# Supplementary material for: Schumann-anchored golden ratio organization of human neural oscillations
Source: Front Comput Neurosci. 2026 Jun 2;20:1786996. doi: 10.3389/fncom.2026.1786996 (PMC13269411; doi:10.3389/fncom.2026.1786996)
Supplement: Supplementary file 2 [file Data_Sheet_1.csv]

session_name	t_start	t0_net	sr_z_peak_t	t_end	duration_s	sr1	sr1.5	sr2	sr2o	sr2.5	sr3	sr4	sr5	sr6	sr1_z_max	sr1.5_z_max	sr2_z_max	sr2o_z_max	sr2.5_z_max	sr3_z_max	sr4_z_max	sr5_z_max	sr6_z_max	msc_sr1_v	msc_ sr1.5_v	msc_sr2_v	msc_sr2o_v	msc_sr2.5_v	msc_sr3_v	msc_sr4_v	msc_sr5_v	msc_sr6_v	plv_sr1_pm5	plv_ sr1.5_pm5	plv_sr2_pm5	plv_sr2o_pm5	plv_sr2.5_pm5	plv_sr3_pm5	plv_sr4_pm5	plv_sr5_pm5	plv_sr6_pm5	HSI	FSI	sr_score	sr_score_canonical	ignition_freqs	subject	device	context
files_test schumann_EPOCX_111270_2023.04.23T14.50.35.05.00.md.pm.bp	0.0	12.734375	8.4609375	18.0625	18.0625	7.79	10.35	11.60	13.91	14.91	19.2	24.3	34.49	39.85	4.319047302395093	2.404765482106171	5.03806030027483	2.6351363886131574	4.45393978416781	4.328969056702165	5.69576291416029	5.210204996768464	3.880974277496103	0.589787847165695	0.5743411436657991	0.6134314671422471	0.42572763835008803	0.5073280225446247	0.47620871454603775	0.5242614348155786	0.35844037289403125	0.3613523343967132	0.6998525148242078	0.566508820724283	0.6778286188519824	0.6765152526585911	0.6118193194930532	0.6597568103205005	0.7491555725651641	0.620870580148661	0.49694240032361386	1.1392128755762398	0.3408895879850145	26.931725127369205	1.5366040111228219	[7.793862705489244, 10.346738066337972, 11.595085237179294, 13.907452939587548, 14.909399548370006, 19.19912952707745, 24.30315202971378, 34.49066096729235, 39.84870955011285]	files_m1	epoc	meditation
files_test schumann_EPOCX_111270_2023.04.23T14.50.35.05.00.md.pm.bp	170.1171875	178.9609375	185.484375	208.640625	38.5234375	7.78	10.33	12.21	13.81	15.66	19.55	23.6	31.42	40.11	6.8104950015805485	2.3119132381068512	7.8931988600561835	4.501545645233331	3.513256148560055	2.857118746873273	4.239544131341893	3.558500778260844	2.2490014709963724	0.6559027137317474	0.6363530547015924	0.6781999111371707	0.5225911616725852	0.45176948654623433	0.3865607659608809	0.38014598185662135	0.3827069691126709	0.3269363979411155	0.7091324077030612	0.5691788274710011	0.727400950620308	0.6517823679409841	0.7377771506157911	0.6566625372338455	0.7064020546307863	0.702543194901412	0.5532128464785018	0.8529546066065973	0.380623035258347	38.87990090709439	2.23058595840439	[7.7752366061585, 10.327151356183942, 12.210542173078226, 13.814210387615265, 15.66014208358244, 19.55388272663052, 23.598782464532256, 31.4157497764784, 40.10620986680321]	files_m1	epoc	meditation
files_test schumann_EPOCX_111270_2023.04.23T14.50.35.05.00.md.pm.bp	219.3984375	234.65625	229.5	239.3984375	20.0	7.68	10.06	11.58	14.34	NaN	19.84	23.98	30.4	40.39	3.0956499125778207	3.0205006923458706	2.5029653720219103	2.877009268326976	1.2319154445096787	3.1447492703909385	2.7865985173605954	1.9938883175439408	2.141279978213086	0.6267601201263217	0.6523180288134778	0.5453673451466425	0.4764995318564937	0.33853668563855893	0.4442257600719367	0.3758380687412548	0.4094250249932597	0.3547924238441517	0.7664931565104808	0.5906196605123424	0.635239804455823	0.6807254905956407	0.5466258637741799	0.6335023180703848	0.5701388149787879	0.5996749817640964	0.6442462072494827	2.064488001300912	0.33453035417310195	13.930723907909746	0.9009108347073634	[7.682690607844644, 10.060334894241114, 11.576765019479325, 14.340371219330569, 15.5, 19.841946434994068, 23.977459125295763, 30.400098170321183, 40.39186888130779]	files_m1	epoc	meditation
files_test schumann_EPOCX_111270_2023.04.23T14.50.35.05.00.md.pm.bp	275.7890625	286.859375	286.4453125	295.7890625	20.0	8.1	9.88	11.81	NaN	15.76	20.05	24.23	32.45	39.79	8.080281087766275	3.3316208069837354	1.9862074127930918	2.817043239175533	3.48279228700287	4.055762051968022	3.194680323557688	2.3105313797836247	2.3856421142621422	0.5470575735371204	0.528380280458978	0.48045626074727515	0.45018409212520494	0.43043227392746053	0.4793220829483105	0.31017766496355487	0.4620325774628568	0.39128744772556967	0.7302834546841124	0.5181582518490186	0.6045259641108587	0.6422922316211848	0.6999281070059934	0.6058213227161209	0.5744636162578534	0.6994291159825148	0.6796075138602778	2.037827324613584	0.3586386315524332	17.16286840851189	1.4013624737090387	[8.103153902028057, 9.884091312806744, 11.805394893598566, 13.75, 15.762985564140392, 20.048420403080918, 24.22753760549026, 32.4454136792338, 39.79255566298311]	files_m1	epoc	meditation
files_test schumann_EPOCX_111270_2023.04.23T14.50.35.05.00.md.pm.bp	556.4453125	566.671875	567.7734375	580.4765625	24.03125	7.69	9.83	NaN	14.06	NaN	20.84	23.53	30.92	38.26	10.903861544752095	3.6308010329815534	3.8568758255657576	5.708564266864737	2.795877471973503	2.7701789251668645	3.3654406418323553	3.1413288394725	2.1958265707478852	0.6054390709013943	0.5902671714821509	0.5218677272973705	0.5136083541829033	0.36045289243179574	0.3976665464466561	0.4105887316500899	0.4734232855671813	0.396097552600333	0.7492473475676488	0.6067868875825132	0.7371309024726249	0.6889407593197738	0.5809911102139622	0.6351306189234887	0.6936758689659238	0.7525334129446579	0.6466079520697012	0.6748111371829383	0.43334168377735116	42.508477684848245	3.20469609253843	[7.68680733804193, 9.830347487083333, 12.0, 14.063593794267831, 15.5, 20.836307497572392, 23.52605523523556, 30.918191232016067, 38.26238085604573]	files_m1	epoc	meditation
files_Test_06.11.20_14.28.18.md.pm.bp	12.6171875	28.9609375	22.9140625	32.6171875	20.0	7.53	10.45	NaN	13.27	15.04	19.02	26.0	33.94	37.37	3.7047403613998844	5.209978015306503	1.6908099208534886	7.451667114316057	4.1181140583314795	4.6736879195870955	8.565920825097773	12.273806912126215	13.43911518400106	0.7275718538838977	0.5769201121381877	0.43868564649846975	0.7374397312245939	0.60517160532813	0.5732665134720764	0.6705002428580399	0.7915880752631504	0.7238412839406958	0.7805118131541261	0.668446507941094	0.7857328793814304	0.8262877311112921	0.7874311699423115	0.7593316347525447	0.725076698207172	0.8427471395741437	0.8452898610950538	0.667237189249595	0.22516801645617565	56.729742919884444	3.1141497597222116	[7.528587970471773, 10.449909604808973, 12.0, 13.274944348135165, 15.035888308602274, 19.02076088313308, 26.002489425018044, 33.93514701608185, 37.367352628043726]	files_m1	epoc	meditation
files_Test_06.11.20_14.28.18.md.pm.bp	224.328125	230.078125	234.59375	244.328125	20.0	7.67	10.16	12.13	13.14	15.48	20.89	23.69	32.27	41.27	3.5318148076483635	1.901408336769275	4.402637258039384	2.971365595411438	4.396140897605767	2.7504349993242094	2.7019981522965875	1.1650517177674515	2.007342691118929	0.6389707063857667	0.5599698933812854	0.6051315010794928	0.40683212748309067	0.47778890195278256	0.4683709197260833	0.3161119458052008	0.2930786667017315	0.13477372694493397	0.7235982171919424	0.44903504569414415	0.592674292529219	0.6651643788754377	0.7380990711710842	0.6758695987768039	0.6366031999491274	0.6041603479544626	0.5702450914722356	0.4692069868174388	0.443891606432743	31.257369260897786	1.9013794004862925	[7.6664545658535745, 10.156605868617545, 12.125229481041366, 13.144301508189804, 15.481947908262608, 20.891715070878107, 23.686193112125824, 32.273829832207355, 41.265729057078026]	files_m1	epoc	meditation
files_Test_06.11.20_14.28.18.md.pm.bp	265.1875	274.4375	288.609375	332.15625	66.96875	7.49	9.82	NaN	13.21	NaN	20.51	25.5	31.82	38.15	5.160757715068519	3.340375398345906	2.2417741754964284	3.064942150424878	2.580991773720602	3.8442352658109367	2.7863807756202528	2.8624565846278816	2.264539745194329	0.7463921905485252	0.6291650518283618	0.4837601188925969	0.5304649919937662	0.46390293953573003	0.4259590981903769	0.3878756841218757	0.33884561046262823	0.30215689720793126	0.8269029710550629	0.4699369674554017	0.5871677391228113	0.7869613147125816	0.6775138371973398	0.596923356477076	0.595727731232828	0.5836654258097732	0.6302506430439839	0.3057555363382511	0.5378477476235823	42.74354205471038	3.418030731258144	[7.493637594537478, 9.817282715906769, 12.0, 13.205259910249652, 15.5, 20.51088751297932, 25.500567021156407, 31.824330893968526, 38.149418300434625]	files_m1	epoc	meditation
files_Test_06.11.20_14.28.18.md.pm.bp	475.6328125	494.0703125	487.8125	504.5703125	28.9375	7.7	9.96	11.67	13.90	15.89	19.77	23.9	32.16	39.01	4.995979776671421	2.2468210233998316	3.1964939810188246	2.556684507339513	3.0291994016026678	2.537510619862757	3.344702206462761	2.0850078280265896	2.5145981574215774	0.7617215453984796	0.67388528714385	0.6517796992495372	0.5072350296657178	0.5222044020905477	0.42040855911517466	0.45621986964838734	0.3323998255912626	0.3802675726430727	0.8190490444772685	0.492106742471417	0.5986084187516605	0.7367055599478607	0.7819079923417241	0.6460457995553487	0.7163310035007562	0.6874084026851173	0.6024881425318667	0.5926936841314646	0.4881768353990776	37.96561295274972	2.6817030561177395	[7.695115186512148, 9.958006950794521, 11.665470213500733, 13.895200227797604, 15.889942075989314, 19.772460123622366, 23.90468408566653, 32.16389617715589, 39.01131238550023]	files_m1	epoc	meditation
files_20201229_29.12.20_11.27.57.md.pm.bp	65.453125	89.8671875	85.09375	116.1484375	50.6953125	8.2	10.18	11.82	NaN	NaN	20.02	26.13	31.28	42.16	5.081880851938763	2.599331962554419	4.526753176902633	2.657787279183754	2.797086224615031	3.1530938185788564	3.217471968792248	2.6720440049396164	2.0534607788596806	0.5618223799710577	0.6817142354828328	0.629474435726275	0.511215674778128	0.5331710593227859	0.4370171662042507	0.4735704495685165	0.415027420620635	0.23609701352663273	0.5869384375187041	0.5883980821707561	0.7624505435028904	0.6915802508190736	0.6929883061689475	0.6915709696029415	0.755431290254473	0.6262493665597321	0.6259232617668335	0.9302129216788133	0.40150468006134926	29.44559422659781	1.4578239630779524	[8.198841062088805, 10.175608113569913, 11.82164869029331, 13.75, 15.5, 20.01845376482433, 26.12829909936179, 31.281873673230084, 42.15933019783139]	files_m1	epoc	meditation
files_20201229_29.12.20_11.27.57.md.pm.bp	160.609375	165.5234375	171.0	180.609375	20.0	7.81	10.17	11.98	14.39	NaN	20.69	23.31	30.28	41.05	4.150864264073988	4.89400582564519	4.251948359507263	1.9825536379587623	2.379254106492326	2.341712029647188	2.8087029818944598	2.16294758975123	2.8667182086391665	0.7191380217137091	0.636713221821573	0.6565429992298505	0.5295361303461749	0.5350794707709075	0.4256219992218334	0.36816309791562485	0.4638221627934489	0.3614716218880977	0.793344209242087	0.64749856812706	0.7623008117896638	0.7196724279966288	0.6630831586955305	0.6907920924139099	0.6043269184577088	0.6337241244718268	0.6502324257393103	1.4001477379805765	0.4676055074081456	26.975591255510334	1.5307932366603714	[7.806680019328302, 10.166359087546441, 11.978137554595932, 14.39339262819773, 15.5, 20.688275155646373, 23.311291248232532, 30.277671371105495, 41.047422643769806]	files_m1	epoc	meditation
files_20201229_29.12.20_11.27.57.md.pm.bp	200.5	204.234375	210.7890625	220.5	20.0	7.85	10.32	11.70	NaN	14.87	20.79	25.08	33.5	37.97	4.142142499408207	2.6088454930142846	4.6152659526387	3.0590533800816515	2.1887917585029784	3.683578811850549	2.3648384368362363	4.048779104645387	2.4812847740691253	0.6066715484510582	0.661586899649314	0.7011820848493739	0.4371618061215178	0.5558547980634337	0.49833510130567316	0.45864757433362063	0.5471666438473848	0.32549602296611807	0.7498226722061797	0.6115570049822933	0.6240162303870547	0.7004859025072449	0.7523398062919057	0.6216162145205832	0.5969935255756216	0.6043595330230584	0.5566778739739104	2.839385049741416	0.4089798925386424	15.269554037323836	0.8948119539537287	[7.846240231381168, 10.317770236383687, 11.6989268597622, 13.75, 14.866497119618964, 20.79198152932941, 25.080079664180797, 33.49843397500843, 37.9722902224353]	files_m1	epoc	meditation
files_20201229_29.12.20_11.27.57.md.pm.bp	285.6171875	295.5	295.8984375	309.1015625	23.484375	8.15	10.57	12.06	14.39	NaN	19.66	25.29	30.79	42.18	3.5748046187737916	3.3792938189207713	4.306866357627963	3.5416374152685064	3.322294111003338	2.6612554463677456	3.5146844210449464	3.0181548160646487	2.239805332970378	0.7111719162893865	0.6695435278568478	0.765136423846657	0.5970840199490668	0.5598704374320713	0.47919437124077763	0.47204555145024546	0.47919796967318157	0.307414902551786	0.8413754234305525	0.6187816270003781	0.7259601865250004	0.7700495667624425	0.7517811635895474	0.7297574249638598	0.6770603306872612	0.7247939842618173	0.514994528626259	0.9615391771700573	0.4452085496578494	36.937841448642544	1.9462142073547897	[8.15385069816971, 10.566978596064162, 12.05568321921904, 14.387265440592104, 15.5, 19.66477580104208, 25.285887030519095, 30.79474834246935, 42.17583154729936]	files_m1	epoc	meditation
files_20201229_29.12.20_11.27.57.md.pm.bp	367.2421875	392.71875	402.125	439.7890625	72.546875	7.88	9.86	11.58	13.54	15.90	20.51	24.5	32.87	40.58	8.411338828158515	3.7233032043212964	4.864464029293744	2.8034075570463783	4.2919227301400555	4.407559039285057	3.8105042702525447	3.002092618528176	2.572873876350327	0.6895939260147171	0.6140477630827863	0.6775820425290783	0.5590600188380778	0.5486833516970379	0.5168517559841568	0.4329855736290741	0.47700785985307564	0.3564736302684125	0.7859310195896291	0.6420836177464004	0.6447529942111034	0.8256340546505767	0.6361309166288117	0.7360359649164129	0.5926697083910756	0.6798064942124894	0.6220666565282357	0.9223969173028405	0.4859637065099067	43.45732038779296	3.139086388231028	[7.8752215668601435, 9.85599950775743, 11.575864111123073, 13.536228060730053, 15.90144227556691, 20.510551983865337, 24.497941995407572, 32.86636490219223, 40.579480933863074]	files_m1	epoc	meditation
files_20201229_29.12.20_11.27.57.md.pm.bp	497.6015625	508.40625	517.3515625	526.7890625	29.1875	7.61	10.40	11.99	13.01	16.24	20.43	23.01	32.93	41.76	5.433915412684169	3.632931518728704	4.713461872329353	5.031945680405769	7.836792126887942	3.224085099801385	3.635574749314679	3.6987524931689717	2.916146905985006	0.7255733630441549	0.6113047531422267	0.6894596410922992	0.588396983727127	0.6560731884300114	0.5145062638178369	0.5134688521713949	0.4498580375935507	0.31734577284579685	0.8133184855758234	0.5931246925506691	0.7238304300595084	0.7644565568449987	0.7550833970648013	0.7129289292250066	0.7063355773523883	0.6457803827691979	0.6676987941996547	1.6008190917951464	0.3885680106910916	34.17647153196141	1.869900137234375	[7.606236918015857, 10.397813524967297, 11.986076192992975, 13.008197435970864, 16.243877543650594, 20.427225450902082, 23.007368911459643, 32.933994008748215, 41.761639434952315]	files_m1	epoc	meditation
files_20201229_29.12.20_11.27.57.md.pm.bp	601.828125	608.03125	612.09375	621.828125	20.0	7.72	10.56	11.79	13.30	NaN	20.61	26.44	31.23	41.07	3.5726987829884504	3.473442091299631	5.397947686939839	3.1136182011064464	2.5903560571996063	4.596917444506396	2.8920227302729966	4.380770773744415	2.117797586748159	0.5983155088624273	0.6674692976912056	0.7199021824102345	0.6116227851515283	0.5484164459165561	0.444895033113428	0.4908240553453707	0.47877223897279697	0.3544108383414716	0.7794039508586516	0.6101125494017122	0.6381530595601537	0.7643783773121583	0.6432307002654285	0.6578463067896584	0.5704547994341903	0.7348969057339644	0.6056003613516607	3.4762326402046098	0.47166989740503723	14.699660925862798	0.7540534883195986	[7.718567133349287, 10.563296313613971, 11.79373833414814, 13.296029611591875, 15.5, 20.612312856291737, 26.439908123560006, 31.232776645035006, 41.0718928601431]	files_m1	epoc	meditation
files_20201229_29.12.20_11.27.57.md.pm.bp	687.4375	712.828125	697.6953125	722.3984375	34.9609375	7.95	9.80	NaN	13.37	15.99	19.16	23.54	34.22	38.69	3.8479811837153024	2.9284181772541054	4.129095179668201	5.462461523585079	3.1548185701362557	1.8718046426260389	2.572107809507641	2.8156061481132606	2.4845841919043328	0.696779503005399	0.5553536725967106	0.6388403208453362	0.6074115914884944	0.5563511147039117	0.4447034631067472	0.45837771031001534	0.4341167073562388	0.3522793411477858	0.7525486542625228	0.7072470274502188	0.7121241657348676	0.8606674578124907	0.8745896339028998	0.6599761311612777	0.6545479730901108	0.697876952789973	0.5819157141851229	2.417469964257196	0.39303104735272165	19.903628264922496	0.9577759598224754	[7.953866025297251, 9.802569122375063, 12.0, 13.368475367843521, 15.993647723156533, 19.16140517301179, 23.542870276203978, 34.221160114801464, 38.6880632445134]	files_m1	epoc	meditation
files_20201229_29.12.20_11.27.57.md.pm.bp	739.8984375	743.4296875	750.265625	779.171875	39.2734375	8.13	10.35	11.79	13.38	NaN	19.02	24.29	32.91	38.53	4.788750545004087	4.853103334954557	1.5262396811537071	3.561800882066788	3.0889610024321437	3.324410559029622	4.917834060360286	3.1203466131115665	3.370090576591155	0.6229671168537385	0.6481813521980071	0.5961518608485091	0.5886399719875541	0.4965103820227416	0.4268678356242218	0.5198722305866242	0.4792776071765306	0.4702701798440561	0.7782209676086964	0.5801284745928774	0.5677988104108594	0.6587446181242123	0.7184841166288328	0.7012944217275036	0.7767450519962497	0.6320093158921919	0.6429364667183985	1.301493528838412	0.35553713340060866	27.370592897851335	1.5997581505376006	[8.128318879542354, 10.354731545138785, 11.792417286739145, 13.3811181018648, 15.5, 19.015597160632776, 24.288878357696717, 32.91486034405015, 38.52643416951121]	files_m1	epoc	meditation
files_20201229_29.12.20_11.27.57.md.pm.bp	837.6015625	842.203125	849.546875	861.8046875	24.203125	7.68	10.52	11.76	13.16	15.34	19.47	26.44	32.82	41.08	7.065760961202133	4.130426810048298	6.943332790409415	6.844125997418813	4.5855040190545235	2.162673261286568	2.1950144442932853	1.8797900630869748	3.341433751524738	0.790014273631546	0.6591680225016099	0.7468682774083177	0.6055435911356696	0.5801268891090362	0.4887290996007566	0.42150944575312793	0.38389035326078064	0.32570548501603713	0.780463027636235	0.5654198656579184	0.7310441142007186	0.7726461034598412	0.8045230172473945	0.7093960199388618	0.6489738960347335	0.6338009879114925	0.5528428251000793	0.9299185489048407	0.5106679820376155	49.629636718470245	2.8133069624245297	[7.6839189495517495, 10.516951709515109, 11.760454673015541, 13.163069054438584, 15.340978633503262, 19.468490610492466, 26.44390591609332, 32.81794499340079, 41.076292835082796]	files_m1	epoc	meditation
files_20201229_29.12.20_11.27.57.md.pm.bp	909.09375	922.5390625	919.53125	934.1953125	25.1015625	7.44	9.62	12.26	NaN	15.55	19.91	23.13	33.92	41.01	5.224560154512406	3.2469561142705046	3.556150911575923	2.451172562668624	4.918513408351682	3.553093490366899	3.60866208891589	3.455056497225213	2.5213508272351364	0.6892652780636814	0.6229349135871413	0.6701429261086416	0.4471747148047434	0.6295938975987116	0.5286360915597723	0.4453616723730965	0.5613588071875876	0.36319008800702396	0.810620572829349	0.6959539480194551	0.6778008202516151	0.5752254940740199	0.672626416652679	0.7147577496434738	0.5710873798874219	0.6897621673258798	0.5915784451177568	3.4353180875763973	0.38482665276054967	15.652365636866529	1.0684877327006153	[7.4374877060003115, 9.6232664272235, 12.258580444778463, 13.75, 15.552210197477413, 19.9113452694128, 23.128645104528964, 33.919690867824876, 41.01111138270187]	files_m1	epoc	meditation
files_20201229_29.12.20_11.27.57.md.pm.bp	1015.71875	1029.4296875	1038.03125	1047.734375	32.015625	7.32	10.48	11.85	14.08	15.01	20.4	23.9	34.09	40.75	4.147355288538048	3.3102545787541025	3.8433106642115336	6.667382268214179	7.573519620119749	4.594220565996149	3.9782602984971756	3.3349869951077755	3.6021169690831245	0.6808873337096157	0.6477299177226657	0.7335088245810483	0.5990812131001212	0.6659560801509249	0.47974635088753737	0.45104385468744673	0.5170771230205076	0.395972394279974	0.7563271266700522	0.7043635861131741	0.6664709361459242	0.6362727899019279	0.7731819179464443	0.7770679318699446	0.6441345785317282	0.6277442967813007	0.5906512149861939	2.880593641923578	0.37503775713136533	21.99020300910584	1.0526944060165813	[7.316437905944436, 10.475204126331123, 11.847624792507212, 14.079583497916849, 15.012809988591204, 20.39745061742642, 23.90134478469208, 34.09234240724799, 40.74718306759046]	files_m1	epoc	meditation
files_20201229_29.12.20_11.27.57.md.pm.bp	1100.84375	1110.1171875	1111.0390625	1120.84375	20.0	7.1	10.54	11.94	13.66	NaN	19.53	23.54	32.0	37.97	3.7280813833153217	5.414788730891057	6.791081699869285	4.6199070924272645	4.062233740319143	4.568284888294515	4.530012226602675	2.337723502871392	2.8708773412139603	0.5746218015559201	0.6303283221473361	0.6753270169271147	0.4818820621377536	0.571353033256582	0.4083702490720146	0.4057639718018648	0.4224048296638926	0.35579951178257835	0.723776068932005	0.5981330201257524	0.5854367052134901	0.7205321857126037	0.7646849348141646	0.6646743553126371	0.5574190050290171	0.6867579360468445	0.596932032020001	1.0623827206124554	0.346361882576198	33.568162458925784	1.421147870667151	[7.104403575250268, 10.544580744955864, 11.93819996888434, 13.657738592259806, 15.5, 19.529204595900534, 23.5411356882449, 31.996307670263874, 37.97220194620077]	files_m1	epoc	meditation
files_20201229_29.12.20_11.27.57.md.pm.bp	1141.296875	1158.9375	1151.578125	1207.8984375	66.6015625	7.57	9.95	11.57	13.93	NaN	19.29	23.8	33.62	38.81	4.196596188864549	3.7827623539659356	4.44132637204411	5.189069513880593	4.206220925718527	4.488444840656755	3.68236562795346	3.1406094178603627	5.217385163002444	0.638103220344764	0.5527285808400266	0.6585735313915032	0.5490387802032728	0.5426392002598606	0.4543120514016185	0.3796237557736625	0.4231022886584242	0.43265982140710335	0.7512029709946391	0.5402201032857503	0.6850703533689175	0.6722300442813363	0.7311318787004438	0.662487021448547	0.5981855936818592	0.6573726882322681	0.6262185061020965	1.9285723378524215	0.4403891218464888	22.610366383747948	1.225420666516883	[7.565808646768664, 9.948742337318976, 11.571873564522924, 13.933405543467313, 15.5, 19.294768430346593, 23.80139696525449, 33.6177878369656, 38.80512061662757]	files_m1	epoc	meditation
files_med_EPOCX_111270_2021.06.12T09.50.52.04.00.md.bp	6.59375	10.75	16.6640625	26.59375	20.0	7.03	10.27	12.49	13.42	15.75	20.15	23.15	34.28	41.09	3.0393478871417208	2.9884944707385546	3.495744600789769	2.714066391175186	2.3395612610643965	2.710230010540459	1.497027306934853	2.5726223877885666	2.0177835522522973	0.6128009560570569	0.41416599349255406	0.5759060378857436	0.537484654429065	0.48250885494775436	0.5683436973702375	0.2975052662287453	0.42538878808137953	0.25349477228691514	0.8093382979836412	0.5424403326025388	0.6695188045747267	0.7443497406141619	0.6348437313472257	0.6323253211481515	0.5867743783824405	0.6337143320609551	0.5194774862724058	2.3079329907409702	0.21795364490093297	12.92694905186825	0.8619039712750011	[7.032694199187033, 10.266759755658597, 12.48514079054899, 13.42318579761059, 15.750182914391031, 20.151688359741943, 23.14720774927575, 34.27541379777035, 41.0892600147389]	files_m1	epoc	meditation
files_med_EPOCX_111270_2021.06.12T09.50.52.04.00.md.bp	84.1796875	115.703125	107.53125	122.109375	37.9296875	7.96	9.51	NaN	13.25	15.38	19.37	25.83	32.49	41.5	3.6468802809569563	2.9846466981666255	1.5469713316496536	2.5064948382556658	2.9234730903867785	3.297362551397285	2.93377960020166	1.9222211880009559	1.5860104705064642	0.570815161388454	0.5377623979794971	0.5074658335705748	0.5812646439407512	0.5715349072637512	0.5460907097316213	0.509220616763747	0.5136232323505607	0.2619678025808427	0.7339940706260324	0.7040983349089582	0.7171516161512048	0.7017821552305096	0.837872705981076	0.5822514087829368	0.7942830808615875	0.8064791777615689	0.5520642572451661	1.4546085520702399	0.17167032107892471	19.79916979102375	1.1358261684986966	[7.956567620864322, 9.51465794765991, 12.0, 13.252682799065818, 15.376146483339745, 19.371164321800986, 25.83481182827225, 32.490700593364814, 41.50323670040717]	files_m1	epoc	meditation
files_med_EPOCX_111270_2021.06.12T09.50.52.04.00.md.bp	174.4453125	180.3125	184.5546875	194.4453125	20.0	7.51	9.41	12.09	14.04	15.56	19.91	24.46	33.06	40.05	3.122542642645918	1.774108758759992	2.170360398987787	2.0223089459288923	1.894546995628877	2.7407889137567483	3.410495673613566	2.6456767654382864	2.604350688952428	0.6108015162859388	0.5452978119376568	0.6430277286482704	0.5665306588582085	0.5770577953014483	0.6218949789532298	0.5943046318604129	0.6042377145887446	0.49420255954867065	0.7451704983057557	0.7716519312655279	0.7211645571310358	0.8202099963721756	0.7755392888216003	0.7342662511391668	0.9089413318816537	0.8533301744452753	0.6325316797646645	2.5244489870480717	0.1691176461374631	14.560574788734232	0.8628676388271316	[7.51283137455541, 9.407641886140237, 12.093370437827858, 14.035258202729578, 15.556318446509241, 19.912548636061228, 24.45695670013562, 33.05746732877988, 40.04747225175016]	files_m1	epoc	meditation
files_med_EPOCX_111270_2021.06.12T09.50.52.04.00.md.bp	210.7734375	217.4609375	221.0078125	230.7734375	20.0		9.75	12.11	14.25	14.83	19.6	23.52	32.97	37.11	3.7484587925385218	4.049334894484928	3.6007882109749096	3.4025455007085332	3.0305195292213507	2.4090281263443756	2.3125839962396757	2.9367296593269936	2.7004566667238263	0.6099495307043795	0.6435640606147862	0.6007017246644063	0.7050844981064229	0.674664589477666	0.548358055838988	0.5162791820752904	0.6171087882482961	0.6057689915781153	0.7990382145684151	0.6603543901339226	0.8095381656195287	0.8161884391071406	0.793980635454361	0.7581367943638194	0.6451393767448773	0.7708649422864032	0.7389076315592186	1.8236041969625874	0.23577144150663934	25.0137392047967	1.2010817727554426	[7.6, 9.748057527002452, 12.112969810825637, 14.25363967734326, 14.82994313450048, 19.600240238852226, 23.518090243440287, 32.972374698168515, 37.114305940383986]	files_m1	epoc	meditation
files_binaural_EPOCX_111270_2021.06.17T10.04.52.04.00.md.bp	145.5859375	168.8046875	165.703125	175.453125	29.8671875	7.31	9.90	12.33	NaN	14.99	20.01	24.79	33.58	39.15	3.7448256680210226	6.047865187565291	3.2175009895634643	1.9040234662156241	2.3753601880895565	3.0841559708771915	3.052236024002055	3.24640827990673	2.6265019035021693	0.6387561707389561	0.5513616902394617	0.5197914699442832	0.444233626326869	0.5248730073313326	0.4615470745042069	0.4611938833846326	0.536099847238037	0.48197163120643133	0.7205554976114199	0.6993662582534005	0.7102175041091174	0.6493934726628501	0.6959379085447654	0.6824142512757639	0.7756311729509627	0.6038006146334789	0.7148618369716936	2.6118754031387015	0.3804812552024876	15.976603763475977	0.8835198903451734	[7.310401483373754, 9.896906326559005, 12.329044915193077, 13.75, 14.992125080397432, 20.014673050441324, 24.78838438591617, 33.57812807094797, 39.1456872755855]	files_m1	epoc	meditation
files_binaural_EPOCX_111270_2021.06.17T10.04.52.04.00.md.bp	192.75	198.7265625	203.171875	212.75	20.0		10.47	12.17	13.49	15.46	20.01	26.36	31.8	40.46	3.8966064792973323	3.182961229169989	4.247896366007627	3.1665215552439605	2.1466319347778313	2.569842406893545	3.53691948896489	2.4327440216226663	2.4173492757780157	0.5185491049939551	0.6226134365575643	0.6696223844146024	0.47270399770320765	0.5126836885758651	0.49426118804627783	0.5276098032250032	0.5037967863779683	0.4660109959233825	0.6500871621400846	0.5351302890996502	0.555930446352228	0.6342204456000318	0.6934391208168074	0.7687789201501612	0.7272519405462888	0.6557277634996312	0.6669989346919369	5.630381347966282	0.23529103919669564	7.443459415288251	0.375434859837838	[7.6, 10.470250638276141, 12.165730398196963, 13.492003151603841, 15.456040286584502, 20.01186814794074, 26.361007671623902, 31.802825940404993, 40.45855937168166]	files_m1	epoc	meditation
files_binaural_EPOCX_111270_2021.06.17T10.04.52.04.00.md.bp	257.5234375	296.515625	273.5	329.9453125	72.421875		10.53	11.66	13.76	15.16	19.06	24.89	32.22	42.34	5.890646166161078	2.5711677309682663	5.995699087062835	4.134942378590117	3.3016787187786396	3.268590000586289	3.6303140807749656	3.6306121702266894	3.9910396549135396	0.5464299908525019	0.565539803743557	0.5879219153398395	0.5229969473348989	0.5418379054508992	0.42097473196419516	0.44019261827305484	0.5126642576835142	0.43816077975233186	0.7523764418892498	0.6636981131714403	0.7533632354637383	0.7347298243827062	0.700006940601166	0.7137415489664233	0.6649723324404377	0.685202592243087	0.6654865525593188	2.738179260671816	0.2630923063294279	17.410403733671856	0.9521278898605746	[7.6, 10.528207972412192, 11.662806388670838, 13.758452650015903, 15.16490355065566, 19.064895911854546, 24.888458301570747, 32.217217709417945, 42.338905012097065]	files_m1	epoc	meditation
files_binaural_EPOCX_111270_2021.06.17T10.04.52.04.00.md.bp	345.5625	376.0546875	370.5546875	380.171875	34.609375		9.39	NaN	14.37	16.30	19.55	24.6	30.54	41.19	4.256849013675796	3.5163359671502956	3.100033988300221	2.7246760665104524	2.9151816771616823	2.203830703853774	3.810569137553931	1.7794726914439924	2.5821793765398096	0.6190957720417741	0.41270076656600746	0.5695874536703961	0.600421109810215	0.5193643601769818	0.41440462159471353	0.4661992997060166	0.4621961889897908	0.43979835865322153	0.7877760866300547	0.6508949084324784	0.7384924025529798	0.7371773314232944	0.7520978175261079	0.5476256986786336	0.5793168389094967	0.6743474775311266	0.575576228591307	2.052057203301136	0.24499832737937935	16.95471347402377	0.9635026595004116	[7.6, 9.386075378118953, 12.0, 14.365945568144392, 16.29705557846262, 19.54593231827535, 24.603332880704762, 30.53830676569663, 41.19438710542258]	files_m1	epoc	meditation
files_binaural_EPOCX_111270_2021.06.17T10.04.52.04.00.md.bp	394.0078125	398.65625	404.3203125	414.0078125	20.0	7.35	10.07	NaN	13.79	NaN	19.36	24.31	31.9	41.92	4.26334901633394	4.492890818503278	1.5936931630802518	3.2555352193598797	2.1313523902578075	4.7567433225826425	2.849665981273624	1.9685484392269352	2.1516316171570766	0.6164182150347984	0.5476678374294599	0.5400919818796439	0.6380859656960813	0.525854892152425	0.48515556585215486	0.4176928175034106	0.4878662682614456	0.39313270189701033	0.6895715586052231	0.5720465077759564	0.7519651924226484	0.7613049043561547	0.6515424059613979	0.7274331686322237	0.6294843413309733	0.7094257821375369	0.6426866609974671	5.6545921162501545	0.32248909872894593	8.434131705742763	0.5199475422553438	[7.350333686493728, 10.067738853151834, 12.0, 13.792548067367203, 15.5, 19.36271483269235, 24.30777178362366, 31.897505890662003, 41.920176902844986]	files_m1	epoc	meditation
files_binaural_EPOCX_111270_2021.06.17T10.04.52.04.00.md.bp	450.7421875	465.3828125	461.2421875	478.6484375	27.90625	7.66	10.47	NaN	14.02	15.53	20.31	24.46	33.69	42.75	5.8016754847904135	3.878712126255703	2.249648480589718	3.601738956508443	5.036748984577805	3.605731529030397	2.5694687207300904	3.440864518438698	2.3702209605652884	0.6093424620514799	0.6158161414544198	0.46541386191960415	0.5238112990540394	0.5257565137966637	0.37158367460039526	0.4722254941294178	0.6238605564169547	0.4930447771780385	0.8060161958933939	0.6049285850640252	0.6968652501520909	0.7614114064939955	0.7324350723139985	0.5893927442124123	0.7258389467246323	0.7796277138244889	0.6959070392546791	2.1731749050883233	0.30314846094598324	20.104046612565654	1.2656070965713493	[7.6612948549346935, 10.471673343010021, 12.0, 14.015654630641643, 15.525420477072503, 20.30628648735097, 24.458122381704882, 33.688303113596895, 42.74694584184316]	files_m1	epoc	meditation
files_binaural_EPOCX_111270_2021.06.17T10.04.52.04.00.md.bp	568.453125	573.265625	599.5703125	611.859375	43.40625	7.57	9.49	11.81	NaN	15.51	20.75	25.79	30.52	39.32	5.519995462011161	4.744554143487385	2.784720153505747	4.93252923979356	3.126537750308492	4.252089974841015	2.374125189534222	2.5650497267475134	3.1690883558369634	0.5704364716362165	0.5198399067220825	0.5352723115637844	0.5657799126626629	0.5542198287014468	0.5143838516960103	0.5055691613124639	0.42091428100152456	0.49251926754713155	0.7407842378180607	0.587626769504919	0.7016540497177717	0.7399751930489546	0.7512096492733349	0.6518821593730012	0.620542740627328	0.7066967997597087	0.7040806246397879	1.9066611033442098	0.3167720982478311	21.96102641224987	1.2790636433718254	[7.566393737628217, 9.492553522856708, 11.805319624793853, 13.75, 15.513661792770291, 20.7522684467931, 25.79294460292552, 30.51665168733472, 39.31520492272396]	files_m1	epoc	meditation
files_binaural_EPOCX_111270_2021.06.17T10.04.52.04.00.md.bp	624.25	638.1640625	634.359375	644.25	20.0	7.98	9.42	NaN	13.81	15.89	20.87	24.69	30.68	39.63	3.1041099464223154	3.7099926623362376	2.181250792964039	2.152243965288484	2.706501434834607	2.124818086136206	1.8655931615620294	2.5086679073474087	2.817865097460291	0.5841792260849125	0.5350403209146506	0.5703620385259771	0.5344548676928901	0.49057375067441994	0.48958291243498925	0.4607432056109481	0.5908926183032329	0.5231464343222072	0.7401324318865578	0.5795094566621111	0.7350073053929752	0.6714819261963018	0.7065197082412399	0.6993540831654671	0.6873380015268474	0.7542649989239283	0.6742540989318803	2.624203065989017	0.30455309632620003	12.998089515034916	0.7341546866302932	[7.981285146967177, 9.422340064419487, 12.0, 13.805841650645256, 15.888141658606717, 20.865530140194334, 24.689331792678963, 30.679128482143454, 39.6335455915596]	files_m1	epoc	meditation
files_binaural_EPOCX_111270_2021.06.17T10.04.52.04.00.md.bp	660.4609375	676.9765625	670.484375	680.4609375	20.0	8.09	9.78	12.31	NaN	14.85	19.9	23.66	32.33	37.95	3.013737208001334	2.7228746748530206	2.173303034655864	1.7690594660862695	3.4751894255936584	2.5461915257832195	2.4217195318230265	3.672667758369383	5.304710758458684	0.5456828750188005	0.5370199266772377	0.5852964394248227	0.5745902081821125	0.5376893050100169	0.5411460651274493	0.49171876832276806	0.6027683144890325	0.6425805042547031	0.7752117262912932	0.6204300819875079	0.7422890143679066	0.6729097472280915	0.708665945334128	0.7059179415409684	0.6676952411745909	0.6982676269407943	0.7461575632711088	1.3895496428012868	0.31152178709023604	20.792000833315534	1.1616397278929709	[8.092695121315465, 9.78443009555455, 12.308243545096778, 13.75, 14.850121210747462, 19.903617790531566, 23.655843000680903, 32.3342240203111, 37.94961598113259]	files_m1	epoc	meditation
files_binaural_EPOCX_111270_2021.06.17T10.04.52.04.00.md.bp	691.75	711.0390625	702.9296875	714.609375	22.859375	7.38	9.64	NaN	13.82	14.94	19.52	26.93	31.22	39.28	4.8610391482720265	3.2779545452296777	1.7205284397085425	3.1516271976583923	3.493251420064953	3.064964519756249	3.561088835803254	2.188621972924709	2.6466925672489765	0.6359311754521031	0.5068113911465548	0.5266668989957456	0.5816022973914262	0.6040514609362068	0.5346980240771791	0.6245242289888505	0.5129481521566349	0.5396174447387184	0.7810032167201643	0.5921428055675771	0.7065708716680081	0.7046882049099499	0.8078256417654671	0.7358257059196551	0.7995997287660174	0.6971757515004678	0.694259571808712	0.809862853985543	0.2949531326828308	33.5696418985209	2.175000740879292	[7.3788369720231115, 9.636525371672608, 12.0, 13.816167913351638, 14.94059061683137, 19.516797164604792, 26.933913507546496, 31.22092766996886, 39.27674054467982]	files_m1	epoc	meditation
files_binaural_EPOCX_111270_2021.06.17T10.04.52.04.00.md.bp	814.2265625	827.2265625	824.6015625	834.2265625	20.0	7.65	10.10	NaN	13.31	15.46	19.96	24.68	34.29	41.41	4.377791246691192	1.7647023634651873	1.7575920010956536	2.7123236776026753	1.5462159646933964	2.4165188893391054	2.3615645234713862	2.528002484855428	2.99463830373338	0.7026321692260761	0.544100322927985	0.5172671016263204	0.5406705772892951	0.39295208579264146	0.3912641518289694	0.430502236441063	0.5116193813544634	0.518073987205958	0.7955155525173986	0.6983879988987277	0.6946389668075829	0.7748953197549012	0.5942724131818073	0.6352298653191426	0.69456952580503	0.7539159334890448	0.7347068532604577	1.9890000907632632	0.259425735371697	15.526977233809282	1.2045396342423826	[7.650895846102597, 10.101850051478728, 12.0, 13.305970233684729, 15.45958157313798, 19.95669570145729, 24.68097645616018, 34.29216751590165, 41.41427577766411]	files_m1	epoc	meditation
insight_test_INSIGHT2_111270_2024.03.05T07.02.55.06.00.bp	0.0	12.6640625	1.3828125	51.3984375	51.3984375	7.71	9.49	11.98	13.58	15.99	19.67	26.77	34.16	42.01	8.948296290608074	3.56774185628854	7.815912382726376	13.428109488555114	9.894522171248193	5.075736495267656	9.117407013661667	23.24522043146473	19.446613534161056	0.46926513604563685	0.37430138766550664	0.3754415623367451	0.37924532018167356	0.37088708860269975	0.1817051990779943	0.23947406885340966	0.28372255236120214	0.2346087898835258	0.6396203596271199	0.6593553135791606	0.6064484835329631	0.46842391535771694	0.6253322101700178	0.4741218000855698	0.2356143621720067	0.11800880875857828	0.23665193687462122	3.3599150207430855	0.18586092811631455	11.870072204732512	0.6399272528203567	[7.709985509326803, 9.494199881563386, 11.980925825305484, 13.583738601823763, 15.993560211647356, 19.672510775141866, 26.76686524553825, 34.1649878532658, 42.00828183576075]	insight_m1	insight	meditation
insight_test_INSIGHT2_111270_2024.03.05T07.02.55.06.00.bp	79.2109375	85.6640625	89.5	115.5859375	36.375	7.09	10.27	11.57	NaN	16.21			33.38	42.17	3.634356411180323	3.8133414255837823	2.3603824599901913	2.24940383406415	4.142705420074354	1.7547017255508202	2.369543550565051	1.803168292435692	2.1851275569762074	0.35410535336676696	0.5864173017760639	0.2962960135721071	0.37612710162646007	0.27684039542586864	0.2311045906601854	0.23088441747491045	0.7616406704205287	0.5366783897274712	0.5441409213236351	0.8023108171113148	0.5313185032669859	0.5216489531620174	0.5551305889983668	0.4335737201816489	0.4406859484992825	0.3734662700620395	0.2765732505054952	3.8528929026428287	0.3655124961176131	5.693455560939653	0.23547607547784447	[7.092851335943988, 10.274620789844612, 11.574197852097074, 13.75, 16.212337107423036, 20.0, 25.0, 33.382328501479954, 42.169094805146855]	insight_m1	insight	meditation
insight_test_INSIGHT2_111270_2024.03.05T07.02.55.06.00.bp	145.140625	151.125	155.3671875	165.140625	20.0	8.02	10.04	NaN	NaN	15.20	19.68	25.28	30.84	39.92	3.5795642268893495	3.4967928736406995	3.92940360538296	2.6813005874013816	1.9183157594192133	4.211750804228333	2.177571728952385	1.6918074255214115	2.333418602761454	0.2891246743153936	0.32548833018467926	0.16002454809495106	0.189502045102655	0.3070678295758388	0.3928842788186433	0.2160356021976176	0.21532447885516048	0.47247176359177845	0.6282035466138991	0.6298973179122653	0.35545726038620545	0.31014070661952026	0.2654045427513348	0.24338581628340164	0.3152265273249791	0.22791098962092646	0.24063038197588316	8.404843119895533	0.3375035389557231	1.5700550240269622	0.11106166811132788	[8.016620550749554, 10.037049169435583, 12.0, 13.75, 15.201432805351214, 19.678651057451518, 25.279979940772655, 30.840833235761753, 39.92459043225152]	insight_m1	insight	meditation
insight_test_INSIGHT2_111270_2024.03.05T07.02.55.06.00.bp	214.546875	227.171875	224.6875	234.546875	20.0	7.94	9.51	NaN	14.23	15.97	19.36	26.92	30.3	42.1	3.197516687514758	2.783139619417907	2.04944410610414	1.8312359567427858	3.0925610518004745	3.19687924817579	2.164479495834526	1.719177334515704	1.9755462038008658	0.19782646269162538	0.2753885946436218	0.14058952570237926	0.1602797493300429	0.18955000121455112	0.183191907801124	0.4856841913758846	0.39483964303916774	0.49668709326799176	0.6031788733571625	0.6034698422207782	0.496848154177665	0.3333251477954135	0.31799514246364624	0.3214631045412637	0.1953123682415758	0.20111141518581432	0.125291953392475	1.568040894641565	0.3154915723200915	4.106519001501332	0.23351978563598155	[7.935579243708939, 9.513274278689169, 12.0, 14.229576976074384, 15.971570920687808, 19.3641388485783, 26.921529593000972, 30.29560338140919, 42.09961747688332]	insight_m1	insight	meditation
insight_test_INSIGHT2_111270_2024.03.05T07.02.55.06.00.bp	292.4921875	297.0390625	302.9921875	312.4921875	20.0	7.61	9.55	NaN	NaN	15.49		23.84	31.69	41.0	8.212547522721428	3.0425983489218624	2.2138838962220158	1.7703195858222724	1.635074032258609	2.3600719889679556	2.7641443841245303	1.8987301865566464	1.9177122215194191	0.35306545149497304	0.4400026398757574	0.15068520110544745	0.3610268410749781	0.418453252023928	0.26042085451173264	0.22382407183830466	0.3101478302487411	0.5963408514947268	0.5301834434368783	0.5431401866941771	0.32961876733871454	0.41648107571237175	0.26617247929962007	0.23275220683252104	0.21033211204050614	0.19761535395811577	0.1433107918131634	8.617714570679523	0.3089397022898677	1.9595933117209317	0.14497450488345814	[7.607210246093535, 9.545557589016328, 12.0, 13.75, 15.49424500306638, 20.0, 23.84238299022897, 31.687789550301606, 41.00222396420798]	insight_m1	insight	meditation
insight_test_INSIGHT2_111270_2024.03.05T07.02.55.06.00.bp	435.0234375	441.1328125	445.203125	446.25	11.2265625	7.36	9.76	11.43	13.78	15.15		25.94	30.9	42.92	3.3999792396078212	-0.17590203975320853	1.6104074251469362	1.5501636465321798	0.7913935170561035	5.4564638943101995	6.567890015139571	9.951457553691275	7.7252186755258325	0.20732250358011856	0.10197550549466539	0.14688765361934294	0.2183778791682885	0.2720199407597195	0.23072936583293258	0.4226653717426612	0.29784065059806897	0.5360509652258504	0.5479259028172535	0.3446943740121154	0.44647947861025616	0.3989987277482027	0.32157786319074716	0.3697364370528997	0.20419916720818043	0.15931383476057628	0.1631890576188588	5.759713891489115	0.07894432270206761	1.1724431225333687	0.10709815354700102	[7.358357306679563, 9.756188598385, 11.434141614439664, 13.780837924168425, 15.154463706611502, 20.0, 25.940229718447334, 30.89763467543974, 42.91780344065014]	insight_m1	insight	meditation
insight_test_INSIGHT2_111270_2024.03.02T10.17.57.06.00.bp	0.0	4.609375	2.328125	12.15625	12.15625	7.35	10.08	11.46	NaN	14.84	20.67	23.87	32.31	39.53	3.2515011510617446	2.7073896086599603	4.00543470705836	3.0603965730051272	2.6380332559319304	7.680786593862851	2.845454823513112	3.666700319094453	9.937075984795461	0.3184601787624657	0.2635247752486335	0.4718055418486409	0.465622461209228	0.44547162650314165	0.537972822062788	0.6211465199452746	0.5360724865504312	0.5021755252606198	0.7331828200173699	0.5449637813486574	0.7311909904170463	0.6818709051244666	0.646181576858107	0.7662033900363044	0.8300041034205804	0.8313422183032397	0.7608431625592698	3.591525796565262	0.14385058375387053	8.708765582965274	0.5061477264464628	[7.353273024344892, 10.079477323655349, 11.457621793016639, 13.75, 14.841528543414688, 20.668291360458827, 23.865219975392012, 32.30804461634725, 39.53329599524159]	insight_m1	insight	meditation
insight_test_INSIGHT2_111270_2024.03.02T10.17.57.06.00.bp	25.609375	39.8828125	35.703125	45.609375	20.0	7.62	10.47	11.80	13.43	NaN		23.88	34.38	41.13	3.0701787084414223	3.0910871089094876	5.288261762820237	1.3875330331022677	3.444786524668115	2.3521978074354934	2.2138846808923254	1.4041186959504535	1.4025924960713365	0.4379068969893892	0.39023100176462655	0.5656509580723532	0.3554385930290855	0.5214401890262632	0.3939890488596203	0.4909426537994177	0.5639389927569767	0.67459199669133	0.7674387714310688	0.6365734425587147	0.7515991878567734	0.7745317670475091	0.8040924397520276	0.7213535022347359	0.8526095244637282	0.8290633820567491	0.8239691735640353	4.6364072604106275	0.289791602679619	7.8860291680669246	0.358011471997934	[7.622843651484349, 10.471137306447229, 11.803080300324366, 13.433348295989104, 15.5, 20.0, 23.878925114608542, 34.38145318732359, 41.131116166152616]	insight_m1	insight	meditation
insight_test_INSIGHT2_111270_2024.03.02T10.17.57.06.00.bp	109.640625	129.546875	123.484375	181.8125	72.171875	7.75	9.45	NaN	13.54	15.16	19.77	26.44	32.12	42.4	5.340805921307212	3.211921062980972	5.302096527693019	4.524843612330602	5.409083696582055	2.4588059635756743	2.718767193211498	3.5617407422977037	3.7060074488373114	0.47218847157117816	0.17164839278498667	0.45419997791313776	0.4994519431427965	0.41455561566258137	0.30409585032230957	0.5041682504369845	0.5923031948874349	0.6903494649053462	0.7441597486021835	0.571691691962366	0.7806775990473932	0.6024801579308778	0.8297042644662876	0.6682191512805475	0.6583044870612152	0.6823353839145028	0.8481131050292846	1.734494660599511	0.31231614126430873	17.233235255408616	0.9949029538844327	[7.7498495125726565, 9.448383418529176, 12.0, 13.541653128934755, 15.163564675994845, 19.77250243532853, 26.435504817098895, 32.1186607541854, 42.4034692808083]	insight_m1	insight	meditation
insight_test_INSIGHT2_111270_2024.03.02T10.17.57.06.00.bp	251.9453125	270.9375	288.796875	298.3046875	46.359375	8.2	10.43	NaN	13.76	16.09	19.01	25.65	30.6	41.91	5.023779404655639	4.305450719425496	2.8983450523760745	2.7094695053872484	2.9833916027920586	2.7708837692651604	2.684802987256758	3.4045864020122627	2.2339018743589674	0.473224579923075	0.3972473073555979	0.4418283667843198	0.54771912698858	0.4117438155644021	0.2729656329123314	0.48678052425556473	0.6036333881636884	0.7186561790880989	0.7066614765433935	0.6264556345718462	0.6786208032466766	0.8113313017840006	0.7715007635254185	0.7601109438553147	0.7356794178253288	0.8349344836355931	0.876724068371476	1.455023807820571	0.29021125381583096	19.55141347190935	1.0767077500115672	[8.196431352060001, 10.431841398466844, 12.0, 13.757237042293896, 16.087990244553115, 19.008465855287504, 25.6524837815592, 30.60320458306729, 41.91349059966321]	insight_m1	insight	meditation
insight_test_INSIGHT2_111270_2024.03.02T10.17.57.06.00.bp	500.6328125	527.34375	522.3828125	532.0859375	31.453125	8.04	9.43	11.93	13.88	14.79	20.0	26.45	33.7	41.91	3.5169767820938134	3.1377163033848547	3.591115874265337	4.096436366910093	4.915921214750131	1.5511554062108888	3.321860981483659	1.9477217500725497	2.0677598739416028	0.3954485763183536	0.12937813077479554	0.49216921651776663	0.5297036092910132	0.6582401640569573	0.3862708701305682	0.5826347351548303	0.5404329346885157	0.7207740432459706	0.6751309001934779	0.5459066759785761	0.7817106519499177	0.8553565330436336	0.7810255592811457	0.6991269775135099	0.8730361030567833	0.8196496072738827	0.9014184057158977	1.7447503717240236	0.2692456872901797	15.80442235690258	0.630701340946409	[8.038673606016303, 9.4264851824481, 11.926513078552505, 13.875154865468437, 14.786240699712623, 20.0010114608255, 26.45205070593987, 33.702208730319775, 41.905830600271194]	insight_m1	insight	meditation
insight_test_INSIGHT2_111270_2024.03.02T10.17.57.06.00.bp	561.609375	569.421875	571.8828125	581.609375	20.0	8.2	10.33	NaN	13.09	15.54	19.42	25.85	30.23	42.48	3.908795736206855	2.0762698171380793	1.725475998025715	2.2185263526148096	3.1594847619131636	1.2594118486895378	2.1638198964529876	2.198658104139478	1.8498525409693138	0.4617418476550489	0.3312239001478986	0.3534216477638867	0.4905767591113669	0.680730315755638	0.44476395353216336	0.6572232723698503	0.6216643284285956	0.7474674813221693	0.630727442688826	0.6058962493077674	0.6825336715305779	0.7814384463969447	0.7942748764380329	0.6446426558319426	0.8877191758286925	0.8574491027330597	0.8920442691134716	1.8494710515797548	0.22016921472833573	13.11034706212774	0.7090458646066705	[8.197587477516715, 10.333233272527016, 12.0, 13.08674650269899, 15.538671171216313, 19.423637833313208, 25.84942931186557, 30.231441517622518, 42.4806063601232]	insight_m1	insight	meditation
insight_test_INSIGHT2_111270_2024.03.02T10.17.57.06.00.bp	603.984375	613.546875	614.2109375	623.984375	20.0	7.8	9.46	NaN	14.09	15.70	20.38	25.77	34.17	42.03	3.722533372596848	2.631564153693265	2.796752396726506	4.558120123907755	2.4076599478107563	1.97392170324783	2.193335974588036	2.9959744858054393	2.182926220320056	0.29454791979312095	0.14972265735285928	0.6041465090119578	0.5921511644654815	0.38543185236536426	0.4860703822568282	0.6127252639249986	0.7234181607243633	0.6179854246924519	0.7239211434344124	0.5801350945998275	0.8376740716702004	0.8500822850725659	0.716741503204619	0.8188383838568598	0.8563553326308713	0.9065457185076744	0.8142756941195293	2.166967340029056	0.2572769736470825	12.65162612849861	0.6034026182878455	[7.8049119230008, 9.462604789011362, 12.0, 14.088160925187115, 15.696965729733124, 20.38333995805402, 25.768618515026017, 34.1747516755225, 42.030697787797365]	insight_m1	insight	meditation
insight_test_INSIGHT2_111270_2024.03.02T10.17.57.06.00.bp	649.640625	745.2421875	743.265625	774.234375	124.59375		9.43	NaN	13.50	15.99	20.08	26.38	34.05	41.47	5.398374643528107	4.884233739111047	4.2959676143169006	3.567462997796748	4.240986905011233	3.4680373669721525	4.198833924336213	3.4780700479728566	4.208009061292826	0.4254979679715813	0.16483147672476808	0.4020532109317368	0.46712427760097064	0.44974784556584846	0.40655659036935204	0.5574407290252638	0.6344002748753177	0.7190666669036865	0.8757706402405482	0.7022732999340128	0.7866928921991797	0.6847005010605509	0.8049471610408432	0.8120756099181128	0.829646050979017	0.8280891666567407	0.9274780058786883	2.10575596712227	0.30222374811442715	17.097793304038518	1.0811558524305747	[7.6, 9.432245049355707, 12.0, 13.503726481466138, 15.990002423251585, 20.076925543994463, 26.383929440413482, 34.04537924510589, 41.4676556072621]	insight_m1	insight	meditation
insight_test_INSIGHT2_111270_2024.03.02T10.17.57.06.00.bp	784.359375	803.3828125	794.765625	813.796875	29.4375	7.98	9.77	12.05	14.01	14.95	19.57	25.74	30.69	41.46	5.959930046500507	2.664411917705366	2.5802168648288917	3.134539039178696	2.859227300419667	4.691223389636298	3.9292098592190747	2.854247436972268	5.617932971171576	0.32331321804083923	0.2621545131551102	0.5192488822321942	0.41724695827466973	0.4477475945979485	0.35518642486305746	0.5509378890900067	0.682583948837515	0.764119163120043	0.6774746774465197	0.6481563034186285	0.8033808389036966	0.685589762704332	0.7491076527921912	0.7153691723054758	0.8724248774520049	0.8480812064300642	0.823015502524959	2.6789288062982726	0.2470943044541257	11.713598372319227	0.6415267075777813	[7.983109573665429, 9.767055272055185, 12.04781012875947, 14.009106999951232, 14.95436057741132, 19.568007509964012, 25.741823411585692, 30.691440004395524, 41.45545579669281]	insight_m1	insight	meditation
insight_test_INSIGHT2_111270_2024.03.02T10.17.57.06.00.bp	826.5	830.7421875	836.7890625	839.6875	13.1875	7.67	9.73	12.68	13.58	16.06	19.51	24.56	34.12	42.33	4.2536299271315015	1.4971098984730689	2.795246679536513	2.4087155909587037	3.2120314855075693	1.4411761605951352	3.280821227475327	3.1605357648103145	4.231125534688408	0.43921872539083007	0.1623312981055348	0.253111286450129	0.48380513056313185	0.44763131135360645	0.25999909942519206	0.5097642007564824	0.4454471845324415	0.5673893739651477	0.6773714516087317	0.5951746079865217	0.8532217120781919	0.8276830325470489	0.7031245649074707	0.8234939843287223	0.8264569080572498	0.8884096710899609	0.8668009548978488	1.5976172673892433	0.12282384528625448	11.572896989270436	0.7340753182485206	[7.666846416402623, 9.72671799313174, 12.679074524381921, 13.57501725349772, 16.06429702570456, 19.510944688939322, 24.560420287197072, 34.12274563367266, 42.32808195118842]	insight_m1	insight	meditation
insight_test_INSIGHT2_111270_2024.03.01T11.19.02.06.00.md.pm.bp	55.546875	133.2734375	66.5859375	153.6015625	98.0546875	7.99	9.62	NaN	13.61	15.76	19.77	23.72	33.11	41.43	6.0939178109333705	5.7033203186909684	4.416176373853318	3.823345613298158	3.245313458267015	4.5928481699069925	3.2720237485231807	2.309206114855103	3.2473519346070367	0.49723009044436883	0.33294632673028024	0.4712336408830596	0.4377802503531797	0.35531531889925605	0.3408193756800073	0.4562435541362566	0.48650345872054723	0.6037952252146712	0.693603993828623	0.76460737018017	0.7668373901536566	0.7835027267636624	0.7307318361774091	0.7508908046170151	0.7663293144191858	0.7724951414865031	0.8753258914214174	1.7308804531765163	0.3844412691355767	20.811342208167865	1.1901262440025093	[7.9876673040168, 9.619326628433864, 12.0, 13.610802522744319, 15.761700018191862, 19.77033484310696, 23.72433634567964, 33.110477952260055, 41.43114586252878]	insight_m1	insight	meditation
insight_test_INSIGHT2_111270_2024.03.01T11.19.02.06.00.md.pm.bp	186.6484375	196.25	196.921875	206.6484375	20.0	7.33	10.25	11.48	NaN	15.24	19.07	24.25	31.68	40.33	3.4937473537423447	3.6159244915488	3.630568297984812	2.5773778990824803	2.349702688935559	2.5267342709353846	2.321902123293459	1.4463328464203442	2.620970066267334	0.5127722719491323	0.4509680055725216	0.5058623220404181	0.37352739575411553	0.441017126603796	0.31862284311659583	0.32149620945436974	0.5596620558380514	0.5301961159143442	0.7312340232644537	0.7267719222280662	0.7100858027038677	0.6942782548102733	0.7334164229087617	0.7140241899908526	0.6270316313124814	0.8503924560223236	0.7767439971186131	1.1411055299552817	0.3452021651610137	20.12941333386286	1.0882207903659358	[7.329034820425209, 10.252715524712782, 11.479968289791872, 13.75, 15.244578435622387, 19.07163428098913, 24.246272731310537, 31.6817416286531, 40.330160425532036]	insight_m1	insight	meditation
insight_test_INSIGHT2_111270_2024.03.08T12.26.06.06.00.md.pm.bp	0.0	6.6953125	1.7578125	11.203125	11.203125	7.37	10.05	11.86	14.14	15.43	20.48	26.13	32.99	42.33	6.654801779365147	4.941460860087194	6.179599959461317	6.167470732719171	8.618512627688277	10.090537299114704	5.380582341825386	2.8137925641901362	7.647639102678438	0.5810376237898873	0.4949262557203416	0.6735475576492644	0.42028759391714055	0.6247876857601342	0.6192864075625923	0.5687949184735659	0.3976356768455101	0.46550021852432355	0.7752500144861945	0.753955300388178	0.815778945273832	0.7823326876350317	0.7151967689298206	0.7590038720089313	0.6547158345527812	0.6841479022470952	0.7225306049433855	1.4187619560137603	0.15573488551792197	39.068451788117905	2.1566474055407063	[7.3652857007948835, 10.048647985394307, 11.863749643291971, 14.139066957056366, 15.430928656596235, 20.478998280662196, 26.133988105980578, 32.99493125529668, 42.33034362011087]	insight_m1	insight	meditation
insight_test_INSIGHT2_111270_2024.03.08T12.26.06.06.00.md.pm.bp	84.1796875	105.2734375	94.5390625	126.765625	42.5859375	7.95	9.42	NaN	13.70	15.94	19.48	24.25	32.55	42.0	4.041534993871753	3.3091457942839644	1.0775867051810522	0.9295096122102446	1.8997873588358771	2.56131643470108	2.2585498997874276	1.8934105312419471	1.6352003268794861	0.7158866404059298	0.5847856968079166	0.6056094373604943	0.5986089396389004	0.6812268310587453	0.523444350869261	0.6430602348983941	0.7749769383865805	0.7883361986906062	0.8394784523882644	0.7736717786387938	0.8619032223618469	0.8238708396756295	0.8641975537910574	0.6307079145154861	0.7823095261600419	0.8494071432161606	0.8760839006977502	1.907128032674388	0.3589041576799191	22.154094017105024	1.445702887274719	[7.946530443759509, 9.416940527650153, 12.0, 13.700336555918543, 15.937346740112842, 19.477295263942015, 24.24809588716704, 32.55395153927066, 42.00487413560027]	insight_m1	insight	meditation
insight_test_INSIGHT2_111270_2024.03.08T12.26.06.06.00.md.pm.bp	152.3046875	161.4921875	181.46875	191.09375	38.7890625	7.89	9.39	NaN	13.90	15.49	19.82	26.45	34.28	40.5	5.050846875030859	3.916587044060438	1.344635088170856	2.3382455681462604	2.9691210195208835	1.8361969171276227	2.7345242605278943	2.2891047666762927	3.9724557136981935	0.654822995091249	0.5991929536973526	0.5366140977498587	0.6646121606628166	0.6459855532467731	0.6030542397055826	0.668174649033317	0.8018893149652577	0.8458700252638318	0.8321583469608734	0.7363505604457113	0.7431315636173178	0.8031998305798387	0.7651502571141401	0.7741639625975811	0.6975325691577191	0.9145361262281085	0.8846329347557617	2.1451587732981023	0.3653895002368302	23.252501385531783	1.4946179079909323	[7.892525546530536, 9.389031731151652, 12.0, 13.897730675576142, 15.489677372831395, 19.8165324203052, 26.450243669456466, 34.284432180430606, 40.50273508076432]	insight_m1	insight	meditation
insight_test_INSIGHT2_111270_2024.03.08T12.26.06.06.00.md.pm.bp	206.6015625	213.046875	216.890625	226.6015625	20.0	7.76	9.81	NaN	13.79	15.38	20.36	23.4	33.48	40.58	4.088105208382087	1.946392317686445	3.6782075412795003	4.132247664355373	3.7126790529208678	3.190183876246355	3.671805354003301	1.6926238670238551	3.534610469986551	0.6045800702277627	0.4552844929495012	0.5668292065399438	0.5832442872511627	0.6435779465761168	0.5864237191844959	0.5772161970984071	0.6857198447831316	0.7686334681711621	0.8050441018776995	0.6251391277446029	0.7623679282148973	0.7512526100421206	0.8464291649499688	0.7559070563368232	0.763648575615008	0.8601926079807161	0.8724832081701823	1.2873120956245931	0.1757159346358857	27.439082969294134	1.6064004946804504	[7.758922639708974, 9.806471505214127, 12.0, 13.791998813782463, 15.378330733721379, 20.361502754354852, 23.39877255041897, 33.48111339229788, 40.578235912999936]	insight_m1	insight	meditation
insight_test_INSIGHT2_111270_2024.03.08T12.26.06.06.00.md.pm.bp	242.953125	257.4375	253.2109375	267.9375	24.984375	7.33	9.85	11.31	13.52	16.01	19.36	26.41	33.83	41.66	3.4797427696937406	2.1267061214423713	3.447371526480224	0.9973840762067543	2.9051124678307216	2.0334734055387953	2.1046098717779826	1.1848914747363741	2.711005760278197	0.6806674562298018	0.44766904937730806	0.5738274557813987	0.4313768687004854	0.5750656879589859	0.4788429441584425	0.6428565738363952	0.7525277332229192	0.8569351558242815	0.8358879772710238	0.5734150676136236	0.6946693582201127	0.7151317900428672	0.81977753063862	0.7225442069002515	0.8256418101640137	0.8936258489176029	0.9439413395608571	1.3282795566971617	0.29808269471652316	21.864922784004094	1.511864133503914	[7.332339008436359, 9.845677916418136, 11.310818869122379, 13.517218310309202, 16.011191719952123, 19.3585383231355, 26.413665344801316, 33.833950721431904, 41.66395439811023]	insight_m1	insight	meditation
insight_test_INSIGHT2_111270_2024.03.08T12.26.06.06.00.md.pm.bp	436.3671875	473.625	468.1328125	477.796875	41.4296875	7.31	10.05	NaN	14.00	14.96	20.67	25.03	34.25	42.15	4.8426849738088285	5.936360768856575	4.922617235124887	3.4862567942609615	3.639470532866618	6.581192526983465	3.4481852990370934	2.860543292092616	2.471069742504596	0.497843960782962	0.5333289600507074	0.46328449116894294	0.5437860690462377	0.5284750261183481	0.5946742955083205	0.5430038845509566	0.7400477138453206	0.7755620912738166	0.6774201615013546	0.6693343307181864	0.7778102181044501	0.7290288280431868	0.8406444333446638	0.6443267943007811	0.7186082480633031	0.9258835159744129	0.8695675510162297	1.364561974567292	0.18661658447789353	29.14246585857352	1.5039716482972054	[7.310555760725867, 10.052299094666438, 12.0, 14.002303136464564, 14.961645696878584, 20.66892668066652, 25.02774798727133, 34.247788356869876, 42.1537369043884]	insight_m1	insight	meditation
insight_test_INSIGHT2_111270_2024.03.08T12.26.06.06.00.md.pm.bp	491.7734375	511.640625	529.5625	532.65625	40.8828125	7.21	9.71	NaN	13.87	15.72	19.61	24.94	33.95	40.59	9.554502351081146	9.564757678639507	16.61384784703287	20.07710278623716	16.072072100890697	15.209156795573385	13.38838218289217	15.760638712857991	13.618158978891271	0.7211820210547065	0.5920907048594507	0.7708292771696614	0.7622605624457678	0.6786619446417499	0.7001564422476132	0.39923322007736084	0.37907653143419956	0.5129909795356852	0.8045399308009076	0.6916754772502576	0.8709161870355125	0.8016325319452674	0.8452982420306634	0.7957231153469349	0.7353865843084916	0.8778630307570428	0.9601232608204983	1.5582651671444756	0.1330606210507113	80.4104659822826	3.71383230814216	[7.214090541621953, 9.708567221627145, 12.0, 13.870427321906595, 15.723002701227763, 19.607037771313802, 24.93830722056932, 33.947431138220225, 40.59387747503267]	insight_m1	insight	meditation
insight_test_INSIGHT2_111270_2024.03.02T10.03.06.06.00.md.pm.bp	27.9453125	47.1328125	38.0546875	55.5546875	27.609375	8.18	10.02	12.08	13.62	16.21	19.57	26.42	31.75	42.5	3.130360427258636	2.7587834622132354	3.837364063505236	1.9786487973739766	2.362271499077477	3.0954527575148933	3.8547101947898272	1.6286833957611457	3.2393209598362533	0.2993539299283173	0.35686441667073293	0.6130970830178077	0.47366685513623175	0.36205280298240294	0.3113884825822272	0.551782300057911	0.6090376709269311	0.8172210733250495	0.7776939433498072	0.6602571796067402	0.8669697776527611	0.7796685382599687	0.7742414525952803	0.7361460104319876	0.8334062106336387	0.8095204091619844	0.9396300567860221	1.1291613115783168	0.2989763296936311	19.191693563091928	0.7302215155031353	[8.183094063247646, 10.018908943385595, 12.075851089235991, 13.62111650640342, 16.205548508345757, 19.572392242905256, 26.421366619243877, 31.747512981621647, 42.500114398290684]	insight_m1	insight	meditation
insight_test_INSIGHT2_111270_2024.03.02T10.03.06.06.00.md.pm.bp	83.859375	90.75	94.0390625	103.859375	20.0	7.9	9.67	12.03	13.41	16.04	20.21	23.31	30.2	41.44	3.316579962859158	2.820190186089058	5.009271440513226	3.302532907126745	3.6156971831772027	3.8520149963284758	2.8910938816761846	2.209238268740864	2.366137989946425	0.585797878709059	0.2576555336603447	0.5559633067851548	0.5316775780009318	0.47508577688273423	0.4281676708255011	0.5474647071388044	0.5796624274908622	0.6443735088722213	0.8013552320490144	0.6870529208154499	0.6991692988611791	0.7797617553249775	0.7960240898300869	0.7707790960630562	0.7760672944892154	0.7568991169678829	0.8434207091727964	1.9556500293510897	0.237377439774748	17.858782505032075	1.0408732013694233	[7.898608644304979, 9.674483135025886, 12.032103854153332, 13.414763403650367, 16.04216785043475, 20.20867918251857, 23.306137383693613, 30.20189879786664, 41.43763899023543]	insight_m1	insight	meditation
insight_test_INSIGHT2_111270_2024.03.02T10.03.06.06.00.md.pm.bp	119.78125	137.4140625	130.1171875	164.546875	44.765625	7.12	9.55	NaN	14.37	15.86	19.13	24.83	34.29	41.22	3.722440589356663	3.004358935629401	2.837674561728513	2.1063365033004318	2.0795865482647864	2.782564783058894	4.490262919635837	2.5856868173459406	2.274022021171916	0.4914363361850655	0.2919281379803484	0.47208064665077903	0.4382500591172878	0.3685770874446244	0.311484714793049	0.5302611849163291	0.6714466329051019	0.7261018788460405	0.7745537150612564	0.6214867912647152	0.7589990260330196	0.8103507178257054	0.7864844176560732	0.820575936792422	0.8418973493874391	0.899222841309068	0.8794180454295675	3.689117581160344	0.3343359973224548	9.004225783765797	0.5666586826722089	[7.1184173791659395, 9.551036405635495, 12.0, 14.368481118981636, 15.858387009034283, 19.134470405703155, 24.82752096992999, 34.294852596516655, 41.21842323244149]	insight_m1	insight	meditation
insight_test_INSIGHT2_111270_2024.03.02T10.03.06.06.00.md.pm.bp	176.453125	262.03125	255.8125	265.3515625	88.8984375	7.98	9.52	NaN	13.84	15.45	20.14	26.4	33.93	41.04	5.683572201599368	5.428618521732832	4.628155685897332	4.267770265398747	3.972474433580361	4.091862364399002	3.5353274162306962	3.1306915555476342	3.142776085329387	0.4006342316222672	0.1809916446090987	0.49762606620322725	0.47322190911228174	0.5077952541946715	0.4197273863165079	0.5448360796161406	0.5933515926385572	0.7229112948339406	0.71697882177419	0.7069352756088775	0.8762428105864541	0.8247610732274734	0.892819862198547	0.8244890151179619	0.8023518597090101	0.8802782029700811	0.9058640472969599	1.577454422638814	0.35227088558492614	23.059890759507724	1.1715559776349167	[7.980997414912773, 9.52335056386149, 12.0, 13.840638952805197, 15.448301062598729, 20.137835139466016, 26.39934208278532, 33.9311624771097, 41.04143827237531]	insight_m1	insight	meditation
insight_test_INSIGHT2_111270_2024.03.02T10.03.06.06.00.md.pm.bp	289.8359375	305.6171875	300.1484375	319.0546875	29.21875	8.18	10.21	NaN	NaN	15.81	19.81	26.45	33.85	41.73	5.107802942928859	3.272129367885272	2.52433822785043	3.361094157694213	4.3439855307207145	2.734551676352536	2.3769288922858145	4.832830706253339	2.0612378536631737	0.33550743128452903	0.3773510510775492	0.5045994279180407	0.5975221939826183	0.5514711890385113	0.43371044323917163	0.5514557805183802	0.6709487907286856	0.7017444151991533	0.6967885049531135	0.6836145586077483	0.7650749037840633	0.796480710750333	0.878946374706106	0.7830429843706063	0.8667467268676878	0.9335638760837437	0.8740079958299815	1.1074716617593063	0.3224440045646184	25.582005052696264	1.1635069984197768	[8.177352911677715, 10.209434168511933, 12.0, 13.75, 15.812818496829193, 19.814133977542593, 26.454385426363466, 33.849627143075686, 41.72935338158399]	insight_m1	insight	meditation
insight_test_INSIGHT2_111270_2024.03.02T10.03.06.06.00.md.pm.bp	329.2890625	350.9921875	339.6875	356.3125	27.0234375	7.36	9.41	NaN	13.75	15.89	19.74	25.3	32.12	40.57	6.0749375732254975	4.285811485076644	1.7194723629632669	2.4459204988973506	2.1471364183349504	2.162879386020043	2.9982360559454437	2.7295485617543798	2.3826360586703883	0.5248134889604694	0.23882015448050264	0.24221507481340238	0.5735411664313241	0.4984714704937436	0.36638195172405463	0.6292510260091762	0.6941744143854376	0.6777561685461364	0.8184179468106202	0.5596857567900949	0.6580495103177626	0.8010400598837369	0.7677787363811895	0.7735986470438689	0.7461593152652278	0.9199451291950106	0.865030320126569	1.4836427861166486	0.29806525977794657	18.570623443035444	1.5154300077179883	[7.358300825832025, 9.40973655726271, 12.0, 13.748552386169427, 15.88615890137109, 19.73705297638963, 25.300621433923247, 32.124788885526485, 40.56521856090793]	insight_m1	insight	meditation
insight_shit_INSIGHT2_111270_2024.02.10T13.00.17.06.00.md.pm.bp	0.0	3.2734375	4.171875	13.9609375	13.9609375	7.94	10.50	12.37	14.14	16.24	19.69	25.47	34.23	41.2	3.644846366867839	5.95431470964966	3.60644896681044	4.149487785902445	1.9881479795217374	2.9569398447598276	6.070676131313121	4.675726844148877	18.78713400226396	0.6534309060497174	0.6473712419706559	0.46959760003127443	0.574023102231123	0.33250772023706965	0.512901500198885	0.4731730130631231	0.6057618577675361	0.6291225987710892	0.7909400006634194	0.6570197767678171	0.7971920307826126	0.7430965180780624	0.6199893750615564	0.7019080716157456	0.6793856585578898	0.8313738770346416	0.74345422256805	2.6701456168929028	0.12107342563097145	18.267419304650076	0.9507634729929163	[7.94085704081749, 10.498444319924367, 12.371870319376212, 14.144559736929558, 16.243838484257708, 19.688615702079762, 25.470341537481954, 34.230937438319025, 41.20068116741]	insight_m1	insight	meditation
insight_shit_INSIGHT2_111270_2024.02.10T13.00.17.06.00.md.pm.bp	83.1171875	91.171875	93.359375	103.1171875	20.0	7.61	9.53	NaN	13.75	15.14	20.94	26.87	32.48	42.5	3.6453052834630624	1.4836966609864763	1.9815553587634587	3.9072863053329794	3.6006946058566562	1.5890033821614287	2.239403965551238	3.4292431795390708	1.6825850267513598	0.6526647127928976	0.5554891400511068	0.6555039143661463	0.6034655871508228	0.71408336503589	0.4877723142920495	0.5088190969807542	0.6886260163712221	0.7570835079401896	0.7775083372998255	0.6206298354365641	0.7561043916596502	0.838897523592801	0.8066930171258304	0.7812396209530792	0.7434536224573168	0.8669906944857815	0.835906682635333	0.7709278506102922	0.2853009693516321	34.09436024752965	1.928961127624121	[7.6092835046598495, 9.529680166689396, 12.0, 13.745226624899145, 15.144243761234462, 20.941214168948672, 26.870423504465176, 32.47830967654104, 42.496707365186595]	insight_m1	insight	meditation
insight_shit_INSIGHT2_111270_2024.02.10T13.00.17.06.00.md.pm.bp	175.78125	190.3359375	186.15625	197.859375	22.078125	7.5	NaN	NaN	14.20	15.40	20.38	23.0	31.51	42.59	5.078679018874427	2.0712885552712006	4.593248737871474	3.756556109496726	2.4726470013324837	1.385216970615079	3.702653483915903	1.9791661120148005	1.6629015274967724	0.7160446485859291	0.44554223505573154	0.5192942330039034	0.5490247864832869	0.5037153827811177	0.5571295439895815	0.5874645898954939	0.6345756457064337	0.7435143387793737	0.781357817144694	0.7027031948052752	0.7724733429899567	0.8293640401641351	0.7658661783315739	0.7998197884769164	0.772423499916919	0.7346333365624323	0.9551560607353826	0.40772554125088606	0.2997801217657203	46.60584202153587	3.1130170790679053	[7.496724839296643, 10.0, 12.0, 14.201617568466396, 15.40311058765008, 20.375798459621258, 23.004780560916835, 31.513743339850258, 42.593785039308955]	insight_m1	insight	meditation
insight_shit_INSIGHT2_111270_2024.02.10T13.00.17.06.00.md.pm.bp	217.5546875	222.65625	227.9609375	237.5546875	20.0	7.55	9.63	NaN	13.05	16.22	20.07	23.84	33.13	39.63	3.9932708698292547	3.34214327029604	1.817334270047539	2.1281382281536487	2.616819123909234	2.7794630582200264	2.1233148429624724	4.086986929267447	2.416466251040428	0.6753425481062527	0.5202092016590811	0.5914546427781993	0.6294645581328802	0.48508662852885476	0.5545278058228756	0.4316563601417909	0.728604692032118	0.8370506920085272	0.6565012454210898	0.5436899966940599	0.7964537309500487	0.8381491144859589	0.7667742176104841	0.7468551933333561	0.729047877346725	0.8540072887704362	0.8638935065008029	0.9899998788801861	0.2779410114723924	28.267849158887554	1.833463223005768	[7.548916277467287, 9.631218608568167, 12.0, 13.047264295140138, 16.224672925535437, 20.067928775948555, 23.837345083379113, 33.12915451271073, 39.63254396370936]	insight_m1	insight	meditation
insight_shit_INSIGHT2_111270_2024.02.10T13.00.17.06.00.md.pm.bp	274.7109375	293.765625	285.140625	303.6796875	28.96875	7.62	9.89	NaN	13.08	15.33	20.26	25.33	30.85	42.34	4.9765634323852765	3.514243542249804	5.414756345918493	4.540845842475284	3.186173681034923	3.722559469922591	2.2571723097866343	2.7002297472722865	2.182005087988518	0.7255748976502066	0.5608473253817119	0.5308587314827294	0.538106108096158	0.4819167287262894	0.5753353178520226	0.5570718073865338	0.657233804949539	0.837800192691299	0.8360432779597672	0.769840719255528	0.7782028729136198	0.8323600694038905	0.6837023209748295	0.7662384705421313	0.7153536831046503	0.8304649861062432	0.9356446323100291	1.1866023116474018	0.27926840201894726	36.331108498994695	2.3544808809994846	[7.617625429317429, 9.892599083310875, 12.0, 13.076660125671607, 15.333049398585025, 20.263797537640563, 25.33453200217434, 30.853248175918594, 42.33811032667158]	insight_m1	insight	meditation
insight_shit_INSIGHT2_111270_2024.02.10T13.00.17.06.00.md.pm.bp	353.359375	401.953125	378.5546875	448.1328125	94.7734375	7.27	9.50	NaN	13.95	16.27		25.19	33.67	42.35	6.1449961290572075	5.087195991319041	3.888021826746797	4.282671235809767	4.357298113175416	3.4795193367844632	3.185181007082559	4.126049396393036	2.353938811846729	0.7121080133603186	0.5254783624666223	0.4578042156394423	0.4311836066327553	0.4084259392734061	0.5296449878922705	0.5258198754323848	0.7179634053514936	0.7416332862677764	0.7001560044129608	0.6573991311876373	0.8145836016249254	0.8323879288883101	0.7890965847266342	0.7468694478930701	0.7576856549292167	0.923309488582244	0.8954907412022215	0.6331862469888204	0.4124939416936346	46.90266970464309	3.1795010345441055	[7.273567005781991, 9.497840400639818, 12.0, 13.945614902736565, 16.27218547597775, 20.0, 25.18723336541259, 33.67074409818632, 42.35097809885092]	insight_m1	insight	meditation
insight_shit_INSIGHT2_111270_2024.02.10T13.00.17.06.00.md.pm.bp	561.453125	583.703125	573.21875	588.390625	26.9375	7.64	9.68	NaN	NaN	16.29	19.5	23.77	32.99	42.39	7.52700463393294	5.250383155226452	5.747729795047775	3.3896531676002795	4.297409487511745	3.1723360009949317	2.805240129725732	2.2158282791067094	0.7181092650701405	0.787035539065084	0.695576744878508	0.5556726408956661	0.455767494326644	0.392356936411538	0.3736902683474697	0.48650626022714577	0.5964703621090489	0.6638054661878698	0.8016851941976934	0.7281860911111548	0.7455869202756105	0.7580091522347385	0.7590441200850122	0.7322264052342511	0.7610345921550672	0.8942804075242161	0.9223098837036361	0.9358202011154753	0.4528870614738126	46.282079312876306	3.136962273993294	[7.642070675984885, 9.675689384684969, 12.0, 13.75, 16.286774936962694, 19.497623451068876, 23.76957829942057, 32.99352842221818, 42.39030410737245]	insight_m1	insight	meditation
insight_testing_INSIGHT2_111270_2024.02.13T08.26.34.06.00.md.pm.bp	0.0	8.3984375	4.71875	15.4375	15.4375	7.02	10.05	11.78	NaN	15.28	19.79	23.35	32.28	40.34	13.738764115779297	8.024061116421965	6.875055784112286	8.870118862711054	10.086373993101315	9.444345086050339	11.675380310061696	19.526157012541635	15.753026596558632	0.4932551735346428	0.19964184255258732	0.17297415610429498	0.13499036017355495	0.07887383945521773	0.2002947039856792	0.17052622119491703	0.24302147953865166	0.18907246276710815	0.5562061350407105	0.48533280516594823	0.5253490194281691	0.5364883504670308	0.5132519171386172	0.4639822381879246	0.5034874273062089	0.5117621191091728	0.30468466391454646	1.8559338426325152	0.07391511814958897	11.059596945558601	1.2162765059178142	[7.0223583458350145, 10.053748024113068, 11.77763804993221, 13.75, 15.275929814958824, 19.794650856426156, 23.347766292212956, 32.27549026083627, 40.34355049210183]	insight_m1	insight	meditation
insight_testing_INSIGHT2_111270_2024.02.13T08.26.34.06.00.md.pm.bp	35.046875	39.5	45.328125	55.046875	20.0	7.78	9.66	NaN	13.05	15.86	19.16	25.98	34.07	41.63	3.6022815892766005	2.336921298147843	1.5433574764297475	2.0136286099694782	2.05909845558942	1.3238028387142504	3.681209908339259	1.559222769553782	1.014184638946632	0.3833704057903879	0.3198274073771162	0.1935001920751798	0.2784798450515136	0.3045741801170126	0.19691215546310242	0.3084410261977574	0.441776523852533	0.474172890359732	0.6919713423647581	0.643553619335318	0.4914736963207522	0.5214939315371201	0.5497066277233998	0.4613474653759238	0.5057103009360572	0.2998735615680823	0.28220100913502105	1.234698944230854	0.39359822224029223	7.983925523423597	0.5496663604741154	[7.780725523925126, 9.65637211344147, 12.0, 13.053973451328346, 15.85844997220971, 19.161870191106757, 25.979326806428276, 34.07175761962476, 41.63009075638033]	insight_m1	insight	meditation
insight_testing_INSIGHT2_111270_2024.02.13T08.26.34.06.00.md.pm.bp	125.5078125	135.1015625	135.7734375	145.5078125	20.0	8.03	9.75	12.04	NaN	15.27	19.65	23.83	32.54	41.26	3.7667558875730704	2.8566830916118877	3.4388550399543067	2.3979552736833507	1.7971863435863777	2.94892437345256	1.602981724594324	1.7205751813703656	1.2106636046636414	0.2965124400252678	0.20262293202917334	0.4576569644598692	0.46346313822982343	0.6803769808023261	0.7210901938313757	0.7641394844274909	0.8524161249504129	0.540548052479964	0.577289701103949	0.5189604381224673	0.43263157117421075	0.35365584699560704	0.2493250018828922	0.27003175580667754	0.13306567986253265	0.07373909382795653	0.19297755535626085	8.509229638081392	0.35828037429878673	2.4545932510868993	0.15557016189464368	[8.030002439906303, 9.74767988310254, 12.03747095554048, 13.75, 15.273134396850013, 19.645901588614482, 23.83401605729618, 32.54255098502007, 41.25529743483817]	insight_m1	insight	meditation
insight_testing_INSIGHT2_111270_2024.02.13T08.26.34.06.00.md.pm.bp	220.84375	230.8203125	231.1875	240.84375	20.0	8.02	9.81	12.54	14.09	15.58	19.27	23.09	31.84	42.33	4.293856818271926	2.637860985504561	2.450575271713212	1.1748215762395984	3.0682978351902395	3.2829151484587573	2.3576903492704635	2.398097170758343	0.8373307178544286	0.24820232744359244	0.19106238204817005	0.475950360865219	0.7105640912522193	0.6856951740680339	0.5360137906134561	0.43480438958054923	0.6743166303922399	0.5377430330952013	0.5288915345028317	0.38500656337813544	0.3369690205509939	0.16219384221089875	0.2341346717557623	0.27599283218036774	0.14470365626143034	0.12241099476313475	0.1676005387859895	3.3408319648746843	0.3090899887396356	4.135114748908585	0.26391579777400814	[8.019337942231571, 9.808428359668898, 12.538142986097816, 14.085194614344564, 15.57677191616069, 19.273835336225527, 23.088693530374723, 31.84319307635246, 42.33266252648084]	insight_m1	insight	meditation
insight_testing_INSIGHT2_111270_2024.02.13T08.26.34.06.00.md.pm.bp	316.453125	323.7109375	326.6875	336.453125	20.0	7.72	9.82	NaN	NaN	15.23	19.6	26.81	33.7	38.07	3.797361195439707	2.6223793657562444	2.057646342767702	2.8995952988375073	1.7087118607073577	2.3016168048228325	1.8887915144160163	2.1774892433634365	1.7719921447306304	0.22749576549654424	0.2372725876383477	0.3123270733984752	0.38996047123607314	0.4178324899162785	0.49296055404474687	0.26271698259635895	0.4194525597805493	0.7490121917866472	0.4787319769951045	0.5141203554501971	0.2867718227858245	0.2785054939504063	0.24802827448582984	0.18983853168937853	0.21922636677475588	0.17533218549313365	0.08301737012495376	6.295251344080233	0.25228545418692944	1.709149631898776	0.10200961019273135	[7.716205490068272, 9.820716399567289, 12.0, 13.75, 15.233833110675386, 19.60226986406277, 26.806947245330306, 33.700080510176996, 38.074736709462236]	insight_m1	insight	meditation
insight_testing_INSIGHT2_111270_2024.02.10T10.25.53.06.00.md.pm.bp	0.0	20.6953125	25.1640625	34.515625	34.515625	7.8	10.58	NaN	13.94	NaN	20.76	26.18	30.66	41.63	5.465587416841347	7.965617006053186	6.610771076839616	4.824391539613831	4.914561216291088	4.857437111496044	4.8496874270140795	16.575898936369164	19.238499180709447	0.6806255249946188	0.6390487629095362	0.5083400207690026	0.6174686971052136	0.5198326821059579	0.5427056282078742	0.5263642372160371	0.4525447321038663	0.76288706505745	0.8001890095078406	0.7822208504371856	0.834854558172376	0.8159377224358426	0.7892346280020942	0.7773090682517986	0.8428941527231784	0.7760899228486274	0.7260159949875595	0.9041958681358483	0.22922048629791936	57.85500354470722	2.984005127188199	[7.796771233480612, 10.577852322999519, 12.0, 13.935562161959643, 15.5, 20.76264983663353, 26.179499960754455, 30.660998724493695, 41.630286991578245]	insight_m1	insight	meditation
insight_testing_INSIGHT2_111270_2024.02.10T10.25.53.06.00.md.pm.bp	45.609375	50.2109375	55.921875	65.609375	20.0	7.85	9.61	NaN	13.74	15.75	20.56	25.19	33.11	41.19	3.962746755529874	4.352184244370914	1.5844877980645489	2.191721830961149	2.8448493469993377	5.481787430574214	3.839613040896018	2.176509685242641	0.66295347342009	0.675503269466268	0.6631261157159761	0.5221546618506504	0.7026259140708526	0.7684680275707036	0.6476618348648561	0.6613553180402673	0.7965485172015152	0.6404182453602152	0.6987235856298264	0.7257887234984921	0.8086904483941593	0.7489332734329052	0.8891073604786062	0.701862061038203	0.7179652318818998	0.8557602466661793	0.8028744840094902	1.5601835439182814	0.2743555134593548	29.498849789698554	1.6731581504078308	[7.850055767489473, 9.612766645887188, 12.0, 13.739292185899789, 15.751364891591836, 20.556788329431697, 25.194809963826533, 33.107779748714044, 41.18875775394626]	insight_m1	insight	meditation
insight_testing_INSIGHT2_111270_2024.02.10T10.25.53.06.00.md.pm.bp	170.125	178.9765625	180.71875	190.125	20.0	7.73	10.30	12.18	14.36	15.15	19.6	26.49	30.56	42.31	7.7139670344072835	2.4712887459006723	2.3785024861104938	2.7168107788934948	4.766317174627104	3.706697862053889	1.715564145422459	1.8268626865535553	0.7112134725432697	0.7594218612482759	0.6280594383453906	0.7069134402292792	0.730941274830549	0.6915444718569936	0.554062827167174	0.5866134015703186	0.6083822175693707	0.6920620985403725	0.6807886754832292	0.741468692908763	0.8290314674753474	0.7737398867471714	0.8309954820662675	0.6942371940697581	0.8367707641401979	0.7646537776297903	0.822857286773874	0.6297052274139816	0.3121739967680733	54.78717461404683	3.4631570142017383	[7.725657968668221, 10.295723399766171, 12.178528234045132, 14.363132880765843, 15.151980631931394, 19.604485676984655, 26.485744627936644, 30.564950191732983, 42.30889913363138]	insight_m1	insight	meditation
insight_testing_INSIGHT2_111270_2024.02.10T10.25.53.06.00.md.pm.bp	225.484375	234.046875	235.984375	237.40625	11.921875	7.75	9.55	11.78	14.28	16.24	19.23	25.13	30.2	42.2	6.949968265270091	3.423162498660467	9.530643088496037	10.742955664057561	9.505223390285835	6.560012971203699	9.023663248145143	12.617235300278999	9.949802049559615	0.7639685731881423	0.6776916821798304	0.6004156601667404	0.8188891349844832	0.757284263816478	0.5483131244948034	0.5431065615011915	0.8029283836848231	0.4720333211455071	0.7593783238520256	0.7252931379679268	0.7813330981231027	0.8210333450260644	0.8651414156848907	0.8031312170041284	0.7573868718061356	0.877028085272584	0.7704169781560744	2.3231641528477476	0.09994645850014283	42.35384799247707	2.1037544094191505	[7.748097608083561, 9.545928950324408, 11.780601842584545, 14.276213435077898, 16.24311499244646, 19.22500958969955, 25.13098816197887, 30.19665360692811, 42.19693079937034]	insight_m1	insight	meditation
insight_tet_INSIGHT2_111270_2024.03.05T07.49.33.06.00.md.pm.bp	45.3515625	72.421875	72.6953125	82.3203125	36.96875	8.01	9.63	11.86	14.33	16.29	19.8	24.24	34.15	41.34	4.456383434147546	3.2302934174108047	3.6687213902376103	1.8939774682653816	1.8905278509555414	3.3462437980006867	2.863470203076207	2.946283798962069	2.204625420449355	0.5870350336122204	0.46642139630925544	0.5431974993730371	0.41553880685862205	0.2827218400128125	0.2750045154856914	0.5092878252064665	0.5700916346852885	0.657324889401577	0.7421438018816721	0.7133480818528241	0.7292017328999247	0.7731883773176891	0.7529222897833042	0.6786117395369149	0.834687153648366	0.8287967460387122	0.8973481330641887	3.069245339518313	0.43357582450194754	12.076811337358928	0.7621280634614498	[8.01128837461383, 9.62796267379702, 11.857606169455666, 14.326040683885292, 16.291826149580366, 19.803932864402732, 24.243336313211174, 34.14865494328287, 41.33867015626834]	insight_m1	insight	meditation
insight_tet_INSIGHT2_111270_2024.03.05T07.49.33.06.00.md.pm.bp	109.234375	117.828125	121.4921875	132.3671875	23.1328125	7.82	9.54	NaN	14.48	15.35	20.77	25.32	33.29	42.24	3.937372261234134	2.7549353047567036	1.21453018855621	2.371782429327939	1.778081771095796	2.0775198472869985	1.591199059284836	1.5627372201756842	2.2584564306468686	0.6325922350813874	0.5923235292224709	0.4756019464773769	0.4728135079356058	0.4536163037063231	0.4998522687480677	0.28305998176229485	0.4612685235233652	0.6225479198239571	0.8071163618416318	0.8037233973615222	0.7344275979503855	0.7626987129935808	0.7628931465392857	0.7519496537538558	0.7191609642341111	0.8183113450232853	0.8167657437829714	0.9707343036253535	0.45987050653135364	24.587712525829684	1.7266270952678615	[7.815753155657908, 9.542636249023863, 12.0, 14.477809875702807, 15.354429546128326, 20.76983354832037, 25.32043822108644, 33.285585093583514, 42.23596654744943]	insight_m1	insight	meditation
insight_tet_INSIGHT2_111270_2024.03.05T07.49.33.06.00.md.pm.bp	307.1640625	311.515625	317.6953125	319.875	12.7109375	7.93	9.73	NaN	13.42	15.25	19.6	25.15	32.35	41.26	11.176869796980597	8.182138876492122	10.216161616381632	12.338283713040457	10.026355814248586	10.060246758520535	10.127415511078333	10.45909603125251	7.8757495526881875	0.7398724679880578	0.7047495243616198	0.6974447412431627	0.6859540385153373	0.7134471887767744	0.4528445930148034	0.5291638700331	0.7368214762736608	0.653779597523768	0.8781743158381532	0.7428119565011703	0.7747889259661734	0.7908878354392851	0.7928111287297324	0.7352371686391467	0.7577241670869792	0.8977259531228302	0.9017970065748651	1.5997644017685044	0.1621270317500395	66.47122198249939	3.5785389735601294	[7.931188251459782, 9.728240515015331, 12.0, 13.42493495610855, 15.25064355246354, 19.601787477892547, 25.153058423171093, 32.35381620375086, 41.26362559543097]	insight_m1	insight	meditation
insight_test_INSIGHT2_111270_2024.03.05T07.14.31.06.00.md.pm.bp	254.1796875	257.4296875	264.875	265.96875	11.7890625	7.8	9.55	11.32	NaN	15.66		23.84	33.06	37.42	18.55198996413106	9.835901804347586	18.693284823648614	18.2577652008319	18.433325066698565	17.541502656631184	19.78862991026841	19.55957196545955	18.946881743081423	0.8417128001639661	0.7564860559968747	0.9031102738623045	0.872930101118382	0.9347221934832598	0.8395403176807873	0.8044034086343649	0.8406433466986188	0.8830152878669685	0.7972447505531335	0.8056221198428448	0.7384484491057385	0.7029970773418551	0.7727497029869254	0.7392550641942796	0.7346540963698676	0.773811954782023	0.7952491750548694	4.14153471998194	0.09966601347467112	58.558997525087186	3.12935239305741	[7.802627225621109, 9.547977096933138, 11.324895462263973, 13.75, 15.655114259562092, 20.0, 23.84065711879431, 33.06445976668829, 37.41873142903792]	insight_m1	insight	meditation
insight_testing_INSIGHT2_111270_2024.02.15T11.43.15.06.00.md.pm.bp	143.515625	196.4453125	201.46875	212.921875	69.40625	7.3	9.81	11.97	NaN	16.00	20.88	25.46	30.22	39.74	7.84472096190079	3.7332749676406114	4.743111134776687	4.189819593170882	3.5534003530758222	4.770781598439705	2.849594453942169	2.9748988903975855	3.5215046588022183	0.30656208734031665	0.21391955460204248	0.1429757484192463	0.0951621808119494	0.1558653455385433	0.15217475507625788	0.12647257400711234	0.2867779213429932	0.3638240076390043	0.6374595465189973	0.4944946370874747	0.4424113493533839	0.33696763866567603	0.37547300874758943	0.262530055854601	0.17312710358539452	0.1366272082803663	0.06233230775091767	1.405197805792806	0.41713261579557703	5.572773773172967	0.5668700662043967	[7.304283907243365, 9.812929733173691, 11.968192432760706, 13.75, 15.9994653912338, 20.880669665579152, 25.4592443837413, 30.215471803986286, 39.74059763562741]	insight_m1	insight	meditation
insight_testing_INSIGHT2_111270_2024.02.15T11.43.15.06.00.md.pm.bp	231.4375	234.6875	258.671875	268.2109375	36.7734375	7.54	9.57	NaN	NaN	16.14	20.33	26.01	30.54	41.03	4.003816631107771	4.800479398039804	5.37441849707	4.43808184049392	4.968770212740318	3.4127107525931604	4.850930482622498	3.818016568802644	2.4360250456922663	0.3454349764347461	0.20508413090247912	0.2520057376378157	0.06992592000692721	0.0847750614044004	0.14243974311149993	0.1541122597488644	0.17631130136911316	0.27991803173039626	0.516767754345312	0.5241183055912082	0.46953511567486883	0.33255084040451255	0.3054939591063655	0.3460715535714608	0.15957140371300468	0.15474026953626918	0.06920542769128257	2.768357348888083	0.3762031246047823	3.3193778013615196	0.23153671239402712	[7.544357643685307, 9.567250529533426, 12.0, 13.75, 16.142780669173902, 20.325463748255913, 26.014981927728392, 30.543488552443478, 41.02750205237671]	insight_m1	insight	meditation
insight_testing_INSIGHT2_111270_2024.02.12T10.25.21.06.00.md.pm.bp	0.0	37.9296875	54.4453125	64.0390625	64.0390625	7.26	9.90	12.61	NaN	16.13	20.09	23.04	31.99	41.35	6.2308134673439515	4.192575859212496	7.839433353072612	6.396020180921309	4.345990619302344	7.170790898377518	3.749719424817148	6.617401302951829	5.007026947454687	0.5807973848280199	0.4196265207683549	0.5585955388086021	0.5664299985402345	0.5594415049140055	0.5900060392152204	0.6035528285489138	0.831264739860266	0.8028854115014766	0.8492642706942938	0.7400700675694196	0.7864767496934727	0.8770555810584546	0.8667716256781727	0.8205041535141743	0.7369166930641766	0.902329917524819	0.9016823602112843	1.3512142522803532	0.20248496972626512	40.79476440415412	2.5111740289287625	[7.257560475730607, 9.898253327060162, 12.612269611343358, 13.75, 16.1288679974914, 20.088294534291922, 23.03673986538993, 31.988589166492353, 41.34601917368417]	insight_m1	insight	meditation
insight_testing_INSIGHT2_111270_2024.02.12T10.25.21.06.00.md.pm.bp	169.265625	190.2265625	211.796875	221.4609375	52.1953125	7.16	9.43	NaN	14.31	16.27		23.17	34.21	42.48	4.690079277299916	3.5357212605179837	2.5911022866981424	3.745286995526739	3.372600775051188	2.7027110597955404	2.9564418478764907	2.8806190648218672	3.5345952319493317	0.581187964695388	0.4898146223748718	0.48337557506439754	0.6040425029966129	0.52307612806721	0.5102167586798988	0.7202191887395317	0.8331282102412843	0.8917368553782781	0.7998397982047641	0.7412513122861406	0.7779569801364115	0.8336075056081524	0.7892425322952713	0.6342126135573981	0.8712431574894748	0.950910077138501	0.9801891145333073	1.1884897012130438	0.3257408089985381	31.209495807977827	1.759696132556264	[7.1610745285842565, 9.428487419596204, 12.0, 14.30999167271898, 16.272128590522875, 20.0, 23.167278508622356, 34.206636685767656, 42.483127796445096]	insight_m1	insight	meditation
insight_testing_INSIGHT2_111270_2024.02.12T10.25.21.06.00.md.pm.bp	397.265625	406.0546875	407.6953125	417.265625	20.0	7.28	NaN	11.74	13.53	15.93	20.41	24.2	30.67	42.54	5.005697734374135	1.2947525829451438	1.2780308632424398	3.3679548302336686	2.1092124621078367	2.310280362896565	1.9956019848619337	1.769101326603211	0.9508113432474222	0.5831885145718321	0.406366795345915	0.47862143190587353	0.6386333194408076	0.4848398144697629	0.5902857641651724	0.5907015848974266	0.6679150832231475	0.7894826901703575	0.8301025895998939	0.7541880015011374	0.8803148806455834	0.8847197305882417	0.7716047634582229	0.8197692463675595	0.7962743883063083	0.8959579302088849	0.8506290985066262	0.4903603231415513	0.25834146682735987	36.3800251767231	2.759725128484435	[7.279078742908077, 10.0, 11.739790608025904, 13.531416916986876, 15.92745171341282, 20.414275213536513, 24.195345004433133, 30.667013648649036, 42.54287864694935]	insight_m1	insight	meditation
insight_testing_INSIGHT2_111270_2024.02.12T10.25.21.06.00.md.pm.bp	453.859375	460.2578125	488.5390625	491.34375	37.484375	8.16	9.40	NaN	14.36	15.04	19.2	26.6		41.94	3.611936538905331	2.450012223230459	5.645030065781291	3.3311745615474853	2.7102190862338023	1.6698056797660894	2.0509548334757985	2.7582872448376756	6.228876548126115	0.46016452044559963	0.3449407225788284	0.5863820928077337	0.5359765850717652	0.41971402403440183	0.4253088388364382	0.4952518611379705	0.5343192650387378	0.5564614477608009	0.7673233666089581	0.7860205046161786	0.7714605344102091	0.8673203892645875	0.7798216322104452	0.8022998112775457	0.8009640064793568	0.8800382921428401	0.9066636447846144	2.283514830998557	0.24142945720822764	15.581382296931245	0.7103750467218242	[8.157253963652716, 9.402495135928703, 12.0, 14.363272161117639, 15.039771454474291, 19.195711973533083, 26.604216303358776, 32.0, 41.936555129688166]	insight_m1	insight	meditation
muse_Muse-461E_2019-11-28--16-01-03_1575083390915	131.63694071769714	162.62131571769714	165.32118606567383	174.758948802948	43.122008085250854	8.05	9.96	NaN	14.12	15.20	19.83	26.26	33.33	39.94	4.197910454195917	3.1536296157626267	4.913586145865463	5.851107507754616	5.858627519054516	3.193527929826626	3.0573783184431056	2.5026516853387024	2.6275918327197445	0.615748808222072	0.5430178178492733	0.5265011775904628	0.504333718246692	0.554799035134892	0.45727214956262585	0.45275349127304004	0.3344294223889095	0.47419974519358454	0.7834836855358273	0.5877772977498471	0.6625284252397352	0.5464700928555641	0.5750538963953823	0.5531622809718123	0.7027503403256422	0.5951923198937438	0.5942480153229186	0.9137298426775846	0.4348191829156656	31.181515356196957	1.6425566987224207	[8.053179320870981, 9.955568130375736, 12.0, 14.124848514836792, 15.201163487128301, 19.828860662941914, 26.263255167120644, 33.33338473783928, 39.935451085358864]	muse_m1	muse	meditation
muse_Muse-461E_2019-11-28--16-01-03_1575083390915	221.63769626617432	238.24707126617432	244.70868253707886	241.63769626617432	20.0	7.8	9.79	11.89	13.62	15.57	20.38	26.63	33.32	40.96	0.4189018962226439	3.739181572946468	2.0936239986778817	1.614129916129025	1.2652072165188197	2.319670196785164	1.7521566060672056	2.0406864004492062	2.4951355725152857	0.5780755477724255	0.5428970248265498	0.5155525421251026	0.4975403837714197	0.39990790215809824	0.5353330111903205	0.4535702704476916	0.3070909611096749	0.39634708723392065	0.6176490613588834	0.6169111703904282	0.6731866216379748	0.6247795524729358	0.5242917576419677	0.5769708283712527	0.615219204521071	0.46916441396492936	0.49915418045825455	3.7888045951588807	0.29565901131514327	6.1016775330513	0.21646484747203104	[7.80257045617975, 9.794928613645116, 11.890643718253951, 13.61589531608328, 15.565638845591232, 20.382005660905538, 26.63173960640904, 33.31727758885411, 40.95963265437024]	muse_m1	muse	meditation
muse_Muse-461E_2019-11-28--16-01-03_1575083390915	312.95886182785034	323.26745557785034	328.45750188827515	332.95886182785034	20.0	7.54	10.28	11.32	14.00	15.12	19.61	25.69	33.55	42.11	1.640653552501474	2.604396016846835	3.0114803881158787	1.4318993323103952	2.423411299666631	1.995304412112498	3.1377438854078097	1.9652710481497915	2.830916665841505	0.4565734022586718	0.5216962582135738	0.5206377821321856	0.44410824996665116	0.4330172283484412	0.3847355682066699	0.49339648855356033	0.4661615230808378	0.3839418144933521	0.4356565497791459	0.7423413497265984	0.6922015842210792	0.7144294430813436	0.5698364955356284	0.47566218704586777	0.6030507213848796	0.534100710617433	0.7619991267464088	2.7826333734022914	0.34552608776184013	8.035561382868863	0.23888537815732136	[7.536553519934754, 10.278476316683514, 11.317213998911699, 13.995235442059476, 15.122560922214051, 19.61243514561508, 25.688644241471657, 33.551103257410325, 42.11377120188747]	muse_m1	muse	meditation
muse_Muse-461E_2019-11-28--16-01-03_1575083390915	367.3711862564087	397.4961862564087	411.21437907218933	423.2256007194519	55.85441446304321	7.64	10.37	11.60	13.27	15.94	20.27	23.88	33.74	43.0	5.266026176638952	3.191365110746793	2.4421758364986266	3.5602275893429742	3.139464721033823	3.200432707368483	2.6027668395181363	3.012715104026179	3.6621576177753776	0.6246895363290894	0.5090566731382653	0.5038279873946792	0.4154076734195745	0.46996059203655194	0.4613793967217895	0.43857289294291574	0.33318753666838485	0.37838336674735346	0.6262429968644508	0.6499629553850891	0.6901453876311031	0.6737674424197014	0.6555811727775953	0.6794409756795837	0.5837102461667036	0.6028970579700254	0.6402652662700504	0.9127651411986647	0.4325612841523612	26.092824124268144	1.703758227099034	[7.641497691665619, 10.367100995941332, 11.598001444372205, 13.26806311143362, 15.944612386658298, 20.266224792012988, 23.87528021071983, 33.73907426529634, 42.998349422328374]	muse_m1	muse	meditation
muse_Muse-461E_2019-12-05--12-17-34_1575579123713	10.13057541847229	42.32588791847229	20.814093351364136	49.679184436798096	39.548609018325806		10.44	11.64	NaN	15.15	19.54	26.8	33.32	39.21	8.42825476905297	3.6436160068090206	3.86167959403516	2.498101253011374	3.4555041962216624	3.530635213139855	4.678335359680527	4.172257452963878	2.3990197140606075	0.5654936195040965	0.5163666310728071	0.5275907161029737	0.4001230295376148	0.4707599840662028	0.45918090611900597	0.4964339317065137	0.5895300912345043	0.3393497487407565	0.7368530260427808	0.6677085552498545	0.5916692899221511	0.5978861550164531	0.576865745406556	0.5430964191329555	0.5994844728595128	0.7210671950532006	0.6430125281800749	1.6747229156059171	0.357079056797874	22.065276299612727	1.687854958563123	[7.6, 10.441348421488279, 11.637292802963191, 13.75, 15.152790608268115, 19.544363465294268, 26.801790333046803, 33.317934870754776, 39.21388446985403]	muse_m1	muse	meditation
muse_Muse-461E_2019-12-05--12-17-34_1575579123713	65.68690204620361	76.49158954620361	76.27667999267578	85.68690204620361	20.0	7.74	10.27	NaN	13.09	14.95	19.76	25.83	33.34	42.75	10.586015453365595	5.510432442510553	4.1691532885403	3.0508356222840662	3.1093847766118023	4.8170756547587965	2.6361406772723357	5.544809474510687	2.3457275077303525	0.46989015730300343	0.5475909734099598	0.49995883978300876	0.4541590782930218	0.3330597264842311	0.293588724888873	0.39372342172300545	0.5182801242779875	0.3564263390359661	0.7342162234761089	0.8017180488436539	0.5336930492746352	0.6086306969567278	0.5432634084273876	0.571867608897422	0.7164570765232026	0.5949370158226073	0.718098688587115	2.857825637028552	0.27433965439701874	15.411205784006036	1.0183308576619852	[7.738018150829945, 10.265580323041279, 12.0, 13.094383106895133, 14.946366442686907, 19.755254941263324, 25.830081560227367, 33.34174892968892, 42.75347525779453]	muse_m1	muse	meditation
muse_Muse-461E_2019-12-05--12-17-34_1575579123713	141.29178142547607	169.72928142547607	170.1060972213745	179.6530225276947	38.36124110221863	8.16	10.20	11.35	14.42	14.95	20.55	23.74	33.35	41.52	4.0123230064566195	3.5808593618101128	3.37107244685992	1.81034353311584	2.608405760174109	1.9042958371717735	2.935308559001388	3.3561381304325217	4.778442738960526	0.5999442826274679	0.6251234918091088	0.5465740947450015	0.4860573144809654	0.45640073393669534	0.4070090138049103	0.4637367307980592	0.4872443657130995	0.5054375081323763	0.7266232990205341	0.7156245205105956	0.6438456456018553	0.770768466648096	0.6231192845027433	0.5873516774936812	0.6413458580364104	0.5449456057422688	0.7082041295933672	2.1712831607904493	0.48727134843079084	16.305291854312614	0.8641626563119463	[8.163847468545244, 10.200283854537103, 11.350833386181572, 14.415771962714613, 14.947192440418242, 20.551751339367947, 23.738309867958936, 33.34529577256413, 41.518282796198505]	muse_m1	muse	meditation
muse_Muse-461E_2019-12-05--12-17-34_1575579123713	330.14189743995667	334.88017868995667	356.2285976409912	350.14189743995667	20.0	7.84	9.41	12.67	13.70	NaN	20.62	24.61	33.02	37.29	2.652925080742871	2.774131569523269	0.21984705755829473	1.3116001952153225	1.4380160811270377	2.855760773118474	1.572744754921695	2.3220688778637086	1.8348232495249353	0.6221908738268158	0.46945381163619526	0.467144442145881	0.48403514477124665	0.4678038866051283	0.4503294513307125	0.3757901721186701	0.4623846779854611	0.3785873916949225	0.6456229739506103	0.5746666928836455	0.6287223939965012	0.6219593923089365	0.5631921893918556	0.5308286764249437	0.5566751395402891	0.6236085581917861	0.5907136926488323	1.7844743658211684	0.21897527516936494	10.231954924316124	0.7601219931304277	[7.8403830148032885, 9.41212901278044, 12.671504818250328, 13.69729713211949, 15.5, 20.617491717712916, 24.60943619970749, 33.02134729108, 37.28594032014674]	muse_m1	muse	meditation
muse_Muse-461E_2019-12-05--12-17-34_1575579123713	387.8493695259094	459.4821820259094	417.31431555747986	466.9276673793793	79.07829785346985	7.62	10.44	NaN	13.72	15.04	20.83	23.01	33.8	40.67	8.48355980428463	5.451318491209949	1.5743229347336607	4.084881363706432	9.429427432891085	3.7481486431406252	4.3175101634170225	3.234385874077714	2.9600760967666466	0.6850747556844741	0.5324635015157324	0.4340906176461911	0.46920041957463543	0.5502098629949655	0.45157657220770386	0.4990820974199741	0.35812399190333233	0.4536678145412626	0.6835781800932884	0.5805776650774193	0.6208612419577604	0.6352843725156182	0.625900047752167	0.6381234835600009	0.6524155590478684	0.6889262356839544	0.6390898463050655	0.5712196181314128	0.3560775147982553	45.06951106050356	3.1561879127905796	[7.616436991003241, 10.44056249693367, 12.0, 13.724168641644331, 15.044208968324277, 20.834314500197543, 23.012215189800948, 33.80110891719448, 40.666071528731365]	muse_m1	muse	meditation
muse_Muse-461E_2019-12-05--12-17-34_1575579123713	676.3828239440918	714.4062614440918	715.2678039073944	724.9905142784119	48.60769033432007	8.19	9.50	NaN	NaN	16.03	20.89	23.04	33.75	38.65	3.577610555129243	1.3452659585468176	0.6902050710542383	1.8270106396203005	3.5521554416706285	2.3192716326318696	4.07711353541791	2.7601973703498106	2.772452705379255	0.6061460699414176	0.5043516751384186	0.4038330578230586	0.5031182491713655	0.49165703732684163	0.4451069898101927	0.48638241197029825	0.4890832550015782	0.5344768459990519	0.6257868770096584	0.6260229368080344	0.6021209881861931	0.6439661258910181	0.6669768644329355	0.6159614344773201	0.5504800308888713	0.5927489924675824	0.721150978859807	1.9795160398635836	0.24794690174710982	11.863313163920271	0.8019580556139854	[8.19262920807976, 9.496241038080004, 12.0, 13.75, 16.03214451536622, 20.891982201943122, 23.04064442704293, 33.75400379634323, 38.65280483466572]	muse_m1	muse	meditation
muse_Muse-461E_2019-12-05--12-17-34_1575579123713	766.7050154209137	783.4511091709137	802.6218256950378	786.7050154209137	20.0	7.14	10.00	NaN	NaN	15.60	20.69	26.58	32.75	42.19	1.2548291359895227	0.8436444473901279	2.476896839850841	1.5208697193955354	1.6337095669981982	1.873206525903009	2.0797537725428277	2.1555021778766514	1.6839967320870521	0.5197982246419912	0.4286210799824603	0.5371217805028914	0.5305652863260846	0.4981738153330146	0.4241608939802373	0.4672771429767404	0.4495505984711385	0.5189210620864929	0.4870055162385909	0.5997851761359405	0.6938773024027056	0.8104865909971475	0.7092033129081426	0.7007638714156348	0.6000679187640271	0.8003352714841595	0.850568636911971	3.297835768176976	0.15329894879910955	5.921966491198571	0.250977512278557	[7.141515853940182, 10.004165964208154, 12.0, 13.75, 15.600991773902, 20.687692367115996, 26.577559902308522, 32.754478491153094, 42.18936247047366]	muse_m1	muse	meditation
muse_Muse-461E_2019-12-05--12-17-34_1575579123713	862.1941664218903	878.9011976718903	897.6071684360504	907.4275159835815	45.233349561691284	7.86	9.77	12.40	14.32	15.77	19.4	24.52	33.81	37.52	3.226466054863408	3.9595499121000732	4.702617812475396	6.1954034893466545	5.256721230985175	2.8454549040761017	3.669488274155711	2.5832402224806894	2.3175781861837947	0.4755825413643783	0.5191581218876867	0.4977718792787406	0.5559239255826551	0.4890058216617084	0.4954619560372947	0.5019314946532395	0.42679370692229424	0.4045036601932173	0.6893855704088524	0.5204969984722706	0.6784038490573201	0.6180183857998293	0.530324142869207	0.5662311604543692	0.6622059134131968	0.7065844481933091	0.5840957092257859	2.3404091103198232	0.19560300942035969	14.73188279973233	0.6068735656280951	[7.857804191458542, 9.774365394591353, 12.399939074242479, 14.317743027622326, 15.767417097182959, 19.402620006278774, 24.52384871060278, 33.81022721210501, 37.52288320698799]	muse_m1	muse	meditation
muse_Muse-461E_2019-12-05--12-17-34_1575579123713	990.1652498245239	1019.4894685745239	1009.2572231292725	1026.5565779209137	36.39132809638977	7.36	9.56	12.14	13.05	15.90	19.25	25.15	30.81	41.57	4.0037671420347225	4.359484541051713	1.506045062217062	2.070022927911044	3.713375757810828	4.135442281273057	4.393685550969844	2.87166659755519	2.7221879829314855	0.5541541827456894	0.5426261799483009	0.4769615699292028	0.49948140841214206	0.4655567961430976	0.5293517374627938	0.491836324960908	0.4710203578892418	0.46173262194522646	0.6873495431341548	0.6559391992277156	0.5616692066616572	0.5219507522383942	0.6423671062783542	0.5914991432139171	0.6038116955262337	0.5952167524660744	0.6791635653210082	2.6839934435164414	0.3282093389411864	12.707507209755528	0.7879923498031806	[7.3644042711100335, 9.555958649787494, 12.141325593063563, 13.051032114894051, 15.901309812813484, 19.250244946425862, 25.150884717572655, 30.805318001906386, 41.56631000283068]	muse_m1	muse	meditation
muse_Muse-461E_2019-12-05--12-17-34_1575579123713	1241.2411811351776	1249.1357123851776	1261.8094282150269	1264.03360414505	22.792423009872437	7.83	10.14	NaN	14.12	14.97	20.62	25.96	33.08	42.49	0.8346431645095209	1.3933386917791886	2.1491073729962817	0.7069085601599641	1.6662075620849173	2.163354582311817	2.9566582041521836	2.1958365393513812	3.10418428952694	0.3887024047496307	0.49014000757535187	0.5131636595927193	0.43349870170588056	0.4724379877374413	0.4465080081696974	0.48511633004942656	0.4037625340522507	0.5495335604055486	0.52294273079422	0.6272016703409087	0.6757754341921732	0.5582400299380542	0.6255616723652355	0.5654089986843335	0.6580051732135677	0.5714995003316881	0.703721904682635	2.639834169239759	0.15293839849292618	5.778840769230725	0.20149777598760718	[7.831249202132779, 10.138342497265597, 12.0, 14.119841861634313, 14.970519692378856, 20.61784709726409, 25.963849310023274, 33.07834820345192, 42.48891818094478]	muse_m1	muse	meditation
muse_Muse-461E_2019-12-05--12-17-34_1575579123713	1512.2233781814575	1516.9265031814575	1530.4561443328857	1532.2233781814575	20.0	7.87	10.35	11.85	NaN	16.16	19.48	26.28	32.72	43.0	1.682312789970336	1.8427758486353334	1.9038277176025291	2.8059660223285126	1.439202874932927	3.1522861499042487	2.083750851848196	1.716134112308204	1.8849762752237444	0.5065926479905957	0.5211467693934697	0.4946911182715046	0.47752760227345187	0.40931344344976867	0.5642736243552178	0.5204953528976903	0.3752366737851228	0.39330194938689	0.5988200713610712	0.6216027041241953	0.6401736536754161	0.5870394664980821	0.5642601595254406	0.648978072100759	0.6821384746574827	0.558634379586379	0.5865093724838921	1.9870449512808785	0.16592129121691654	9.642810193015228	0.505126173445472	[7.866601195311579, 10.354122883087612, 11.854585772424777, 13.75, 16.160442134481084, 19.47809527515543, 26.284359683582895, 32.71935582997933, 42.998627451237965]	muse_m1	muse	meditation
muse_Muse-461E_2019-12-05--12-17-34_1575579123713	1574.0823826789856	1583.3831639289856	1596.3456106185913	1594.0823826789856	20.0	7.7	10.39	12.52	13.65	16.25	20.47	25.33	33.73	37.48	1.1187607555281953	0.7508841380489301	1.7123413602050948	1.0576283385462564	2.6876169052428884	1.5319080419867699	2.0548484054630625	2.726788793431105	3.0573401656589763	0.4695607346153009	0.371321398529028	0.4836024488357256	0.4021911603987222	0.4234572982666858	0.4115911724418807	0.4362091451475757	0.4184803710915298	0.3937696915399804	0.6242568531680772	0.5388086688704022	0.6162064173090664	0.5692478456724979	0.5225671365161159	0.5617867784407359	0.6364335049917953	0.5910318615954495	0.594264023618666	2.6899761203479193	0.18234660696575639	5.1412063494549045	0.2675281816062908	[7.698467096381061, 10.394655236024843, 12.519710728197964, 13.645828342106496, 16.24606873581283, 20.4745282043162, 25.32729067480056, 33.73125425074132, 37.479764469196766]	muse_m1	muse	meditation
muse_Muse-461E_2019-12-05--12-17-34_1575579123713	1718.8978307247162	1733.5814244747162	1737.5797276496887	1741.8113238811493	22.913493156433105	7.22	10.08	11.77	14.24	NaN	20.79	23.97	33.34	37.65	2.6358955548497156	4.265882573004099	3.730278385645653	2.9337897110219906	2.925424588966593	3.190065599621967	3.7631159493306807	1.7477045080743578	2.890596481994688	0.530000495370149	0.5539261853123761	0.5556163207519512	0.5179627445902666	0.530293295631521	0.5065295566724686	0.5043680411767761	0.40810745871285237	0.5466290556248538	0.6971785871698127	0.7338613510581207	0.684911126321129	0.568221555182293	0.7247574413589388	0.5222619885429982	0.6982442070377097	0.8601888706367131	0.7657887248122535	1.9640275028021292	0.25472769790685434	16.98520511622563	0.7041423221202971	[7.222205289459313, 10.084012443913121, 11.765653581431087, 14.243152154173778, 15.5, 20.788508598195794, 23.96735245447517, 33.34481591903091, 37.651220990896164]	muse_m1	muse	meditation
muse_Muse-461E_2019-12-05--12-17-34_1575579123713	1770.251075744629	1792.766700744629	1805.5820627212524	1815.3008675575256	45.04979181289673	7.77	9.67	11.32	NaN	NaN	19.86	23.11	30.08	42.2	4.267941420021781	3.8919455587121075	4.617908363001409	3.458109514013463	3.872098029463702	3.6435755759974917	3.0265582438796756	3.796854537980668	4.394897756654754	0.4975347285157251	0.4813011505943198	0.4601038378303194	0.44572259372512085	0.4839295007225529	0.3538336626514875	0.3256873269336072	0.33995866478141284	0.2999092956613461	0.6724430381862911	0.636551058333692	0.4799232831147904	0.5349283122460339	0.6754039426808526	0.5406058881827258	0.4970557119836834	0.671001892422619	0.6976318731708727	1.7748050324026567	0.22804373854094165	14.9775191781818	0.8067340986483063	[7.765306104658921, 9.665662055650817, 11.316823940114011, 13.75, 15.5, 19.85589790113568, 23.10677300571722, 30.078775803912887, 42.19675112034241]	muse_m1	muse	meditation
muse_Muse-461E_2019-12-06--21-00-26_1575696038038	10.946462392807007	15.887868642807007	21.286261558532715	37.54715633392334	26.600693941116333	7.81	10.14	11.73	NaN	15.06	19.74	24.42	33.07	42.7	4.302726769296339	3.20425500919683	6.808612677872153	4.205580839632995	6.65461123667561	4.8796236855980135	3.866560886977414	2.3537689981252443	2.817697742966266	0.6721149805884681	0.6094639206266882	0.49721829818216223	0.46430033073593036	0.5435734805211803	0.5541679693132975	0.38568908063596663	0.41962800953542967	0.40315565811344706	0.7346843759549976	0.6603262158717298	0.5497574355120984	0.6257250871057424	0.5619057224412395	0.6916323355575457	0.603841620985485	0.5868876652508802	0.5670702421578807	1.2048326075499163	0.4535270358541078	30.113581623530894	1.7908934848089912	[7.811635088252061, 10.139130672657345, 11.725384613922948, 13.75, 15.058200506304281, 19.737853045162037, 24.418632290173214, 33.07152750063277, 42.70300893222187]	muse_m1	muse	meditation
muse_Muse-461E_2019-12-06--21-00-26_1575696038038	79.03125309944153	95.60547184944153	89.20310568809509	99.03125309944153	20.0	7.7	10.16	11.60	13.58	15.81	19.82	23.51	33.38	40.04	3.186696971081786	2.485304106532873	5.125932351644123	2.478498861988688	2.3664673867030306	3.8138871946667328	4.178613920631707	2.5914797857075875	2.5573357126039125	0.7585608769702972	0.5935985356723071	0.5405702133187502	0.4362072422397918	0.45401781974216826	0.5951330306132456	0.40986267640259916	0.3412793028262958	0.436030329857577	0.7743040995524108	0.7544267104893372	0.5764400420278575	0.5574401399198894	0.6880762419654978	0.7394469086585478	0.6133113533826448	0.43175135173770074	0.5290612692473344	0.9532309840609576	0.5277512153134458	28.552089530310933	1.942707213459231	[7.70407909294879, 10.159806498029829, 11.601265800764969, 13.57871819521891, 15.807712656551871, 19.822150947898905, 23.508431468064224, 33.38250721662867, 40.041377964740306]	muse_m1	muse	meditation
muse_Muse-461E_2019-12-06--21-00-26_1575696038038	183.3768973350525	204.0331473350525	193.78699946403503	209.7080955505371	26.33119821548462	7.77	10.42	11.43	14.45	15.40	20.53	24.06	30.81	37.83	4.7245827082578025	2.109312069908896	3.5522652304504585	2.18859135922925	3.1835713636323018	3.516503490449162	3.2244022346156034	3.134739031699444	1.6407224877372393	0.653153872337627	0.5778960143114882	0.531370437380881	0.41254132727880005	0.44276221604752414	0.45280358174926316	0.4931430825105598	0.4777626953330175	0.3744192488427288	0.7249916943898798	0.7271031699556376	0.5531212077719347	0.5775531809815077	0.45077273856273103	0.5229177369780711	0.701183057192954	0.6593993003075683	0.5225766854072688	0.7152542979272689	0.47829002669668536	27.902480686910206	2.035783873630402	[7.773328585808701, 10.418153018769138, 11.427252220624744, 14.452328749354898, 15.397458471401988, 20.528359815252962, 24.05600292594834, 30.810335855099552, 37.83466718260222]	muse_m1	muse	meditation
muse_Muse-461E_2019-12-06--21-00-26_1575696038038	230.41758227348328	258.0230510234833	255.56012105941772	267.7356159687042	37.31803369522095	7.75	9.94	11.38	NaN	15.40	20.28	25.2	33.32	41.69	5.255851505558826	3.219100114733086	4.907566525557636	3.229310500488183	6.644592602224299	2.6066410033170535	2.8852764179998065	2.1982162294614658	2.4449244570420046	0.7085426873257461	0.5742152759727349	0.5913500217925136	0.4215771411348451	0.5027113438909285	0.3578330280445236	0.40660780336748836	0.3494376030938231	0.3267988110160326	0.7997768153778084	0.6182575680754486	0.7359332140199578	0.7124173607362604	0.6007294477262825	0.5848820591055878	0.4865504413563448	0.6283797732444215	0.5462046934719058	0.5545467473530505	0.5512303277044575	40.62432539561458	2.466569823651694	[7.745254972581301, 9.943136011074467, 11.377422291509763, 13.75, 15.3998143813713, 20.283051548514756, 25.201467335011582, 33.319998946315785, 41.693198262463085]	muse_m1	muse	meditation
muse_Muse-461E_2019-12-06--21-00-26_1575696038038	283.70744466781616	297.10197591781616	294.12535858154297	303.70744466781616	20.0	7.68	10.22	NaN	NaN	14.73	20.52	23.05	33.36	41.94	4.311459953695643	2.4608954753361476	2.0529348738833	1.969480346168395	4.751410555652933	3.4046030207487643	2.764800293829169	2.684931527591001	1.8381397760242144	0.7218135356310436	0.6133569315948155	0.46902892842157695	0.4175475063325151	0.5418850254416585	0.5199579536822126	0.47944585615329627	0.42924608260237956	0.35335401520070964	0.6992601722854606	0.6895717833328641	0.5755710263555586	0.49517642642088977	0.6395487343441677	0.5995118936434228	0.6718359096760174	0.5594665034016815	0.5269242263355425	0.7370794067363206	0.4288940092389577	28.57039042803575	2.097089581605992	[7.681008693745542, 10.216997396692097, 12.0, 13.75, 14.728418262355632, 20.521965968478455, 23.04784420133971, 33.35973853521303, 41.93924418074148]	muse_m1	muse	meditation
muse_Muse-461E_2019-12-06--21-00-26_1575696038038	337.08323407173157	371.77073407173157	366.97514748573303	376.65487718582153	39.571643114089966	7.33	10.37	NaN	13.50	15.89	20.45	24.9	33.36	38.41	3.922067237513464	2.1149523179676244	1.141794699185877	2.518701086988104	2.864607375759448	1.8647837990545244	3.0069888548925467	3.4115084320506996	2.662940961229932	0.6380853376682944	0.5578184492137971	0.44052232915676093	0.43077354450379435	0.42220312636285734	0.4757265969457917	0.3783810013446824	0.42069303236953887	0.4010221801010025	0.6390674631584162	0.7248472478272986	0.5831002687275494	0.4859164524466844	0.5170534742214838	0.5981564238130308	0.4668970897229933	0.6715129336721863	0.6983010187220701	1.3386207464306217	0.33901146690353023	15.83015156885428	1.1661414385796436	[7.331515930221439, 10.374352842521096, 12.0, 13.503619401590479, 15.889875792468606, 20.448038558032376, 24.897041175580036, 33.36171204407231, 38.40999390739222]	muse_m1	muse	meditation
muse_Muse-461E_2019-12-06--21-00-26_1575696038038	393.31020975112915	400.95864725112915	403.4781565666199	413.31020975112915	20.0	7.85	10.21	11.60	NaN	14.99	19.54	23.84	30.4	42.13	3.291726218198113	2.513152886867596	4.771546678923128	2.9049068217874643	1.8104397949194906	1.589207632019381	3.316453948449051	2.7501350359741434	2.5696335431342985	0.6944665762978823	0.580879284844242	0.5468882160248559	0.49493372569929767	0.44160054587543807	0.46709459458296776	0.4664397222598452	0.5164585112719914	0.41500436157724985	0.7155249822139029	0.6661839058080619	0.572144514691174	0.604254371244443	0.571518482684031	0.6640663039039314	0.5425129205198196	0.7066697038851422	0.6808851562855311	1.3634399629771794	0.45353807887654074	20.44651052649327	1.240726541343487	[7.849365424722714, 10.21410108634274, 11.596253250586653, 13.75, 14.990190061334786, 19.537528379112878, 23.83739603557017, 30.402625610444964, 42.131973592485146]	muse_m1	muse	meditation
muse_Muse-461E_2019-12-06--21-00-26_1575696038038	516.6455426216125	526.5830426216125	587.8992011547089	600.5043270587921	83.85878443717957	7.83	9.91	NaN	13.56	15.08	20.21	23.81	34.32	38.99	6.131652975371952	2.909727707513232	3.301964764920248	5.555681381246188	11.606727117182011	3.7330499586310064	5.659689304641081	3.8558953391842894	3.230572432669454	0.707695526015906	0.5730921646697253	0.498490465922318	0.41502775354757593	0.5352356800141879	0.4715234882871862	0.4636925577951822	0.397200362890067	0.40261999495648304	0.7657075425012659	0.5599661393392132	0.5487746919729524	0.5441307701905355	0.535512314424077	0.5926973230930179	0.6415511338686392	0.5673614104818093	0.615751012225066	0.5143329271687923	0.5116509052548852	44.848022986125066	3.019619913350963	[7.829254118394405, 9.90638354888942, 12.0, 13.562622675084619, 15.082881299286232, 20.209418029116602, 23.805349075497173, 34.317625486264056, 38.992134592118596]	muse_m1	muse	meditation
muse_Muse-461E_2019-12-06--21-00-26_1575696038038	618.2923233509064	627.8743546009064	628.8000690937042	638.2923233509064	20.0	7.89	10.20	11.47	14.03	14.88	20.36	23.6	34.23	37.36	6.817845955693805	3.81660778265407	3.800035736805653	2.003811941690526	2.6500473901165726	2.3270126259955672	2.3322214821487814	2.8754063701298236	2.315975792867799	0.742568152732208	0.5599725480827809	0.5421377957362259	0.49859550491878923	0.48465189896864114	0.4589069099357591	0.455290943976974	0.41181082736059443	0.4492025117405715	0.7257276490338429	0.5657759204732148	0.6448460411895317	0.7141879701599677	0.655131691973485	0.6360963666280144	0.6004471031051976	0.6161382343446596	0.759383214502789	0.9695792153631001	0.5130637856982863	30.91624339391452	2.3814281099318566	[7.888544018875379, 10.201007260004957, 11.470949765374245, 14.029261431565207, 14.880814259194477, 20.363652826515146, 23.599765826185326, 34.2332096293378, 37.35878448506726]	muse_m1	muse	meditation
muse_Muse-461E_2019-12-06--21-00-26_1575696038038	725.5867981910706	762.5907044410706	735.8562941551208	769.3141446113586	43.727346420288086	8.0	9.77	11.32	NaN	NaN	20.6	23.61	34.04	42.28	3.792891106890144	3.9239415833129434	3.4076133303381653	3.8371088055714515	1.9675100333794096	3.3586454129539525	2.645709710598574	2.893414372222625	3.3722228770673794	0.6477130123768924	0.5998637087479033	0.47843135203322223	0.41186382082045714	0.38430257691968517	0.453795483395788	0.40359484520949274	0.4168453999324425	0.3941139426407856	0.7652286507135191	0.7641748863180581	0.5906558063655966	0.6270813996409691	0.6669443021242379	0.5043314820242969	0.5300652179761566	0.6446041442383973	0.5780597401568011	1.3717944448757369	0.46888116625684123	21.31082028254524	1.320423164915425	[7.996143498604655, 9.768859555009763, 11.319502302136483, 13.75, 15.5, 20.60343670069346, 23.612676448301208, 34.041718530411764, 42.276262588618884]	muse_m1	muse	meditation
muse_Muse-461E_2019-12-06--21-00-26_1575696038038	891.2564041614532	903.2251541614532	901.3657646179199	911.2564041614532	20.0	7.69	9.84	NaN	14.23	16.07	20.53	23.6	33.47	42.99	3.1119056720431573	4.081810403947196	1.8924921791119516	5.188408307426933	3.7829386347626803	2.1289743249009447	2.04035250799688	2.808853372181724	3.6035242753837693	0.7117570626137605	0.6617293828609025	0.43967398438060656	0.5751916019091076	0.47030735910795396	0.47747029081728176	0.5144080028656288	0.35958395022998735	0.39199264899505826	0.7126462288962827	0.680958954095191	0.6628200034738526	0.7540877364541807	0.5497707906695142	0.605060763747325	0.7096953789290558	0.48612906965057345	0.6558050728739317	1.2294793493349627	0.5472889943072812	25.214685893929538	1.2491103585569563	[7.69039444078197, 9.841332113543128, 12.0, 14.226584226112195, 16.071797372519548, 20.528842510950085, 23.604516775540063, 33.46979549407455, 42.987279789929694]	muse_m1	muse	meditation
muse_Muse-461E_2019-12-06--21-00-26_1575696038038	981.8694803714752	997.8890116214752	991.9905581474304	1001.8694803714752	20.0	7.98	9.89	NaN	NaN	15.93	20.57	23.94	33.35	42.13	3.201410199951884	2.8575288163700447	0.7340165466106104	1.9110939619335552	2.350793865893719	2.608113215329252	2.683034087985014	2.38201667291074	3.694374516401371	0.7736445282756018	0.6688351106504878	0.42222222739986237	0.48161236428135323	0.4503326378745871	0.4544520264865314	0.465948750134936	0.3816642606662631	0.5203970075562373	0.7887972848649627	0.6451996908321821	0.5929829699198932	0.6004953039606004	0.6458649384200922	0.5929958546198943	0.6248559196499445	0.6610779411594169	0.6606766638286844	0.6566022031410781	0.5650012792891682	26.86099451815918	2.040699447176607	[7.975910556721261, 9.886765607939006, 12.0, 13.75, 15.926095743936395, 20.56541592051542, 23.935237341674867, 33.35438882953279, 42.13165680721282]	muse_m1	muse	meditation
muse_Muse-461E_2019-12-06--21-00-26_1575696038038	1015.6306626796722	1020.4861314296722	1027.825686454773	1043.7194421291351	28.08877944946289	7.72	10.06	NaN	14.17	15.23	19.52	25.83	34.12	40.78	4.183955667250763	2.1581997618814923	3.0610750658964903	3.3583052254443793	3.66520415897064	4.249656950088437	3.0992340969259806	3.118348832757248	3.6100597909364933	0.7016826346066969	0.5365201363769907	0.4384598412965288	0.46818671589641087	0.4935095407456489	0.4626965542986218	0.3997830695337644	0.40288230588593105	0.43815377420443546	0.7920241086567712	0.7750882934693256	0.5538646530353826	0.7024065901156973	0.556123730597119	0.5392366842243861	0.5631281874559552	0.638013104627432	0.6599736203015238	0.36763322577601687	0.5287996735526966	38.432241702512975	2.798844603593131	[7.715476122503477, 10.058315962230935, 12.0, 14.170810663013336, 15.230841390917256, 19.522789387713065, 25.829078426820075, 34.11889440424112, 40.779894726935794]	muse_m1	muse	meditation
muse_Muse-461E_2019-12-07--13-11-51_1575754159523	19.186384916305542	26.780134916305542	41.27805495262146	50.48131704330444	31.2949321269989	7.63	9.70	11.46	NaN	15.89	19.53	23.45	33.32	42.28	5.750398779364155	3.039516838815705	5.151316261743011	2.317151882771622	2.9869550752833387	1.5706093868695388	2.8701073244253097	3.5754115076486106	2.7666124238598635	0.6792266728116392	0.5476701758000994	0.5726138398330592	0.4999938503931892	0.4903008452145068	0.40133796724689486	0.42604129401538704	0.3406184704177464	0.44029072577013106	0.775602785513042	0.6615837211612651	0.669357313419318	0.6566008203871563	0.6620713080705535	0.6003117464935982	0.6208511845109096	0.5988781007948674	0.6428042077835503	1.0739267221252842	0.4442855921195508	28.29065654409782	1.8339066490328826	[7.631840457494427, 9.69807371019438, 11.456741443226088, 13.75, 15.88793835018096, 19.5318348137037, 23.451159964680944, 33.315375511384715, 42.2762129198432]	muse_m1	muse	meditation
muse_Muse-461E_2019-12-07--13-11-51_1575754159523	72.46628189086914	75.83346939086914	89.39477729797363	163.65715956687927	91.19087767601013	8.06	9.71	11.44	NaN	15.89	19.07	23.49	30.4	42.64	7.5891454504285	5.202496276100296	5.1017304758285675	3.3140456348086795	3.3481515026875743	4.271093586240046	3.3874458857894796	3.914616922240862	3.4475134088267385	0.6397122420662604	0.6109028682921618	0.5457704933017238	0.45375812133576066	0.464015218015373	0.48200527409820043	0.42938219610827133	0.4371334901871864	0.41880468856382075	0.7324266135636895	0.7450532457617866	0.6650171907169456	0.5367157495617021	0.6493416218342941	0.6366165289173934	0.5180935110529091	0.5693596024918696	0.6603232966331064	1.4110868938612664	0.46868363434631716	29.208746659125957	1.9733031877993772	[8.05735757869507, 9.706111825485342, 11.442371958435054, 13.75, 15.893083383258444, 19.07066437010239, 23.49443731390626, 30.403311448984084, 42.63947901302201]	muse_m1	muse	meditation
muse_Muse-461E_2019-12-07--13-11-51_1575754159523	173.97225689888	225.51131939888	184.34328699111938	244.84241199493408	70.87015509605408	7.61	10.17	NaN	NaN	15.11	19.61	25.32	33.34	37.28	4.960096736981831	4.653122915840882	2.9172815328557364	2.3983704329744113	3.279385898705806	2.9248780042499316	5.2300756942321	2.741580347198514	3.1954631556193243	0.5837504955406283	0.5545353986943523	0.43769841233947593	0.4259821357960411	0.4179530975959548	0.5125464360109063	0.44893224609921106	0.36398610945488863	0.4571281894496354	0.6420973487650582	0.7889415897833006	0.7738304012404017	0.5216461242418005	0.6082720004136172	0.6775479904673906	0.5712235743666331	0.6281974614639302	0.5904706322409534	1.8311661743731842	0.3902777935051473	18.525370257857006	1.0926846258148564	[7.608560515648973, 10.172952173630325, 12.0, 13.75, 15.114631323707707, 19.608344110785385, 25.31729179732565, 33.34342989913447, 37.28170946765127]	muse_m1	muse	meditation
muse_Muse-461E_2019-12-07--13-11-51_1575754159523	268.09668946266174	287.93653321266174	291.2741103172302	300.94213581085205	32.84544634819031	7.4	NaN	NaN	14.14	16.15	20.97	26.1	33.4	40.76	4.536001554181536	0.8929331420374771	0.9317951403358217	1.061661876639203	1.7152543577093493	1.5671568627184138	2.2882016186820504	2.6639324975300847	2.843632871304105	0.5961001097409651	0.5008630468300741	0.47317703901685315	0.3384438386938994	0.4098385908585494	0.4696658467765102	0.427964297713632	0.40900227221661456	0.48165893999893805	0.5936620382862193	0.6779927552062733	0.5965576149871842	0.5716616005977837	0.5333522307195956	0.6629800257422067	0.6505936589392939	0.6865854294387836	0.6074718889255731	0.6739475946965493	0.28256165618537565	17.804887186489037	1.5491620713929293	[7.402194297232376, 10.0, 12.0, 14.142375524380853, 16.147942030003012, 20.96554344350436, 26.104594926411284, 33.3999056521698, 40.76449755889477]	muse_m1	muse	meditation
muse_Muse-461E_2019-12-07--13-11-51_1575754159523	343.6266646385193	354.0563521385193	353.86490511894226	363.6266646385193	20.0	7.82	NaN	NaN	13.30	14.70	19.28	23.74	31.69	40.22	3.4007500680357987	1.9115364141741726	1.8131635431781041	2.632322336208479	3.2911936124623558	4.448594566253772	3.674308359061467	1.525378194029301	2.7466531453331915	0.566083930301746	0.5036722906654119	0.4156117065393781	0.5714137519640718	0.6045804910910192	0.5557819413023816	0.5655721369210267	0.40316108103724524	0.3833993233654381	0.7046829192421366	0.6463852380577252	0.5722140792943078	0.7362789002185361	0.7036283383129857	0.6196514234056995	0.669319175779586	0.5962278765660158	0.5288142095305892	1.7339802638353927	0.21670461007833486	15.966272446873056	0.9849931228555757	[7.820057079056639, 10.0, 12.0, 13.303155994176658, 14.701988386305095, 19.277401806938755, 23.74200357405916, 31.691963249350877, 40.2217259324095]	muse_m1	muse	meditation
muse_Muse-461E_2019-12-07--13-11-51_1575754159523	388.14634943008423	395.57213068008423	412.4485764503479	422.1126971244812	33.96634769439697	7.03	9.54	NaN	13.90	NaN	19.88	24.44	33.4	38.98	4.052111354807536	2.5062011056323827	1.3918882861265758	3.7775447489137215	6.786031914383175	3.325654355594858	3.9113440748135933	3.126103429190105	2.0936820950605552	0.6458790937495024	0.6259751253216574	0.4596901111403	0.5322465787943842	0.5318890256092538	0.4916565860318884	0.479718475502247	0.45245648075872397	0.4195372610578727	0.6765829018718459	0.7059408277595373	0.7002465607115826	0.6315165568325989	0.6066950591356545	0.6091001498994288	0.6115200151516456	0.5451510340268273	0.6168993804915448	1.4826567986597543	0.30437868444081917	22.185748180777356	1.239408379348748	[7.030594563005355, 9.537113023592681, 12.0, 13.90473773230821, 15.5, 19.88055781580074, 24.44145151189966, 33.401342817131244, 38.97989115862981]	muse_m1	muse	meditation
muse_Muse-461E_2019-12-07--13-11-51_1575754159523	469.1675674915314	478.0269424915314	481.42108631134033	509.7733974456787	40.60582995414734	7.21	9.51	NaN	14.00	15.72	19.99	23.08	33.09	38.85	5.271206075751077	4.560510689175098	4.945130707937446	9.2538614188143	8.338005434677882	4.734164884520022	5.2901720870149385	2.684396107023023	2.060061974044884	0.6300185843129793	0.489247479786065	0.4736581407878481	0.66242042269598	0.6214325935587525	0.4841617031040961	0.4955043788892372	0.4499544399083524	0.4376281641532823	0.775410519039306	0.5761297469509218	0.6660788856398985	0.6200575417223306	0.6470028435296319	0.6284570656822946	0.6727477880014666	0.6255695055135801	0.7339312944066105	1.3202117030739058	0.3129093041191102	34.01607957394867	1.7364567263567638	[7.21335303498786, 9.507655598610118, 12.0, 13.999247201928073, 15.717454443313548, 19.992709694685367, 23.076868796534118, 33.090522766347995, 38.85357223585617]	muse_m1	muse	meditation
muse_Muse-461E_2019-12-07--13-11-51_1575754159523	749.3810801506042	762.2599864006042	759.8966166973114	772.9898343086243	23.60875415802002	7.42	9.50	NaN	13.66	15.32	20.61	23.1	32.53	37.64	6.319871901571539	5.426400281894372	3.116266262444744	6.692764915375062	3.9744897238360766	4.65579127112165	4.801329294618113	1.8372590024569688	3.3843328433717077	0.5645300863631684	0.5432630566889979	0.48359571551179426	0.6092074679723943	0.4870539733766983	0.5281597624280502	0.5041586518763772	0.42631619008739685	0.4283122816558216	0.6225095019206843	0.5868783489102299	0.6493952593406136	0.6850357043744226	0.611368377517558	0.6787039334505545	0.6843322217022236	0.6073827324971884	0.6105796007623467	1.249623349630607	0.323678550811782	29.14073050181585	1.5851662968734965	[7.4232897676692104, 9.498878254576764, 12.0, 13.655872461666155, 15.319242671989818, 20.60973494521563, 23.101904265052397, 32.53337351862075, 37.64300983518523]	muse_m1	muse	meditation
muse_Muse-461E_2019-12-07--13-11-51_1575754159523	806.7813618183136	823.4337055683136	817.1328637599945	834.2839775085449	27.502615690231323	7.09	9.75	12.06	14.31	14.99	19.74	23.37	33.59	42.25	4.333160496085634	5.6084062501194065	9.96071517821509	8.487447763874927	7.958710951207101	7.002864842239596	5.030570497104709	3.1651446488355575	2.805766700298175	0.5854611638985139	0.4745655462284213	0.6145912033438424	0.5365681471617347	0.48211207326849753	0.5150233433696747	0.49854417686283525	0.42297182345528317	0.437001826491652	0.5742099811484291	0.6277672313415467	0.5058074078285995	0.6509343670607465	0.5763787007978488	0.6261817712433373	0.5636934500057524	0.6539843633919771	0.6889839558732705	1.0661009043572836	0.2947866793175758	35.263264591813886	1.5124822475524673	[7.0897802456787575, 9.753460204647588, 12.055343237668605, 14.309769021837173, 14.988174755011414, 19.744433399602325, 23.374016355200514, 33.58584074814667, 42.252897583555516]	muse_m1	muse	meditation
muse_Muse-461E_2019-12-07--13-11-51_1575754159523	848.5944809913635	858.5710434913635	858.8092877864838	868.5944809913635	20.0	7.8	9.94	12.18	13.69	15.75	20.15	26.95	30.93	39.62	3.5124966778051325	2.5310434485782265	4.691959860142831	6.881148363476361	3.498141750322754	2.153603734050617	3.5061598986161933	3.008401594120379	3.193938738975016	0.6341742315244081	0.6126557260849983	0.520340246669279	0.5491791824867811	0.4268843018720611	0.47759366538125936	0.5317724328928899	0.46275666075664385	0.5157809679244506	0.6795490799054342	0.6556695946407699	0.6145951523625873	0.643801886063399	0.5476870581238527	0.663483956259656	0.629473168253024	0.67195995892936	0.7862932325684389	2.6994967064153794	0.2481501086774743	15.038745099165034	0.7295690010931287	[7.801602575645197, 9.941983871430566, 12.175182359295134, 13.692673818246943, 15.746087322158012, 20.15302891399234, 26.947274271631034, 30.926085000984173, 39.621931341358255]	muse_m1	muse	meditation
muse_Muse-461E_2019-11-20--21-13-30_1574381977511	314.8059470653534	320.6028220653534	333.671181678772	334.8042438030243	19.9982967376709	8.09	NaN	NaN	14.44	16.14	20.24	23.82	32.66	38.21	11.61905729847103	11.806837528898534	10.481115985250204	9.79488052184086	12.530070615429237	13.518747267703025	9.643531611630086	11.343357324654512	11.220855498973016	0.3472601863410811	0.4022769521991102	0.304793291267651	0.3721075999687969	0.41329868150848814	0.36016307650223944	0.4549883091036494	0.4102267232515222	0.3073118368872505	0.5375486731475636	0.6412226205775851	0.42384328800968457	0.5963845776697592	0.5309323836230684	0.5641439752527734	0.5371493401059386	0.5496401886477281	0.5814145896994216	1.3293084565602673	0.09584999050926286	26.008027114328993	1.2810201329813824	[8.091702815176772, 10.0, 12.0, 14.439545485991529, 16.136740140103754, 20.24121815010834, 23.821507170399055, 32.66142299728266, 38.21391693285496]	muse_m1	muse	meditation
muse_Muse-461E_2019-12-06--14-36-37_1575672417939	14.096970796585083	75.96025204658508	68.29948568344116	97.61221170425415	83.51524090766907	7.7	10.01	11.46	NaN	NaN	19.26	23.36	33.33	42.68	4.779253813759883	6.33891146939693	5.345195974919083	4.185044685808487	4.633791021467452	3.366700478302189	3.9735584499972605	4.250711341743074	4.1349835672701145	0.6011226673360832	0.5487337776672001	0.4846447256307306	0.36565749952380044	0.45330868120757334	0.4235821564209171	0.43062344873300135	0.570762176295068	0.44151726282287945	0.7643203224112317	0.6561219686737851	0.605304986248826	0.5485794103712932	0.6915128997163436	0.6541416851091331	0.6617182080386191	0.6603280432996212	0.5672202295694934	2.6323905618901167	0.38368318121321826	17.152853238950367	0.9932840142914136	[7.699578662662683, 10.006936550744605, 11.455559371045656, 13.75, 15.5, 19.256736395350266, 23.356175105569708, 33.33458025433732, 42.675264007095755]	muse_m1	muse	meditation
muse_Muse-461E_2019-12-06--14-36-37_1575672417939	130.34044528007507	139.04747653007507	140.7544288635254	160.0534381866455	29.712992906570435	7.36	9.88	NaN	13.25	15.64	20.23	23.29	33.3	39.08	4.662822977981591	5.453545965051923	3.1915755361022407	5.552753531639287	2.698658317520429	3.5803705228933356	3.7310573262317375	3.5314557802276596	2.8157361513971932	0.7123637847161934	0.6347761545329963	0.4976507916778612	0.5777836663411612	0.44586794543117125	0.4917755861319831	0.545347024126464	0.4719596823575623	0.3810154989717984	0.6619048736578345	0.7413334899525204	0.5686331446978746	0.6129514039602709	0.6033332995361397	0.5722058662709434	0.6690308828720594	0.6827689943474308	0.6416061020970616	1.6471707415714918	0.40019232954622874	24.80028752394699	1.3946297744003697	[7.3565436197915455, 9.88056979210194, 12.0, 13.249109669026996, 15.638097201179017, 20.232832519140988, 23.291758985655584, 33.30338489073702, 39.08309718333873]	muse_m1	muse	meditation
muse_Muse-461E_2019-12-06--14-36-37_1575672417939	182.45551466941833	201.39301466941833	192.96713590621948	212.34034991264343	29.884835243225098	7.83	10.48	NaN	13.82	15.09	20.06	23.54	33.33	37.88	7.184998154978341	4.254929139026113	1.95005852101902	2.59705715961168	2.8570719614634768	2.3301701364076783	2.074948533191806	2.1479424531254927	2.339517226077783	0.6814526666323782	0.5587910288632705	0.5054450181142088	0.46624275493680667	0.5095990582537588	0.4977812861901379	0.44536428776329684	0.5827657511610473	0.40339321492947	0.6703399113009911	0.7253944625330215	0.6863174155859904	0.5972185428279868	0.6582207774649125	0.6658787145416445	0.6138989786606864	0.7446413682504375	0.5908966942920232	1.6440073981832948	0.41247109883756594	22.621395553472627	1.7243404294678275	[7.826152460980718, 10.47586230716773, 12.0, 13.816361858893568, 15.09471042660693, 20.058461786281942, 23.53830969164012, 33.33063019270021, 37.88268594126638]	muse_m1	muse	meditation
muse_Muse-461E_2019-12-06--14-36-37_1575672417939	395.05562829971313	401.70797204971313	405.2626202106476	415.05562829971313	20.0	7.35	9.44	11.38	NaN	15.59	19.28	23.7	30.41	40.71	3.2309254130832317	1.8775130603371784	1.336358050795274	1.6882089272991903	1.7040560720533977	1.323947632449192	1.9404615693410237	1.5434711957545402	2.20299277030701	0.6647224641965713	0.6059404956178395	0.5604080281008083	0.4094823378962829	0.4530469964729265	0.42717355640062626	0.468958169016464	0.3983386404422604	0.46071668748028977	0.7339918982728809	0.7203781734004874	0.6722603623418298	0.6056788490122251	0.6266490692788572	0.5541600937467147	0.6918889716274947	0.6202202496700998	0.6524740123804129	0.7066281570627951	0.34409376375724743	21.834741549186074	1.442474128551847	[7.353310627700764, 9.441817631250068, 11.377460693639287, 13.75, 15.590291850610171, 19.283840943436047, 23.700788910261164, 30.405277118740212, 40.71252370863531]	muse_m1	muse	meditation
muse_Muse-461E_2019-12-06--14-36-37_1575672417939	526.7102286815643	538.2336661815643	537.0695352554321	546.7102286815643	20.0	7.32	9.60	12.00	13.72	15.66	20.2	25.62	33.35	37.36	5.027845341619948	3.7869053313652117	9.729231774666026	7.023907383508808	7.71354017246364	13.9304142386233	11.576823778790587	5.155424759531391	7.752605389252127	0.42969511365404733	0.4791336382471777	0.3893615209032376	0.4329585148909282	0.4353358331799987	0.4039826147997787	0.33766545347591226	0.3073105043566187	0.22961331687340106	0.5853318354262839	0.6322051370435383	0.579970696017546	0.5552365303194349	0.5389106348513507	0.5980593757251743	0.5896463703586898	0.6041857367590281	0.4259799036794091	2.2012589815982766	0.1680258681319463	17.308202177189898	0.8613762951767953	[7.316172199273792, 9.59618391572489, 11.997627416520213, 13.716115632230073, 15.657387007343818, 20.199814592352404, 25.621118693557108, 33.34723386522202, 37.35705503559713]	muse_m1	muse	meditation
muse_Muse-357D_2019-12-24--10-52-16_1577215680302	3.6816701889038086	37.70120143890381	14.0058434009552	56.595011472702026	52.91334128379822	7.15	10.18	11.64	NaN	NaN	20.51	23.83	33.34	42.65	4.228647272571699	4.253528971726654	3.7986355846160866	4.528565357930867	4.062446425493767	4.935180859309631	4.194913032942804	6.560033106643049	5.6643531961946145	0.455008257302159	0.5495917367553693	0.5319287443841665	0.39291372543283015	0.45421168137253665	0.45852809898516367	0.39008118744671233	0.7402918299527492	0.5187692134704516	0.5671824815068884	0.6713985155259553	0.6312285338962761	0.6909441755007153	0.677520299478175	0.6573775465906251	0.4869929224386241	0.5662615017761788	0.6428474785247422	1.2310099265869476	0.3327084123035931	23.56760518974833	1.1518045071822829	[7.14868623387548, 10.17830579958239, 11.64420009214125, 13.75, 15.5, 20.508950028853437, 23.828842820094355, 33.336117278009716, 42.65312265531187]	muse_m1	muse	meditation
muse_Muse-357D_2019-12-24--10-52-16_1577215680302	99.62911796569824	135.51974296569824	110.0392165184021	152.18313431739807	52.55401635169983	8.1	9.93	11.45	13.29	NaN	19.49	25.38	33.33	42.65	4.965651461437791	5.098398146167051	4.675313210546973	3.2941110976059194	3.0698061994828674	3.455852698633682	4.115974723322564	2.750852041161065	3.107970131638397	0.6688011782730532	0.6040646829849169	0.6419119363453166	0.43075614805347645	0.3898887134223542	0.4073934500419716	0.4052053598020353	0.49783669646153184	0.2753663564687575	0.7560344180513909	0.7368022474970441	0.7684659156160687	0.6170963624011049	0.5792463133884359	0.5667962629479507	0.5940047555376806	0.4874701610072197	0.5505042113849631	1.343033333808743	0.4962590731422909	27.114778852495963	1.5524094849596881	[8.100086898857837, 9.932951543011754, 11.452664554889491, 13.293478939540286, 15.5, 19.485036065819337, 25.381054938691477, 33.33490384927473, 42.65496776429874]	muse_m1	muse	meditation
muse_Muse-357D_2019-12-24--10-52-16_1577215680302	188.79236316680908	210.85095691680908	206.513934135437	216.14289212226868	27.350528955459595	7.97	10.47	11.38	NaN	15.39	19.7	23.84	33.33	42.33	5.061262706410595	3.268563466571293	4.742829496025273	4.600698586343264	5.225563362984692	3.0689066598332593	3.7211762158896184	1.8396814583296703	2.14580513428393	0.7124235901961733	0.5519858446602156	0.665676552690323	0.3960808347690711	0.5197693058708177	0.44481182671414804	0.46569081298576714	0.43605831564405506	0.3394890456350465	0.6850217756534669	0.6257298992457073	0.6491913757134236	0.4814457223828777	0.6001838327890546	0.6655439008521393	0.6946465381829505	0.3501739925071316	0.5349218463674054	1.5928311528547514	0.4810681974113398	23.354221076641124	1.3911086766939897	[7.96669645523284, 10.467540575480156, 11.376806609631458, 13.75, 15.39006033406422, 19.696892331011004, 23.836187098034735, 33.33409334574756, 42.332063820114705]	muse_m1	muse	meditation
muse_Muse-357D_2019-12-24--10-52-16_1577215680302	286.1263346672058	308.6068034172058	296.85279512405396	324.8033962249756	38.677061557769775	7.88	10.01	11.58	13.15	15.67	19.37	23.08	33.33	38.13	5.86303655276451	3.384454292543805	5.355033435182152	5.788723543449406	5.1039219671001845	4.524028277843089	3.5469065698473248	2.136535711762253	3.9500820111805317	0.6767869370105072	0.5964525339444056	0.6417490819792904	0.5021203176509164	0.43365677891542576	0.4574777531904529	0.3902090841690462	0.2871816094254936	0.27685436928699936	0.7333153784044215	0.604225632561182	0.7897023833770932	0.724282886847306	0.5559318308151099	0.4743870641883949	0.5495635585980742	0.5039473776981638	0.5957504369539192	1.7533782624177257	0.4985654051167864	25.008419803068406	1.398990516470484	[7.87868354041595, 10.009345652832476, 11.584723672115107, 13.146401618722063, 15.674603764225687, 19.372424022613814, 23.07553524530336, 33.327214214364446, 38.12555326372845]	muse_m1	muse	meditation
muse_Muse-357D_2019-12-24--10-52-16_1577215680302	482.1542766094208	487.9081828594208	524.8830435276031	502.1542766094208	20.0	8.11	10.17	11.69	13.31	16.21	20.94	26.41	33.34	41.55	1.6071661643076847	3.9404277528293488	1.6824007308766793	2.295907359146297	2.3477381433358273	3.412019664243099	2.052816020437105	1.2887140491866915	1.6291247727978675	0.5739192712232442	0.6142523655730185	0.47188759972072253	0.4147061831624024	0.32556340928850674	0.5392364337920861	0.35955396173634924	0.43342476363412386	0.26881040862425865	0.6389342897877442	0.7234783297697567	0.5445697673791251	0.6315146348147631	0.5387519103822314	0.6126236437984518	0.5460463278339059	0.47881617188780545	0.5864587040131071	1.9773852765661573	0.36994522813853986	11.648219230985152	0.5979210964928803	[8.113649675096555, 10.170066443299923, 11.69053176158853, 13.305427297902833, 16.206200173967282, 20.94137314185847, 26.413062268774162, 33.336622915352926, 41.54525606093532]	muse_m1	muse	meditation
muse_Muse-357D_2019-12-24--10-52-16_1577215680302	609.6593661308289	627.6632723808289	691.5228168964386	659.1226778030396	49.46331167221069	7.42	10.42	NaN	13.39	15.53	20.41	26.75	33.32	40.18	2.321942910545082	1.9923870021741417	3.2145594134149102	2.0830858833815613	2.210497616090946	2.4074216429652635	2.568704726417893	1.2355210185664611	2.6907946538084424	0.5632572752605924	0.45407692726616966	0.4769509263489953	0.4008805994126733	0.40396987169031795	0.4179756063648602	0.3864915600304338	0.31363787635606316	0.4156601591690293	0.6598384083765072	0.5532153049675753	0.5670439299383547	0.5983941250364714	0.5978142634938559	0.5801631416895549	0.5677720030807338	0.4223481127092577	0.6251065799675776	1.5773258435495103	0.26530051613121597	11.370645758486527	0.645035583451925	[7.415990966487378, 10.421697427255747, 12.0, 13.39300686999846, 15.5293438868154, 20.41227844901958, 26.752746189079744, 33.320007652094695, 40.1847978743794]	muse_m1	muse	meditation
muse_Muse-357D_2019-12-24--10-52-16_1577215680302	1070.3713510036469	1103.5822885036469	1160.8562409877777	1125.1829113960266	54.81156039237976	7.87	NaN	NaN	NaN	14.96	20.21	24.39	33.33	42.21	2.4651430852088874	0.10317135851887912	0.628896402479954	1.917275008218508	2.277906826894278	2.77014396854976	3.135433705281719	1.8176640913734343	3.2105519440659376	0.673749730487496	0.47061886093159777	0.4116197164083914	0.4205127839569137	0.4500276437217117	0.4429332963194518	0.4630639493694768	0.3079224335661167	0.4730868461837643	0.7218939724747808	0.6168296394732589	0.5809613551931168	0.5991321501702296	0.6055353622682915	0.6000771938295641	0.6287395581821027	0.490871193640303	0.6645691832832638	0.637726949932388	0.31428477462497506	17.109479133652027	1.427868350069781	[7.865321911008175, 10.0, 12.0, 13.75, 14.963916494389109, 20.20720173125799, 24.393005804578195, 33.327749022914006, 42.206391551043296]	muse_m1	muse	meditation
muse_Muse-357D_2019-12-24--10-52-16_1577215680302	1245.3977680206299	1260.9876117706299	1326.1926007270813	1284.0436100959778	38.6458420753479	8.05	10.15	11.74	13.41	16.27	20.91	26.36	33.37	39.06	4.730384617534563	1.9006164848471987	3.019506305409843	3.47055273062985	3.3730990936058474	3.2493361337321227	2.813674610932188	1.3892832110613047	2.119313711988529	0.6075989385030105	0.4759216269903549	0.5003995233308828	0.4196848273652928	0.47566513011750744	0.4840140743752885	0.39509428498949045	0.2583053595620655	0.405742750944196	0.6298990885805731	0.5882389198392869	0.5825080524225529	0.5858121199567592	0.6051624740484681	0.6125346809845117	0.5770436750668614	0.4507614540748811	0.63582231463561	1.7819812181805177	0.30244225914170086	14.694155460865828	0.9884207910778692	[8.054750558109037, 10.149988346646438, 11.736947805447722, 13.411495324725204, 16.26837791600167, 20.914711042479247, 26.36372706857164, 33.365591368427054, 39.06253198922745]	muse_m1	muse	meditation
muse_Muse-357D_2019-12-24--10-52-16_1577215680302	1315.7278218269348	1322.3801655769348	1401.6469411849976	1350.0500469207764	34.32222509384155	7.5	9.78	11.49	13.29	15.70	20.8	24.56	33.33	38.13	3.075292000025553	0.6989562543771701	1.5084412804613552	7.731744948571244	5.162822492408278	2.7074285681102768	8.063253636354212	2.5705979140961692	2.735132860354093	0.6901348144093998	0.4986272509328036	0.5101482931626866	0.5713358710742852	0.45656934888851103	0.4855585900610278	0.534980272416975	0.3473683516891082	0.33774790608634075	0.7178672142167306	0.6052160798001881	0.558328337659841	0.6152565749915346	0.5842670821323966	0.6267467005654825	0.5927363479160103	0.4531648719905198	0.5674523396636794	0.587570790836353	0.25518979456662005	31.022392551486917	1.7120281644990551	[7.499939301638721, 9.782878544911455, 11.4878113025782, 13.290169097475665, 15.697064178426023, 20.803985999763903, 24.563490706121282, 33.32960849984121, 38.13398994589458]	muse_m1	muse	meditation
muse_Muse-357D_2019-12-24--10-52-16_1577215680302	1391.5571098327637	1437.3657035827637	1540.580726146698	1477.1729760169983	85.61586618423462	8.14	10.10	11.31	13.66	NaN	20.94	23.98	33.34	42.99	4.2599849317517	4.289540013084708	3.6559078764192448	3.851706677127793	5.389064437581998	3.6078676897549444	4.02259299279121	1.7924887269907688	3.4818032535990646	0.5985890227829745	0.5643574693057865	0.5639712756086921	0.4557470180014125	0.41521357656322855	0.40272575382261466	0.39433994007698586	0.3041876882623106	0.32350641169553673	0.6769488367001075	0.6505743413002223	0.6368973621246564	0.5903823823119623	0.5725502490536718	0.5844917579270248	0.5723770660176994	0.5104546834657542	0.5595544939100199	1.874468126800557	0.46495753421369573	18.24784657777441	0.9390438607960314	[8.14159255509801, 10.104168166595292, 11.309768503390872, 13.66131606093326, 15.5, 20.938151986597095, 23.981201025986692, 33.342525895013836, 42.98597567221639]	muse_m1	muse	meditation
muse_Muse-357D_2019-12-24--10-52-16_1577215680302	1522.0780036449432	1545.2420661449432	1610.313206911087	1549.2137289047241	27.135725259780884	7.85	9.61	11.49	14.28	15.22	20.26	23.82	33.32	38.07	4.376179327283802	1.8661388173606335	0.30381190182621515	1.4675613022436158	1.7514031927718043	3.179653711204833	1.4238410596509168	1.669067395923754	3.0336677676041224	0.6647144213666623	0.5049678142596973	0.4249566527063454	0.4411794337328445	0.39230265393864494	0.4464348105809537	0.457621273747457	0.3129539347055541	0.4705712520227075	0.6926164184074921	0.6625946906635727	0.5695755639904418	0.5785827828039914	0.5685157728216792	0.5935771935256252	0.5938270831459628	0.44665202954066463	0.6490830568206012	0.601425115727851	0.35750217841508747	21.119314650681137	1.9054591581196896	[7.84611513240129, 9.607353715917487, 11.488004702769212, 14.275129763558697, 15.219660119987282, 20.255932631400267, 23.82301209219935, 33.317160092135666, 38.071891325798155]	muse_m1	muse	meditation
muse_Muse-357D_2019-12-24--10-52-16_1577215680302	1599.957787513733	1612.004662513733	1670.5274810791016	1619.957787513733	20.0	7.87	10.28	NaN	14.09	16.27	19.95	24.23	33.33	42.21	3.081905575063457	2.601527687722587	1.052295185337103	3.727948763650809	4.72674761944403	2.252495476287115	1.8521403545705046	1.5537756517020762	2.8741702045950657	0.6719197189946576	0.6289971382334659	0.3535034557091321	0.4296980942313815	0.3615946970898245	0.4495092267089863	0.3478468738047751	0.249738903019114	0.3973245042816957	0.7268420208850284	0.676439610842028	0.5089550388698527	0.5882738987048264	0.5078720997717676	0.5518336922455263	0.5129459787418386	0.4399301646911743	0.6066128582032164	2.50939103821297	0.35754780594964336	10.8338555552059	0.698511654217225	[7.873497946201283, 10.282696851713785, 12.0, 14.088955560292318, 16.2677595733828, 19.947600248910554, 24.229021978118386, 33.32598057703699, 42.20768764853211]	muse_m1	muse	meditation
muse_Muse-357D_2019-12-24--10-52-16_1577215680302	1660.4454612731934	1673.0899925231934	1733.2023503780365	1680.4454612731934	20.0	8.17	9.79	NaN	13.81	14.91	20.8	26.66	33.34	39.88	4.997083722669033	0.14598964593027908	0.09790528470903016	2.441069717524671	3.4659107172618633	1.8837412415495665	1.3495750894873442	0.8287368880750944	1.7932892977432326	0.5634164920882136	0.4735156499014803	0.49385711475114813	0.5066616028433784	0.4281939699209283	0.44253558319656505	0.3059113156807832	0.34294054555955966	0.3770813367847778	0.6013551910953785	0.601077733094184	0.6018674500369301	0.6282578884665	0.5687610218876371	0.6419928765291358	0.5649867279986062	0.4645859207102821	0.590498055423949	0.9397063500571514	0.25806272911031297	15.463914866551985	1.2309361965900494	[8.168725642774653, 9.791125360912051, 12.0, 13.814927081689003, 14.912685487132459, 20.804406239355032, 26.65731668091929, 33.34330516698429, 39.88447268689103]	muse_m1	muse	meditation
muse_Muse-357D_2019-12-24--10-52-16_1577215680302	1722.8195910453796	1742.8234972953796	1808.0708346366882	1769.3510541915894	46.53146314620972	7.75	9.99	11.67	NaN	NaN	19.64		33.35	39.04	3.7024653295168304	1.9594870790809855	1.1688529300019297	3.63635941690121	3.4678942525497183	3.0829324863188816	3.3087695478124646	4.655922940078229	5.991960772414103	0.5120787117873515	0.28201540225577354	0.26797555155415437	0.22894941363768692	0.23811134989763239	0.2539837322627281	0.25223199056583845	0.24511943429446142	0.2365881771698038	0.6164605191883596	0.5769488895388891	0.6235594122431015	0.559971926466123	0.5455748929297153	0.5493055665484228	0.52836159906057	0.4667355816904635	0.5844968820975117	2.745814949556268	0.18665550540106762	5.662532124928214	0.46655798158608275	[7.7508707353917154, 9.99201779444985, 11.674772276368854, 13.75, 15.5, 19.639831267570415, 25.0, 33.34813151607377, 39.04311189338132]	muse_m1	muse	meditation
muse_Muse-461E_2019-11-27--19-26-58_1575321084010	9.907224178314209	67.06347417831421	21.274210453033447	77.900155544281	67.9929313659668		10.23	11.52	14.30	16.03	20.48	23.75	33.32	37.01	13.48843066401225	12.477315898623445	9.904631045820715	8.4580059998197	11.806416757600632	7.047368807796435	6.8470963522336525	15.233296440783167	13.999480908300423	0.5134914687186164	0.5776205835030112	0.5279979057857811	0.48848947554857003	0.43902163097959823	0.47081980446360994	0.31978585264440873	0.3059157893110016	0.3258709311200301	0.5824690852129828	0.589095285536908	0.5182758658909637	0.6938362736643247	0.5144939282440282	0.5763213107399027	0.5974618836937869	0.5325679803624983	0.6383284892781967	1.6413481936178362	0.2419906506997814	34.89651741884869	1.8026146378281651	[7.6, 10.22799744313463, 11.519016585850041, 14.2963178799781, 16.02797366610164, 20.481167867837684, 23.75176634604924, 33.31769979634769, 37.01060580817515]	muse_m1	muse	meditation
muse_Muse-461E_2019-11-27--19-26-58_1575321084010	93.39492750167847	109.69961500167847	109.51512026786804	119.25734543800354	25.862417936325073	7.58	9.45	NaN	13.61	15.06	19.62	25.45	33.34	41.41	3.4273941609429515	2.411882925991791	1.967559572929578	1.6733346939979683	2.4917939283061137	2.4628718969642516	3.551914489715666	2.4644135302611967	3.0399139896284897	0.5572537376888067	0.5476448110424017	0.3942295931317754	0.36246683072431446	0.4485540296852217	0.4015405105850272	0.46773366163961094	0.40500375303022323	0.4471296565348962	0.5754681904565435	0.6928390559490673	0.5311567105236777	0.6233681287946055	0.6905290728920312	0.5387183617406368	0.6091536143960522	0.4806883759528332	0.6610031129436615	1.3549359153172256	0.30031360624545883	14.236651777521562	0.8096103796498535	[7.578655759834141, 9.448791162660806, 12.0, 13.610357001340397, 15.055966568212686, 19.616464786079742, 25.451295800629666, 33.341654053872425, 41.40641626696273]	muse_m1	muse	meditation
muse_Muse-461E_2019-11-27--19-26-58_1575321084010	248.65721583366394	258.90330958366394	258.89155626296997	268.65721583366394	20.0	7.5	9.64	NaN	14.46	16.06	20.14	25.9	33.33	41.33	3.690047384399926	4.6306492578407985	1.109957999581301	1.8340599669572557	2.6692442683670494	2.8233252398965485	2.7230557582512613	3.173281154306326	2.2218188963045242	0.5611836363686963	0.5578767644793675	0.3068393680156173	0.3857954846193197	0.47264567982368405	0.49894137151114915	0.443865456411408	0.35500855460894376	0.4004118698857977	0.6845091995102656	0.6995950068658511	0.4835330598454136	0.5507572998795034	0.7564399593751326	0.669742081706898	0.6772221872923971	0.4789910227189712	0.5921178490693222	1.383904898064434	0.3520448971977957	16.574437815343703	1.0898525450875147	[7.4986241569574466, 9.640550417296863, 12.0, 14.46290955739444, 16.06164791716016, 20.136699059748754, 25.89615158531069, 33.33071898186143, 41.33337188581466]	muse_m1	muse	meditation
muse_Muse-461E_2019-11-27--19-26-58_1575321084010	290.9830131530762	300.7369194030762	305.11912274360657	310.9830131530762	20.0	7.53	10.56	NaN	14.14	15.20	20.73	24.67	32.04	42.45	5.045546897692775	4.069255987685486	2.4753880392770977	4.906147493020652	4.459702012213881	3.017095343846985	4.117012213642999	2.0110077729358737	1.8163339643995713	0.6247512538892962	0.5790914442337702	0.48726396545987105	0.4857724656243965	0.4513403681354796	0.47383216885483465	0.5359803999982938	0.4264774399192937	0.424945756316246	0.6590357938596149	0.6765781647096126	0.5809574751812604	0.6189771892056167	0.7324652935158544	0.6331043895079074	0.6567305983523892	0.6719493072699658	0.7306045624103743	0.7497335401582687	0.3963132780978315	33.08671557530214	1.8731559775302111	[7.532554474575582, 10.557792005985064, 12.0, 14.138355222612192, 15.203021122139015, 20.730418049165326, 24.67273253842196, 32.038363983318455, 42.450185539411684]	muse_m1	muse	meditation
muse_Muse-461E_2019-11-27--19-26-58_1575321084010	322.091712474823	338.517493724823	339.1648893356323	353.7657742500305	31.67406177520752	7.25	9.72	NaN	14.34	14.85	20.99	24.64	33.34	40.68	5.273846615540539	3.425523275475726	3.1355291050265466	3.2857338841009422	3.653847758148694	4.201331627591298	2.505814378481979	3.343406039837864	2.424862053275899	0.6982566141753687	0.5088896266405539	0.4353756898565436	0.4548554271147831	0.4687956807813718	0.45263993632994903	0.39267441037064865	0.3605189339749917	0.41265193535925304	0.7112175719351456	0.5978388343954144	0.685905580251883	0.5786542307002562	0.6035364220058156	0.5004585468076274	0.5884984957074679	0.5740790890896064	0.6204220905451215	0.5186240423150217	0.4388823338336841	33.85842510516857	2.5085229612026714	[7.250588906660045, 9.724469205081313, 12.0, 14.343343481508004, 14.846960090506927, 20.992094067580624, 24.644926665685965, 33.34006365923304, 40.680031865435005]	muse_m1	muse	meditation
muse_Muse-461E_2019-11-27--19-26-58_1575321084010	396.5416843891144	404.0494968891144	410.3926796913147	450.82179164886475	54.280107259750366	7.42	10.06	11.42	14.29	15.60	19.15	23.17	34.07	40.03	6.869589597567597	3.0893131901787787	5.325014499649535	5.810636672319562	6.9924276000364145	4.654130825044538	4.143920242353976	3.6633302100807312	3.425732687287561	0.6252847389609584	0.5655746137894141	0.5112448232307715	0.4898982883759818	0.46169269485483705	0.456875277894287	0.42147053575690574	0.40137600241498833	0.44573912874682764	0.6876652647378187	0.6677359297279093	0.6859916463491117	0.5756466284218766	0.5455576688283468	0.553841180431409	0.5761143457940435	0.5844902114101226	0.6469959421749324	0.8414171231623238	0.5164703024165843	36.46101651099729	2.2064691463357935	[7.424069366399169, 10.062303861566859, 11.42274867181785, 14.294707567919534, 15.597906000183624, 19.148968345962885, 23.166496703254403, 34.073386069783666, 40.031320530083384]	muse_m1	muse	meditation
muse_Muse-461E_2019-11-27--19-26-58_1575321084010	466.238450050354	479.554856300354	490.7558434009552	503.9584970474243	37.72004699707031	7.49	9.83	NaN	NaN	15.49	20.29	26.47	30.74	41.94	4.4734790316307285	3.418493741906464	3.911368875025115	2.5989666502300364	2.5130710014599003	3.5548982432085188	2.674046908549461	3.9051254792992744	3.9219051264747082	0.5948567538932612	0.5449370704296638	0.4484749527220035	0.41382078909670195	0.4120234075686759	0.4691393824822211	0.37016631094546393	0.46799934796210585	0.44966939768223296	0.7220245804882798	0.5896961026130029	0.5834712271923854	0.5518773862376699	0.556627807233176	0.590872172846428	0.5989711584611754	0.6161486978829571	0.5936978689275799	1.1466657173545711	0.42112903244512023	21.022252250954587	1.515016819365225	[7.493082943641625, 9.829954893192319, 12.0, 13.75, 15.489795542743417, 20.294608259896183, 26.4709774280301, 30.74290591006913, 41.93649421494613]	muse_m1	muse	meditation
muse_Muse-461E_2019-11-27--19-26-58_1575321084010	579.3702251911163	594.0069439411163	590.1747941970825	599.3702251911163	20.0	7.16	9.71	NaN	14.30	15.55	19.12	25.87	33.32	41.94	4.650700086870706	3.348008548014455	1.3289189609432663	1.7551697690715582	2.114463307008522	2.227811115508888	2.1605481467090444	2.338313653015897	2.7866056621223856	0.5944694783400035	0.5792952595985281	0.3940080792050487	0.551504916572844	0.4603035897674814	0.4449840479476653	0.4303672277068656	0.42572000062851295	0.4546719065233304	0.6437522151637374	0.5990634617890463	0.5929101052065503	0.6522230753214469	0.5783871424729172	0.5601407849716644	0.676358284421072	0.5754792497511217	0.630685113699194	1.7290721810094	0.44292149006434245	14.854785452022453	0.9918135603672168	[7.1635869222799, 9.714843036088723, 12.0, 14.301389301459352, 15.546992771552487, 19.12296626340412, 25.866169472657333, 33.32334235278559, 41.93818520891437]	muse_m1	muse	meditation
muse_Muse-461E_2019-11-27--19-26-58_1575321084010	638.8106894493103	648.3849081993103	667.2923419475555	675.3590331077576	36.548343658447266	7.17	9.41	NaN	13.45	NaN	20.57	26.63	33.33	41.88	6.304456492998482	4.92947839657842	3.711352540262232	6.373496736171558	2.427398216724633	3.425936852340867	4.894937815520507	2.4250092103589047	1.7615198859696388	0.5179888804826291	0.5644151125499532	0.4665396119344646	0.5905448617749711	0.4464513937824768	0.4496936304423953	0.44431834600504605	0.38927449144250903	0.3588924338394159	0.4792639391679934	0.6816657201025308	0.6686321991550666	0.8242393763688947	0.6226451715545192	0.6673794971449735	0.5734964446478058	0.5826492548682676	0.5947054600710645	1.0967363861547397	0.41432713065192517	27.91908487055808	1.2348121777711012	[7.167221705343172, 9.413067264510063, 12.0, 13.448881697641266, 15.5, 20.571407231627035, 26.625576520323932, 33.334147981941896, 41.881731839993265]	muse_m1	muse	meditation
muse_Muse-461E_2019-11-27--19-26-58_1575321084010	740.4324400424957	746.3699400424957	750.8269135951996	760.4324400424957	20.0	7.29	9.67	NaN	13.07	14.73	19.25	24.5	33.36	42.44	5.049362316298083	2.8095971799974557	0.9553654585625468	1.6935606256950764	5.5305358991688305	3.0146776108017432	3.0037972730905165	1.8025043984333964	1.9745277968815305	0.7028270511335579	0.5359155640333793	0.3947024841592296	0.4077185282858783	0.5132067896075145	0.46919293148811514	0.42336944713673375	0.28873466456218183	0.4343553443070433	0.7322563457879858	0.5690250454184188	0.5008325175589639	0.5125211083916373	0.6109571298471476	0.6135779307739166	0.5945745300657257	0.40847922640287365	0.6165819835067661	0.8869675691128682	0.41157896860744525	22.986814256071735	1.918271254641342	[7.293778893723414, 9.667045357204712, 12.0, 13.073707261051046, 14.725569563949268, 19.248677297588777, 24.4966691545583, 33.35502199790309, 42.444389959979475]	muse_m1	muse	meditation
muse_Muse-461E_2019-11-27--19-26-58_1575321084010	786.9685549736023	831.4451174736023	854.4835214614868	962.8206000328064	175.8520450592041	7.81	9.60	NaN	13.72	16.18	19.48	24.75	33.32	42.52	4.638810819570695	6.56445259550889	2.8153811244818026	6.083345934623619	5.990878564465338	4.5654349026373895	3.5908883322389173	4.477149412232776	3.3982176081918927	0.5310073342542414	0.526981566825827	0.44687870611055636	0.4682653423572254	0.4622487135252221	0.4697828085114578	0.426274295259489	0.38290348312864875	0.39461430403371683	0.6222198544063974	0.591144907835986	0.5894035422183105	0.5976940611077562	0.6014339556121364	0.6198121662216833	0.6269488763605443	0.6044657134937221	0.5677509926692295	2.164128988124725	0.3212375791830119	17.445680670283565	0.8867131548648833	[7.81065842525697, 9.596840846634297, 12.0, 13.721805786473837, 16.18494016759558, 19.479955611135974, 24.748257567030368, 33.32182600113024, 42.52126418394374]	muse_m1	muse	meditation
muse_Muse-461E_2019-11-27--19-26-58_1575321084010	1021.6878900527954	1031.4222650527954	1032.160476922989	1041.6878900527954	20.0	7.38	9.73	NaN	14.38	15.96	19.08	23.21	33.32	38.18	4.9433738053252005	2.7840798508042055	2.7101927124290675	7.8817958103130445	4.194540468631999	2.5458102326097145	2.806028073534273	1.60875332054878	2.8823476197600804	0.530531552892499	0.5079155488165159	0.5338109025301958	0.5969470848476712	0.5005246279927142	0.4818767938828452	0.4469800404752091	0.33461442059754914	0.582942808157577	0.6245341813042424	0.6124923846889189	0.5623251665038007	0.6983273510708358	0.6792129760386729	0.5949321748505526	0.6031221684754317	0.420970841319064	0.7293635145313012	1.488004636163512	0.28656601930367104	21.099166769516977	0.9741267012237486	[7.3786287581860135, 9.73234059337522, 12.0, 14.375366823013769, 15.959580229958773, 19.08313410015067, 23.207483467298438, 33.32486436189063, 38.17887237838235]	muse_m1	muse	meditation
muse_Muse-461E_2019-11-27--19-26-58_1575321084010	1235.425940990448	1243.293128490448	1245.4376578330994	1255.425940990448	20.0	7.57	9.67	12.33	13.07	15.40	20.54	25.3	30.26	41.51	3.001858370744032	2.453317547697036	4.109768146722152	4.6456103516650185	2.262243066360132	2.1944921835974616	2.299488562093738	2.529903042382179	2.186057577113748	0.5688714820607395	0.47806420140032957	0.5288852419718416	0.6141354704682405	0.45424423090240906	0.42600477490538247	0.5256053380168831	0.4893218488412439	0.5343538116114277	0.7203376308803546	0.5776112068789264	0.5275624614547669	0.6482969130066784	0.6322168817510312	0.5807684407013862	0.6316874296563145	0.7299031696189487	0.6622503464661833	2.3591018250916447	0.22434769723041312	12.854619973031635	0.6614681117020781	[7.566238056557906, 9.665227929728369, 12.325065443195982, 13.069139372747113, 15.400607051710555, 20.543832082327768, 25.30021779451973, 30.2638917890087, 41.51402917837511]	muse_m1	muse	meditation
muse_Muse-461E_2019-11-27--19-26-58_1575321084010	1519.427080154419	1531.934892654419	1529.5559675693512	1539.427080154419	20.0	7.34	9.62	11.49	NaN	15.47	19.36	24.31	33.33	42.62	3.1874461505733627	4.51959251523873	3.360276393442839	2.752851237539816	1.8270690830979124	2.230759246939888	1.4250156382637884	1.7047050903442291	3.5623043700475923	0.5202162748062699	0.5134317768525324	0.51128070831812	0.5118092035218148	0.36508072892715454	0.44002182472980134	0.2975140304310474	0.2736858954325595	0.48549275331730557	0.5758777817429231	0.5505349948376461	0.5764099029658951	0.6439515567669011	0.4915599037876202	0.6059711276125154	0.5350837102148739	0.5101458074213842	0.6504641352410689	1.7461632203778956	0.31712521232607976	12.944150336180735	0.6317869323750568	[7.342566495101293, 9.62020089382147, 11.48751678964839, 13.75, 15.473238516953465, 19.36002598624676, 24.311560601682796, 33.32844557607413, 42.623361348631306]	muse_m1	muse	meditation
muse_Muse-461E_2019-12-07--18-28-16_1575772914160	35.15493869781494	42.36978244781494	45.73289704322815	55.15493869781494	20.0	7.47	10.18	12.40	NaN	16.20	20.78	26.14	30.28	37.93	5.952692327959535	2.204700273733521	4.504237394570046	1.8641571578785263	2.2214170837856675	2.358496918629909	4.657836180824642	2.544503132476831	3.807122110125982	0.7079134665448444	0.5128692481174909	0.5105990041529268	0.47165572977463044	0.5191671496105849	0.4780548373333919	0.4742688889184452	0.48146466385781483	0.47060134258609615	0.7351226609490297	0.763627315501103	0.6912478555935231	0.6831258825426648	0.6526562838850057	0.720873924147529	0.7140750924136553	0.6878084079428054	0.6289896689709576	0.5599468473448047	0.4060373034330356	38.56437000352722	2.844717520668439	[7.469923968010154, 10.17930594904817, 12.404169915931671, 13.75, 16.198269771450924, 20.782793754390088, 26.137603594541947, 30.28469552991553, 37.92766177656455]	muse_m1	muse	meditation
muse_Muse-461E_2019-12-07--18-28-16_1575772914160	210.13179063796997	249.40132188796997	250.939306974411	267.0703501701355	56.93855953216553	7.57	9.45	NaN	13.16	14.83	20.95	25.28	33.89	38.64	6.360435634008035	3.129422106460868	3.1010642460047166	2.8937964697039136	6.134466523092532	4.204971740082677	2.936001317102054	2.992170826701504	3.184356385815617	0.7532897398051085	0.6459459363505341	0.46277946530394864	0.459704278816111	0.5119840480445151	0.4741829990388241	0.4808445027972692	0.38432936021524733	0.43967549949766543	0.8064963045855161	0.6715850534396371	0.5904862921037788	0.6639967184834983	0.6450915379843506	0.5843329621852873	0.6570420735241944	0.6306143923153762	0.6755146308103286	0.5458484783019129	0.5488098565633528	44.07847095700843	3.342138054124509	[7.567032140533034, 9.448482308786504, 12.0, 13.15577194341164, 14.83031522404122, 20.949324789998126, 25.279189018266848, 33.88707717403024, 38.64038901741527]	muse_m1	muse	meditation
muse_Muse-461E_2019-12-07--18-28-16_1575772914160	343.27305841445923	362.98399591445923	365.29693269729614	375.10167622566223	31.828617811203003	7.42	9.52	NaN	14.44	16.14	19.48	23.63	33.39	42.04	3.4694950954620065	3.6341948067975864	2.976931666113774	3.7846979799764746	2.852796898378182	5.213785106983604	2.221719312961548	3.161204281905106	3.701944187013435	0.6600564560350048	0.7343328049030713	0.579308706248433	0.4940645861561005	0.4592290768198614	0.5602237662366332	0.4168565712868504	0.4162801166467159	0.41927193734676316	0.7275233545173494	0.783934300314384	0.5831679976078981	0.5625457555065922	0.5782828773773474	0.5637957306090003	0.6111125535632771	0.707064012633732	0.6114380669369103	1.7972758306825718	0.4873293548873482	21.034412649414335	1.2577298993648252	[7.423033438555202, 9.522578953340576, 12.0, 14.442773034476248, 16.137306007459806, 19.48149908702025, 23.625110992714408, 33.39080018925536, 42.03911521020087]	muse_m1	muse	meditation
muse_Muse-461E_2019-12-07--18-28-16_1575772914160	411.72205662727356	469.38221287727356	422.06180238723755	509.84794998168945	98.1258933544159	7.68	10.28	NaN	13.78	15.27	19.56	23.04	34.09	41.88	4.6783380942878035	5.265091955574742	3.649525515817267	9.471935116386087	7.328079635942977	5.09171854665892	4.230575195372876	5.440591409791467	3.7753305486270845	0.6428073070629501	0.5799073239090708	0.44975188819745304	0.5806723588945342	0.49045536765384956	0.5031599448905675	0.46295188544296145	0.341972778319091	0.35702617758141186	0.7218831763938165	0.5917403209417196	0.5633566837121631	0.5627019725277659	0.5044380037174756	0.6082440379177949	0.6398672295467881	0.6312094707697883	0.6858663169924969	1.5759718244527394	0.26688852156145226	26.34398387484925	1.4578726845622563	[7.678224938574526, 10.281395291005131, 12.0, 13.779054915867103, 15.26709786562425, 19.564033942339925, 23.04158261554799, 34.09119887052702, 41.884249934716415]	muse_m1	muse	meditation
muse_Muse-461E_2019-12-07--18-28-16_1575772914160	562.5222911834717	591.8426036834717	586.5338730812073	596.0691633224487	33.54687213897705	7.7	NaN	NaN	NaN	15.68	20.01	25.32	30.93	41.74	4.861568469716227	1.4692072867938053	1.4806500291345708	2.259523014700834	2.2262833697383386	1.9431018500263468	1.746124355171062	3.0754616815859483	3.550454541034817	0.7191413982581857	0.4966587341795045	0.4071611056936743	0.4470004393571984	0.48196856672922805	0.4160794659097911	0.44541019234376855	0.48898759803126757	0.4926918316379321	0.8292667648272407	0.6912907085565007	0.5100078412491817	0.6770225551398479	0.5707798859262847	0.6293061175386994	0.5780655728512298	0.5052775212190916	0.6530200386633983	0.382082352357136	0.38734088994072374	30.49853182957127	2.8783039040186713	[7.7016500888937784, 10.0, 12.0, 13.75, 15.677700532801508, 20.014418336349806, 25.323442359381623, 30.932029351850638, 41.73713101835617]	muse_m1	muse	meditation
muse_Muse-461E_2019-12-07--18-28-16_1575772914160	610.2702317237854	623.6413254737854	620.348334312439	630.2702317237854	20.0	7.06	9.57	NaN	14.40	NaN	19.39	24.55	32.78	39.82	3.0670218943326635	2.671547547738516	2.012551578758001	4.142514179339955	2.7834570330253707	2.6969605058003157	2.5715139589061224	2.439502739747495	2.8039076260379154	0.6939175154657576	0.6061465050062258	0.5760216917628532	0.5266743263536077	0.48854050327302345	0.5656630038962791	0.4943661896433095	0.3991942784737542	0.4792374517595209	0.6980450840854077	0.6205581085242206	0.6771006477887508	0.4999549973093764	0.559543451069632	0.6868059437321684	0.62948546553813	0.526013218122992	0.6390353381022857	1.2493306917147382	0.4439645470349043	21.723810558638476	1.3249544349251652	[7.057258395998321, 9.570313058515163, 12.0, 14.40477868681822, 15.5, 19.391966736836707, 24.5491044541182, 32.7784341420078, 39.821907596703085]	muse_m1	muse	meditation
muse_Muse-461E_2019-12-07--18-28-16_1575772914160	648.2358386516571	657.0678699016571	662.7931175231934	672.1487722396851	23.912933588027954	7.73	9.84	NaN	13.09	14.93	19.5	25.58	31.68	38.35	3.992017551405051	1.4645091452899983	1.6741731933806885	2.221529416183017	3.1121571497659954	3.0971741253267835	2.9183488819308976	2.512869447691469	2.680512577183518	0.6935507331679089	0.6340812107433307	0.4080894835417761	0.5719468920888047	0.5011958301568077	0.49573898234334	0.3760231715772012	0.47134384579637245	0.5147795894118244	0.6791497906423459	0.584741265498634	0.533437251383428	0.7529582414461087	0.7233841834687816	0.609335550204788	0.6041332063443965	0.6770865431267511	0.692548560809371	0.6651985902669535	0.4273333782024935	27.32997054952088	1.9909987584049074	[7.731783699255412, 9.839897110250401, 12.0, 13.08649207657531, 14.929471032603992, 19.504900094489564, 25.583923230047084, 31.678516022559066, 38.34725820718075]	muse_m1	muse	meditation
muse_Muse-461E_2019-12-07--18-28-16_1575772914160	687.3729827404022	694.5878264904022	697.7010130882263	707.3729827404022	20.0	7.54	9.61	NaN	13.71	15.10	20.41	23.27	30.6	42.97	4.0420139546777145	2.6278334711512996	1.7984132910948623	3.90023745912121	2.5852091164878552	2.285761598532536	3.1775151236975425	2.1569112903497474	3.05174499840807	0.7410255399651636	0.6307445504635851	0.46916591225855314	0.611754235024488	0.4057169389173284	0.4051128136223029	0.5014880853457097	0.4805231069804764	0.49066814418994686	0.8100802284532952	0.7145914279990206	0.5326263501557268	0.6946210782662263	0.5714974025322608	0.4955818841921079	0.6683300172699174	0.654843531526785	0.6257470616886605	1.9883766596372774	0.41048288084124435	17.531699054714554	1.1748357873558575	[7.537221940113771, 9.607990680368346, 12.0, 13.706571380220176, 15.100591984151508, 20.413681049021168, 23.27489978295867, 30.596700858692486, 42.97494974038842]	muse_m1	muse	meditation
muse_Muse-461E_2019-12-04--12-05-39_1575491284751	4.289647102355957	41.40292835235596	16.94137477874756	84.45144510269165	80.1617980003357	7.99	10.42	NaN	13.63	15.77	19.17	25.38	33.31	42.68	4.911581181825641	3.661309592829	3.8726375233991224	2.935629575579625	3.1409749786390186	4.961978676369898	9.444785976356847	11.313407437893765	17.063497059290807	0.4261223322447551	0.4255809001305183	0.3811009478262133	0.24254287879640896	0.31481154698192704	0.4277296919766084	0.38654195819669557	0.47790648014541653	0.3905812954838087	0.811707920006063	0.7088355074587127	0.6168016428712566	0.5718481473627438	0.6567126273234856	0.6964771639063362	0.7714470139491556	0.63951292138946	0.6599714621572944	1.3068374220191554	0.24259391991149684	19.786303339886143	1.3918381545401999	[7.99420739543176, 10.42308824148918, 12.0, 13.626173490201607, 15.77491223350617, 19.169261963303516, 25.3829507654349, 33.31317515660577, 42.679938789966755]	muse_m1	muse	meditation
muse_Muse-461E_2019-12-04--12-05-39_1575491284751	100.16580057144165	130.36111307144165	135.78875136375427	144.3945438861847	44.22874331474304	7.65	9.64	11.72	13.10	14.71	20.52	24.55	33.34	42.68	6.976451687735148	2.774190783593584	5.246484542137747	1.743903070597042	2.273967039983086	3.4834889650672123	2.8564579688405343	3.8393464668447157	2.219110213225897	0.6172367135045338	0.6112317267676428	0.510359298721671	0.4409035859091197	0.49823495342253077	0.460592662734133	0.41302504572929977	0.4532999458329925	0.42225974840716174	0.7459199018128727	0.6546860424822788	0.6193811477137934	0.5618798871073826	0.6101614127935642	0.4989614573242271	0.5338796418749231	0.47191584098707756	0.6569112965212871	0.9971323049885036	0.39443737103292204	27.830203686492617	2.0301520596827407	[7.650074093106477, 9.639690796560728, 11.71633551034791, 13.102582781383667, 14.711331835502593, 20.519224753266784, 24.552367387937835, 33.33944414485326, 42.6767552420994]	muse_m1	muse	meditation
muse_Muse-461E_2019-12-04--12-05-39_1575491284751	166.35744714736938	175.54494714736938	176.73626518249512	204.98202443122864	38.62457728385925	7.87	9.95	NaN	NaN	14.82	20.09	26.85	34.15	37.05	5.022549169827537	2.7675284214288793	1.2421908200867617	1.4472637768686256	1.8581316841601683	2.369457575594883	2.3567409427491164	3.3604952260471515	3.8804178775612894	0.7025875904265056	0.5575870414983801	0.3902998669275909	0.4975811958907437	0.4845271791270882	0.4621309575887937	0.4145605338547733	0.49920100335296747	0.4766236533438092	0.7848420742276979	0.6985155655632806	0.5594577286860547	0.571796050917561	0.5837745655539754	0.6944488261522104	0.5512904602378019	0.6017823964664472	0.5840609493954695	0.9679872096303896	0.38469135167729246	22.929264249648682	2.102689419785676	[7.865218765641611, 9.946579668518421, 12.0, 13.75, 14.820708977869318, 20.0862334302251, 26.845241642782536, 34.15085325789768, 37.05124464426192]	muse_m1	muse	meditation
muse_Muse-461E_2019-12-04--12-05-39_1575491284751	219.1381480693817	258.3998668193817	258.68206238746643	268.17827343940735	49.040125370025635	7.83	9.83	NaN	13.49	16.23	20.89	26.55	32.63	39.8	3.475748682382579	2.4749319074935046	2.1716359200985673	1.1845103990956618	3.3236310914684193	3.3111551320690396	3.319269898648648	2.2177277658750456	3.8582200112701157	0.5397000666768094	0.5182591682066693	0.4326814244760717	0.4347197082629093	0.5095081217642079	0.46172334361398104	0.4103516130048448	0.34246487812587534	0.47212540300767414	0.6910013180342047	0.6970488787073322	0.6036846522758869	0.6295896472843655	0.6520907745770458	0.5824024256630294	0.5765566777206829	0.6999145353782171	0.630399017945491	1.4510857873811873	0.30009284839572525	15.770927137619765	0.9679425920928554	[7.827056740619867, 9.833518664974832, 12.0, 13.486701497345681, 16.23057636604159, 20.893397075811198, 26.551210480210237, 32.625550588008366, 39.80398461626713]	muse_m1	muse	meditation
muse_Muse-461E_2019-12-04--12-05-39_1575491284751	282.86942887306213	290.26786637306213	293.2404363155365	302.86942887306213	20.0	8.15	9.94	11.40	13.66	14.75	19.79	25.49	31.42	38.06	4.929154044969227	3.449571660708412	5.017024039123682	1.183584813483605	1.4370703139391008	2.7470675609199935	3.008279532760577	3.664875481140028	2.706940487117517	0.6886896538185128	0.6231001995685151	0.5556223587249006	0.5208876128770888	0.5612130235069822	0.4575820590248538	0.4632995529544722	0.5022920829859641	0.4230535959253945	0.7912229446692137	0.7416294715337715	0.6349306960953216	0.6844444650321664	0.7155778569363638	0.6395321731977165	0.5986071304441488	0.6502508620598673	0.6419021924032016	1.5148246701888726	0.39939707083878856	24.53732504216752	1.6199705365306918	[8.151905611617154, 9.944183278567701, 11.395252763270014, 13.663506112105983, 14.750088386263776, 19.787540326250678, 25.492494474477336, 31.42162909498475, 38.06149417097428]	muse_m1	muse	meditation
muse_Muse-461E_2019-12-04--12-05-39_1575491284751	313.1475474834442	329.6475474834442	324.49879598617554	333.1475474834442	20.0	7.61	9.63	NaN	NaN	15.48	20.02	25.73	33.76	39.45	4.7492769864838	3.8667073050324943	1.4481945513431738	1.022783257487415	1.6537391357666844	4.002858104521688	1.615533606991156	1.536079192369028	2.9456550493697735	0.664353894649098	0.5858041074492133	0.4847437720724844	0.3670699882470112	0.425820944382242	0.5091852328405178	0.422939028616448	0.32700885829859594	0.46091169268759524	0.743597397898005	0.5541009137619239	0.5016530027145142	0.5329278037406894	0.666035404056865	0.6189396645288295	0.6301688408189884	0.5065050942948212	0.6637937273983537	2.38346858491249	0.42372216467370927	12.360736175689581	1.078083839000348	[7.605285709263818, 9.626629460035902, 12.0, 13.75, 15.479319564998175, 20.021381439283562, 25.727673487421193, 33.75943307108742, 39.45036325195926]	muse_m1	muse	meditation
muse_Muse-461E_2019-12-04--12-05-39_1575491284751	372.0322985649109	427.1494860649109	445.8729290962219	454.32641339302063	82.29411482810974	7.89	9.50	NaN	13.23	15.76	19.04	26.02	33.43	37.28	7.685728750380391	3.8891832844722067	1.313258900000414	3.0961019090756348	2.2722372664164205	2.863673013084833	3.3215820746656117	3.253468953143236	3.023538543957885	0.6015982846959071	0.5684363898760654	0.397827914582509	0.43754289976895155	0.4073192571203726	0.4291856910681861	0.4525181851219136	0.3930829020074246	0.3927918303659751	0.7912913143729527	0.727762707313933	0.5732717351090864	0.589898810253864	0.6034627806947637	0.5834883428398399	0.5980981886193527	0.5410451191597703	0.663075115577196	1.1516975567753314	0.395902310240799	24.42239493772744	2.0040668681690295	[7.892520880789674, 9.499499726763991, 12.0, 13.225854214172893, 15.763811308251565, 19.037316127609547, 26.022840962692683, 33.42631807312293, 37.27753994154861]	muse_m1	muse	meditation
muse_Muse-461E_2019-12-04--12-05-39_1575491284751	494.67176246643066	500.80457496643066	504.7030050754547	514.6717624664307	20.0	8.04	9.60	NaN	NaN	15.79		26.16	32.56	41.94	3.0068967053859703	1.3314351057868115	1.4942523036862398	0.9434571115227937	2.7389488285142978	2.963909944690938	2.165669977233208	2.3413375034612494	1.8589405715004659	0.703042911594485	0.6152857942909301	0.4897698741174692	0.4244814439633455	0.5381388784036152	0.45188971484778806	0.47889353355140285	0.5152189124256823	0.4236494235364636	0.7671352482164949	0.6978675949139364	0.6429472144746864	0.6194785587563164	0.6778231119375325	0.6616242907317068	0.627020133950255	0.7170290506240021	0.7242591796570652	0.5020528210268613	0.34021893508282475	27.102633146916634	2.107429302409237	[8.040828255576788, 9.597361651499034, 12.0, 13.75, 15.791808348526082, 20.0, 26.15907163276886, 32.56335492670842, 41.94319126188457]	muse_m1	muse	meditation
muse_Muse-461E_2019-12-04--12-05-39_1575491284751	573.3526935577393	586.8097248077393	584.3680822849274	593.3526935577393	20.0	7.63	10.23	NaN	14.23	15.40	20.13	24.51	33.36	42.97	5.705021118868903	6.881167024312323	2.7649263014231105	2.861377620133992	1.5782687112922802	1.8228754787010457	2.8901794963810814	2.266233984182939	2.1134667816017414	0.6456344257282153	0.7005571866895116	0.5627622564608883	0.4796505896934272	0.46316459957869055	0.4199234709789977	0.444875462210624	0.3672828659619239	0.3769198901757447	0.7323765180934055	0.62920853541902	0.6551434564094846	0.5820954578088499	0.5674203487565272	0.6567229896429164	0.6211471224701884	0.5510725318927979	0.6039783884850993	1.3429290297949195	0.3773129260450901	25.55760618042162	1.5103641333301832	[7.626888986045393, 10.226387767349188, 12.0, 14.231990063325108, 15.404450038885471, 20.130904535743355, 24.511135518387523, 33.35517463058255, 42.96924829691605]	muse_m1	muse	meditation
muse_Muse-461E_2019-12-04--12-05-39_1575491284751	610.7697780132294	650.5119655132294	626.9870829582214	661.9656522274017	51.19587421417236	7.85	10.00	NaN	NaN	15.06	19.75	25.22	31.85	40.28	5.615520468533152	6.302518823655601	4.574162947810303	5.33446813503529	2.8648839492262663	3.843644467733663	4.897857683126517	3.318015180778015	2.3264780798667153	0.5748815732989472	0.5640644570110684	0.49898761987370477	0.4837156862482303	0.4799428396345744	0.42910721641669225	0.44445362942890165	0.459604647074641	0.33082902381865187	0.6105979747693362	0.6170497499670856	0.5947158003283887	0.6356301041231988	0.621946723517935	0.5144520523523063	0.5568972267480369	0.6563949857407811	0.5392660651950061	1.3123610586620131	0.26346237576869724	24.681601654344835	1.268925812790999	[7.853393829744276, 10.00053785834932, 12.0, 13.75, 15.060540551602273, 19.749701556015363, 25.215435957899512, 31.84669746181461, 40.281613201745]	muse_m1	muse	meditation
muse_Muse-461E_2019-12-04--12-05-39_1575491284751	825.6807641983032	839.7198266983032	840.8592481613159	850.7186558246613	25.037891626358032	7.61	NaN	NaN	14.30	14.92	20.04	23.12	33.35	37.81	3.194218313041727	1.1036705406170058	0.8012138555475224	2.08077070737748	3.684068859768037	2.110862315653312	2.4034677973831764	1.6823208310035191	2.9836698725670785	0.6275259642370841	0.47863353415007537	0.3590886793936929	0.4548683185585959	0.48916049154749064	0.49025411441601036	0.5192568014568593	0.37053517086366633	0.5538299278984107	0.5937736367107205	0.5648365386789671	0.5565226567927966	0.574424014617145	0.5548034963013595	0.5507555554641048	0.7570865755993634	0.6512630553692217	0.7458003477876052	0.9999498432229924	0.24201605629874737	15.12082727102309	1.0596747811897826	[7.607556268732121, 10.0, 12.0, 14.295268274462428, 14.923044415192862, 20.037349778851674, 23.115961902285544, 33.35107513454613, 37.8073162284826]	muse_m1	muse	meditation
muse_Muse-461E_2019-12-04--12-05-39_1575491284751	877.0360152721405	892.4500777721405	887.2078504562378	897.0360152721405	20.0	7.24	9.46	11.78	14.20	16.07	20.89	23.45	33.3	40.48	3.3609673844613774	4.605611509364508	10.39836279426683	5.588803583096441	6.790980562410526	3.318845991424435	3.370672524601208	1.8961138836531266	2.5744192510130186	0.4813645221703451	0.536582304774655	0.7045466602328105	0.6330417742217648	0.5793074419459522	0.5046388043233286	0.4340646232576655	0.4158082507465033	0.5237004556082122	0.5461115672293387	0.6298909304796234	0.6393031937082693	0.644342938443653	0.621618607946381	0.6039145474095062	0.6036920015541088	0.5576189473658297	0.6149622174263074	1.935927912558212	0.30379198076014363	22.717789207191807	0.6359791567107245	[7.2372100209971615, 9.46126290144479, 11.780917827166336, 14.198192255232476, 16.06857913214486, 20.891267287689804, 23.45499336490566, 33.30459170019731, 40.47607738735773]	muse_m1	muse	meditation
muse_Muse-461E_2019-12-04--12-05-39_1575491284751	1008.1813147068024	1021.8766272068024	1018.5523221492767	1028.1813147068024	20.0	7.36	NaN	12.05	13.77	15.65	19.78	23.96	31.03	40.88	3.8892893707349083	2.593384425534773	5.93471341381966	5.410474957345317	5.3491403044773405	4.762812892797345	1.917061652060792	3.4047494450734446	2.688183151668056	0.504850398702505	0.45389229820221	0.5084668920589358	0.55973649010655	0.48120794806998	0.4863267850246969	0.4712318754678353	0.3894286980415725	0.4749365492121179	0.5923919383066156	0.5674579785848468	0.5939774996471926	0.5064986746291693	0.5135366029076686	0.6291645244497317	0.6439759381288791	0.6009308310291925	0.6631107902275173	1.9091539399185053	0.20950312577181202	15.92950065242016	0.8031417386107723	[7.355302324557196, 10.0, 12.051424682689046, 13.769409057422097, 15.650488678692716, 19.784200330396377, 23.961140785499, 31.03314322843018, 40.87659423626899]	muse_m1	muse	meditation
muse_Muse-461E_2019-12-04--12-05-39_1575491284751	1202.1206126213074	1205.3706126213074	1212.4057025909424	1219.58762717247	17.46701455116272	7.03	9.55	12.10	13.53	15.83	19.56	25.36	33.68	38.28	4.041733718667861	4.670047748142324	5.117018969555092	7.8701071199068755	7.154474569745311	3.0377176057178312	2.938016406181752	3.1329267934221434	6.01049221196758	0.5051163817240321	0.5063703712968609	0.5173478828296696	0.6349374038036283	0.4993683611486014	0.4344502837221217	0.34863431034781095	0.3822653855930148	0.37207713998077574	0.6127666895444134	0.6930208030638143	0.671363327011798	0.5950779543461262	0.5055410664477619	0.7332169000797801	0.7211548652761465	0.6340503879127934	0.658321797067953	2.7656912096295945	0.20069965851172708	15.67319106136665	0.6004653206615136	[7.028716756428631, 9.554586859357896, 12.099099915557309, 13.529674582615122, 15.833924298467712, 19.564514299922692, 25.357468171241315, 33.67930919966631, 38.278384050415504]	muse_m1	muse	meditation
muse_Muse-461E_2020-07-12--13-30-04_1594576299757	301.8710856437683	315.6562418937683	356.60194063186646	321.8710856437683	20.0		9.59	12.64	13.75	15.34	19.27	25.44	33.83	41.25	0.5337983592791291	1.6707702173352648	0.10255488589856546	0.25471478427597394	0.49353642116127305	0.34281355035329314	0.10875601930812966	-0.38880819032633845	0.10146494463497248	0.5461509968872714	0.6380573835401051	0.5047586198717536	0.3869290453864505	0.5237949541167293	0.4814769486497916	0.40332899164993885	0.4051423304856441	0.5504061795951495	0.644004794280073	0.6332585717262096	0.6395521906210162	0.5331825693519754	0.6635512786862114	0.6322448026656368	0.6010236567355544	0.6210331377243559	0.6666846694810811	2.0364709134505135	0.3400095664283089	4.4338289214708295	0.17876489546374394	[7.6, 9.591698462810937, 12.6408453764027, 13.747506619651647, 15.339020969447546, 19.274768913754457, 25.437351048141437, 33.83152520182741, 41.250223217567154]	muse_m1	muse	meditation
muse_Muse-461E_2020-07-12--13-30-04_1594576299757	893.4330310821533	969.1088123321533	992.8674018383026	1036.9672093391418	143.53417825698853	8.16	9.54	11.41	NaN	15.31	20.33	24.14	34.47	42.1	11.74249732920315	15.454491155187318	8.665212969025808	13.789815592879982	11.108139553115345	11.050425097473598	13.050449868502959	9.962609793186772	8.1699701934579	0.4138567634524497	0.5083209194875806	0.4536068363981334	0.41297786037765927	0.40344725214984023	0.3937757343349937	0.3601417706458658	0.33459554253049706	0.3109437215997083	0.6599460160486048	0.5300948591558607	0.4972921614515612	0.5160834582538145	0.5517939711920034	0.6651514097869052	0.5552597276398078	0.46057553036022914	0.606004539366569	3.149040847079072	0.07209091122529651	18.39731184953836	0.9302355617995117	[8.16006917991305, 9.539696458269166, 11.410797122084679, 13.75, 15.307263851647843, 20.326631772990847, 24.14494870390717, 34.469439853760655, 42.10454714468526]	muse_m1	muse	meditation
muse_Muse-461E_2020-07-12--13-30-04_1594576299757	1128.0229907035828	1147.5737719535828	1178.7388875484467	1170.8434209823608	42.820430278778076	7.66	9.64	12.63	13.86	15.28	20.65	23.59	33.32	41.25	2.526453192970997	2.484501167744541	6.249971670579684	3.7965267564366356	4.462694990876174	4.849000626765563	5.1368529700279435	3.2776919303100005	4.475673844993977	0.3992029097423929	0.34654271991358937	0.4957378337584579	0.40224339128397313	0.33897074997622806	0.3387604148856055	0.26158593221333015	0.28374876183011366	0.2660526191223795	0.5898982957164532	0.5408201678778308	0.5721406655665547	0.5126864054110236	0.5318892550926789	0.5256396239964952	0.5412796995816943	0.5100141063408102	0.5487733479882223	6.0547291627522135	0.01773431256447601	4.040998876181229	0.17938845085893998	[7.662380779690533, 9.639590779250447, 12.625457429672545, 13.85969091838101, 15.283834462177563, 20.64939211278082, 23.59261526523239, 33.31985966157498, 41.24642686393885]	muse_m1	muse	meditation
muse_Muse-461E_2019-12-06--20-54-24_1575694700892	41.033361196517944	49.912267446517944	63.28105545043945	117.88203382492065	76.84867262840271	8.05	10.42	11.58	13.09	15.50	19.42	25.63	33.37	38.86	6.705539758442041	3.0692770770142346	3.1684163903253397	3.638893448813134	3.7227440453061615	3.8504958271226983	4.046401308138824	3.4860410717499315	3.224421926356398	0.6480559654379681	0.5488006783884115	0.5307977311086529	0.49429097607002837	0.4717167778459028	0.43487070496634544	0.4415215215492013	0.42567924822437975	0.4100781723724094	0.7691910851760734	0.6672958943504788	0.5600257167068696	0.57836232607012	0.6564294471598281	0.5141243895877393	0.6191927273612835	0.6677731464787329	0.6008966211241846	1.5257990145318994	0.41489064480488663	23.47225597697969	1.7124651064961638	[8.048987834324931, 10.416371000636278, 11.580409224094593, 13.086637080281047, 15.496564481937584, 19.41519941815666, 25.634798713502178, 33.37165171077535, 38.86030106708319]	muse_m1	muse	meditation
muse_Muse-461E_2019-12-06--20-54-24_1575694700892	164.67805242538452	181.29133367538452	175.072509765625	184.67805242538452	20.0	7.74	10.49	11.70	13.24	14.90	20.36	23.68	31.71	41.57	4.312167740907106	3.337898214729549	2.776952411747427	3.2142665536994777	4.587644448299273	4.297525756889628	4.036120293802372	2.248624113941077	3.370273881182211	0.6700385472491559	0.5322778616198716	0.5210407243374265	0.4539887923274586	0.4302938187187141	0.4598128743319197	0.49330298080689994	0.4109539957126924	0.4737961339676889	0.7261023070321688	0.5954601104475816	0.5631211758298951	0.6380944391476892	0.5975526386804981	0.5777175005071578	0.5901274819904188	0.6779912495577713	0.6187004774871855	1.0363015232224535	0.4342706549212983	25.659807313612365	1.7327904193510222	[7.73883492858133, 10.48826054227356, 11.70300744810258, 13.23833713494997, 14.902952685267845, 20.355237144427413, 23.679117351193856, 31.707878018072027, 41.56782650353458]	muse_m1	muse	meditation
muse_Muse-461E_2019-12-15--15-20-11_1576454995317	0.0	45.78125	40.23796248435974	49.44898295402527	49.44898295402527	7.62	10.54	11.88	13.34	NaN	20.75	23.4	33.33	40.91	4.343523226117815	2.9766148851290923	2.088607089266265	1.5714885327469965	2.6671811285165825	3.6455115362005084	3.5107954683566267	5.415049453087522	3.941907171479838	0.5837009503365637	0.5237011064260373	0.46851599179801395	0.392909046883438	0.42775587153292977	0.43980642285466454	0.39843385976348034	0.41425931793110177	0.38405373303347967	0.6905498911372387	0.649909297195447	0.5933150888916802	0.570953774069723	0.7969900910308502	0.6330011292847917	0.6081238769175137	0.541899413910002	0.6981994923693529	1.2987623623570157	0.32009051119336496	18.671797875342236	1.325194241189636	[7.617186055510249, 10.535366619759186, 11.875810089080687, 13.33773849619212, 15.5, 20.74984610958086, 23.40250770081352, 33.32871698623293, 40.90958944606882]	muse_m1	muse	meditation
muse_Muse-461E_2019-12-15--15-20-11_1576454995317	61.25423741340637	69.09798741340637	73.2462158203125	81.25423741340637	20.0	8.02	10.17	11.43	14.13	15.97	20.34	23.6	33.34	40.5	10.1505724875347	4.791073640245491	4.396892410011107	1.8215870818114677	2.98776934766373	3.0786714585654997	2.8127871773226953	2.954276961000524	3.77694319845615	0.7500139480557579	0.5927294239256162	0.5464117688380076	0.4379050970733306	0.5116923865983203	0.3774401829538693	0.40844554364058083	0.31093644021736133	0.3577362954271215	0.7446841054244209	0.6518314891703026	0.6699234257218072	0.6380891420749677	0.6338185459227834	0.6180531172377994	0.6396570190461224	0.6179570401592819	0.6511905196119823	0.8489462600318699	0.5436662673743404	39.301866575904086	3.1677129042406658	[8.022513593566593, 10.16758058279617, 11.433583909344376, 14.126845389020241, 15.971860017830611, 20.337649832102855, 23.595966368911483, 33.339108656546934, 40.5044974200363]	muse_m1	muse	meditation
muse_Muse-461E_2019-12-15--15-20-11_1576454995317	107.30799579620361	127.62830829620361	121.6083254814148	140.27147841453552	32.96348261833191	7.43	10.31	12.52	14.08	15.70	20.86	23.99	32.15	41.07	7.38620138066568	5.868528098793352	5.40340688424209	3.777533095377883	6.530662485624802	5.030094328805626	3.743347839937207	4.379033209707212	3.398402853703769	0.6838260302165325	0.5569805098863166	0.5509027790521771	0.5290651889190361	0.5557336973269598	0.5216027159317531	0.4471855937448582	0.49663764269217714	0.4534176075674273	0.796767853525729	0.7235109752175747	0.6331196763415414	0.6761076155230394	0.671250834490553	0.6428607310280132	0.6990973302069285	0.7538555870364659	0.7319572446238579	0.6813396750790226	0.45017438127478715	51.72114470256684	3.402163148533363	[7.430774894330355, 10.309429862040613, 12.51936441669077, 14.07569655664887, 15.698578247408474, 20.859661865258392, 23.991145394044203, 32.15346822276583, 41.07451240530964]	muse_m1	muse	meditation
muse_Muse-461E_2019-12-15--15-20-11_1576454995317	195.33000373840332	205.45890998840332	205.7635519504547	215.33000373840332	20.0	7.44	10.31	NaN	13.01	NaN	20.23	26.94	30.21	38.21	5.111642517246975	1.6815558946200984	1.2590342353038928	0.48836398013132415	0.5125802978349856	3.887512759310026	2.521702371003242	3.6683177484789984	2.7680080419630477	0.6941633576056876	0.49874977756998634	0.46828211913220036	0.45956284450560636	0.3624228897840815	0.46367047331897193	0.3918064436502704	0.40990767207645595	0.39109693913616944	0.7203803312870906	0.6148058453685318	0.6501065157694942	0.6225770404355118	0.6083040470965838	0.5678731089146537	0.5827801006147492	0.6566309061370537	0.645256575673021	1.3503556757036084	0.2971391767128069	15.958943059635583	1.6476390659825493	[7.438500869056375, 10.312286445011605, 12.0, 13.013215436382957, 15.5, 20.232982469106386, 26.940296716100345, 30.212669187085552, 38.20796616312104]	muse_m1	muse	meditation
muse_Muse-461E_2019-12-15--15-20-11_1576454995317	263.40488743782043	303.84629368782043	306.76466608047485	320.01041889190674	56.605531454086304	7.49	9.98	12.29	NaN	15.67	19.99	23.56	32.33	40.66	8.324926450517806	5.410203247661967	1.629442109009	1.6907984779883314	4.484967557911216	5.644376167857371	3.2199751092217648	4.479971062937483	2.3092052224992807	0.673290825020672	0.550839272374401	0.4407886419484195	0.43487104128085424	0.5072562640370044	0.5403095937147187	0.4715791739453608	0.5269507420237122	0.4595639170391681	0.6831075217062187	0.631660805077067	0.6105774305015481	0.5836244460408608	0.6412846439162486	0.682266842732287	0.6454220818819326	0.7178932615862952	0.7199320589340635	0.9497731798674571	0.3906049720284533	33.54172680032749	2.8924946019444464	[7.487755763068856, 9.978483636053326, 12.29019548804564, 13.75, 15.670117258013413, 19.990783522050553, 23.559559476702244, 32.3285982597546, 40.65806693263173]	muse_m1	muse	meditation
muse_Muse-461E_2019-12-15--15-20-11_1576454995317	613.3447077274323	637.0556452274323	623.4384479522705	652.026340007782	38.68163228034973	7.19	9.54	NaN	14.43	14.81	20.03	23.16	33.91	38.85	3.1541892721346123	6.701534620668246	4.31543520526765	9.274739217833789	8.564517828435218	3.685675365341446	2.732027149200166	3.406213185573062	3.6127962213917777	0.6747836880270154	0.56321025062189	0.5167384110892398	0.6363901716739859	0.5849716126706221	0.49567318809992766	0.4702810594210771	0.47256622641608464	0.45829484109544627	0.7263670706913501	0.5766745483780269	0.5873077306811961	0.6002344887094272	0.6645820396509242	0.6023948769875542	0.7374940446523643	0.6610640623793119	0.6118367518913267	1.735797404197387	0.35482027809139266	28.37194320747232	1.1567259993809544	[7.191112815235576, 9.538553206436175, 12.0, 14.434400354778345, 14.807071036715843, 20.02722132471728, 23.156882024158588, 33.91392434920059, 38.84847761011356]	muse_m1	muse	meditation
muse_Muse-461E_2019-12-15--15-20-11_1576454995317	695.3282873630524	707.7931311130524	725.0371556282043	734.6270422935486	39.298754930496216	7.3	10.15	NaN	13.77	15.41	20.17	25.06	33.36	42.6	4.299702186726104	3.2609977731814186	3.8984992276237826	4.37064929289213	5.075676307152642	3.865913827870243	4.056720270435808	3.7619328497821676	3.97818568006624	0.6543484274791669	0.5591845207118791	0.543304384432617	0.5335426299359116	0.5671864702536598	0.5512909504158873	0.45276293185109734	0.39179986025339136	0.44933915388353896	0.7046759201075476	0.6697643400314907	0.6424885026983655	0.4953021790147716	0.6500870582771999	0.6715779753698916	0.634548129524512	0.6017024980846404	0.561459117338181	1.5259099541857597	0.34047958463400463	24.386383211922816	1.4345089340725592	[7.299671907936534, 10.146711875280705, 12.0, 13.773015697139229, 15.407972478318328, 20.167291552964745, 25.058742923312522, 33.36069537819362, 42.59863271958334]	muse_m1	muse	meditation
muse_Muse-461E_2019-12-15--15-20-11_1576454995317	813.5736846923828	823.9799346923828	825.6476852893829	833.5736846923828	20.0	7.47	9.95	12.09	13.49	NaN	20.41	24.8	32.84	38.78	6.323322685060134	6.114291404001054	3.714139709614435	8.024947782299845	4.445668252577886	4.513033541669968	4.146306615087354	3.4109569568439975	2.4003117171332695	0.5583002773423078	0.5356812581886605	0.610326813556453	0.5506775637487771	0.5116241946849763	0.5688788215464622	0.457576815766648	0.45278260016841054	0.4274994409098263	0.6440464359851229	0.5958633480473304	0.6190742422225873	0.5594678874682076	0.5691826299515952	0.6935656626758674	0.6285402927581981	0.6945519807215689	0.5753207221193578	0.729389642188361	0.27054590113466365	39.39100423152471	2.1827407159103136	[7.465997248497501, 9.952851318939844, 12.091729959878558, 13.49416306584984, 15.5, 20.41299169081392, 24.80115421960833, 32.842138872359975, 38.78366145785373]	muse_m1	muse	meditation
muse_Muse-461E_2019-12-15--15-20-11_1576454995317	1114.6983180046082	1124.9678492546082	1124.8975157737732	1134.6983180046082	20.0		9.59	12.52	13.10	15.27		27.0	33.35	42.83	3.703631164417787	3.4915913120520083	3.956743136354228	4.376651819853925	6.053067332961124	1.8655882250458864	2.3028088624154583	1.7613314267497275	2.021673886864569	0.5747726041532512	0.4942352820616536	0.6098310599714862	0.6271133669601164	0.506527761206094	0.39033475813700846	0.38044930795151827	0.2889550707937544	0.40817162779695276	0.5878158146941369	0.6473872344108378	0.7179466335145701	0.652338580915454	0.5715084539569786	0.644104090557202	0.6052050121172223	0.6050711741256747	0.5711639568409168	2.4688632717802954	0.20914683592000513	14.349400455467407	0.5698284190474514	[7.6, 9.588157390841642, 12.521261129777384, 13.097972300138165, 15.2668919614902, 20.0, 26.99968600527465, 33.34772299363738, 42.834026470818074]	muse_m1	muse	meditation
muse_Muse-461E_2019-12-15--15-20-11_1576454995317	1233.6194252967834	1248.6858315467834	1243.77565908432	1259.903921842575	26.284496545791626	7.33	9.79	12.29	13.02	14.94	19.86	25.53	33.3	38.64	3.24758917595267	4.554815763673235	3.0749824026840895	2.8818477970103955	2.4864892324986756	2.9671786343131674	4.733476098137671	1.591566930011372	2.6033312836519804	0.5929647198880306	0.5441625878791468	0.5184322246520122	0.4859395280642982	0.4680974687764249	0.48298047094001073	0.5455375877283138	0.29229693260705264	0.5282571176869904	0.6914142227188337	0.6203261099357481	0.573256782980292	0.6119545834491102	0.5339781205742684	0.6169526591938471	0.7354827076998961	0.6013326113557351	0.6994058435786654	2.565573381680137	0.2483767225578177	12.928364492495033	0.66471212718237	[7.326689631214182, 9.785557278707563, 12.291410172657104, 13.024167399495914, 14.937500406138806, 19.859212317261697, 25.530322549086172, 33.29652207380122, 38.63956558555909]	muse_m1	muse	meditation
muse_Muse-461E_2019-12-15--15-20-11_1576454995317	1276.3219730854034	1280.7008793354034	1286.7555212974548	1296.3219730854034	20.0	8.19	9.53	12.40	13.06	15.02	20.6	26.29	31.07	40.97	6.607478063998057	2.7652324098309418	2.5757294948478817	3.0121791176260553	3.7635969834543768	2.1540086006590715	2.174286168866765	2.8903332004856526	2.928183939001635	0.6019388535244341	0.5425076014425555	0.5007477147207087	0.47696257311409307	0.4381546462860803	0.5030483696931307	0.4744436279028994	0.4333118953785825	0.39971656242156	0.7013179408985031	0.6737829673122173	0.598482507695226	0.5584253276149919	0.5891550395259093	0.7153659935494289	0.6657153181191101	0.5571815076203	0.6893954896147111	1.428001529682368	0.2795220986702386	21.04709249800423	1.5702316464836825	[8.193777186489907, 9.53230331631044, 12.402712263501021, 13.058399993511708, 15.01937741729346, 20.596382198056528, 26.28900971813507, 31.069043282178754, 40.97153498400381]	muse_m1	muse	meditation
muse_Muse-461E_2019-12-15--15-20-11_1576454995317	1337.5342960357666	1369.2960147857666	1364.1106805801392	1373.6654148101807	36.13111877441406	7.57	NaN	11.60	13.06	15.22	19.31	26.87	33.33	39.16	4.620577968167854	2.2333509337726025	4.6266242947551675	4.2203625252417245	4.724247066868326	4.038755277023112	2.4568753113363044	4.62617647496196	3.1999793457293793	0.5538111273430447	0.44597389293983836	0.6111602061563007	0.5911343535252462	0.5260629229149877	0.4599871457722301	0.44898167827769786	0.4604387869451007	0.4866944980971677	0.6020604306627335	0.6745677499609873	0.6585056867493673	0.7333988623202303	0.5735809366321629	0.6957081808508548	0.7215369760767116	0.6645900486868404	0.6435167847363188	1.9792841835346322	0.254259526430861	18.459896204341923	0.9640436131773916	[7.5706788455302165, 10.0, 11.597866242781103, 13.060374831597604, 15.215834356749575, 19.30907479068633, 26.870515459797133, 33.33408507688291, 39.158744881631904]	muse_m1	muse	meditation
muse_Muse-461E_2019-12-15--15-20-11_1576454995317	1433.0047409534454	1441.8797409534454	1446.7543470859528	1455.4693257808685	22.464584827423096	8.06	10.55	11.60	13.08	14.85	19.93	26.9	33.1	39.66	4.669158623076907	4.535404189699779	4.815291749892785	4.772410094076593	7.4832621079898	3.7392312868457642	2.879174609404678	2.021409259212122	3.82825634370915	0.4753020099078037	0.4747768142641134	0.5406834985408266	0.6217438339020407	0.5513401014712718	0.5309897791092272	0.3342779551508209	0.32884115590247853	0.433106343203852	0.5722247237578031	0.5599626534202811	0.7050936954431789	0.7084885737240464	0.645806281108302	0.6041397689308682	0.5769925788356596	0.6600525224629896	0.6718358752316967	1.8855668487740234	0.2103681103211939	19.21729876087456	0.7804086111368398	[8.056641482815177, 10.552252831231277, 11.597915543388007, 13.0794653466994, 14.853664152636226, 19.932503086858066, 26.904811108801628, 33.10161094561084, 39.65701111132345]	muse_m1	muse	meditation
muse_Muse-461E_2019-12-15--15-20-11_1576454995317	1498.0994684696198	1507.9939997196198	1508.3416306972504	1518.0994684696198	20.0	8.01	10.50	11.83	14.12	NaN	20.42	23.99	33.35	41.33	3.5524825159648588	3.8683694422010118	4.751996995556172	3.5265617561683915	2.7576246439348266	3.010244471544756	4.013452372307738	4.161633388813588	1.764022646675479	0.5785114656658213	0.535466255223855	0.6770044040246714	0.5257937409948815	0.453228202479923	0.5161682691695024	0.6004359136475781	0.4033666552890916	0.4027137422099104	0.740200217833565	0.6193011266682017	0.7125105129514605	0.6544023403156937	0.5710401127178579	0.7145196827481467	0.816065463463927	0.5653398986422533	0.6559624681833165	2.5307868481118008	0.26135807015579354	16.17885145929166	0.8200405330620582	[8.014043686498066, 10.501499623158454, 11.834203074279857, 14.122175245909109, 15.5, 20.423247785634466, 23.990389668791074, 33.347229570067746, 41.332760940978716]	muse_m1	muse	meditation
muse_Muse-461E_2019-12-15--15-20-11_1576454995317	1574.1696066856384	1582.6578879356384	1585.688978433609	1596.6615326404572	22.491925954818726	7.16	10.38	12.37	13.44	14.76		23.11	32.26	37.33	5.592883044456345	4.009294135435029	3.80106971204006	6.43253103176754	3.4401287199973747	2.059980924332934	3.4805185025821204	2.4697915122899388	3.380404489878769	0.574216714856754	0.5289443314271567	0.6002625891262195	0.5795469127207825	0.5420269971448302	0.3687948155495924	0.5643962337710492	0.3630818686103435	0.43451869714358526	0.7263044524985538	0.6580154874447534	0.707212567335864	0.6649602063813903	0.6306906830271433	0.5721544504651834	0.6630094711881458	0.7075557314815198	0.6658267768907248	3.3688599543071733	0.23609072927496857	14.115627324187397	0.6725988712830202	[7.158085951997666, 10.384360680082617, 12.367407269619704, 13.438148938849535, 14.759250621997992, 20.0, 23.107677149874235, 32.25727807111737, 37.32787573246723]	muse_m1	muse	meditation
muse_Muse-461E_2019-12-15--15-20-11_1576454995317	1632.8626630306244	1642.1907880306244	1642.913438796997	1652.8626630306244	20.0		10.00	12.35	13.93	15.15	19.08	23.88	32.29	42.46	3.03468335279281	5.129061914419235	5.012747758814879	5.36061785397419	6.290319168508818	3.644071554120739	1.5222193722389024	2.4124713718885116	3.4010204644194575	0.5475010814023692	0.5270443181300317	0.6440819058626812	0.5097214152735778	0.4867489506852527	0.4682226305553554	0.4376570571663718	0.42620635953310804	0.4771744266729371	0.6006494597137282	0.698199090680156	0.7066507582761726	0.64502107917062	0.6257701842694363	0.5782304978870348	0.6491816847108466	0.6225669617262981	0.679376052405757	3.9766561214684657	0.24153718169739122	11.622473684560932	0.4177178962447216	[7.6, 9.998017967198301, 12.350139259852021, 13.926210560912034, 15.147070884576024, 19.07935020758439, 23.877048605437903, 32.288776471799224, 42.45909133237718]	muse_m1	muse	meditation
muse_Muse-461E_2019-12-15--15-20-11_1576454995317	1675.7565968036652	1683.7722218036652	1685.9089245796204	1695.7565968036652	20.0	7.05	9.49	11.69	14.33	14.90		23.13	31.91	41.43	3.2853217645858197	5.528238310724445	4.020998755844102	4.323814664311821	7.173760999930036	2.075801199128271	1.7492793792910286	2.9657131244315003	2.667107746499973	0.5574015436392995	0.6221821468504127	0.5811135556402088	0.5745453941808452	0.6467657692300566	0.47508826295487006	0.45197929161838307	0.41778643625546774	0.4485145584287812	0.5383935194859155	0.684054068842258	0.6625834471430947	0.6049519726866375	0.6881499023857705	0.5950854561431699	0.6031020528272751	0.6760914233247776	0.7143277913350926	2.8149657791759095	0.29002028347876146	15.770035778570874	0.5124001626886844	[7.045034361731616, 9.486211265068198, 11.692066635876838, 14.334932285612902, 14.897083376021401, 20.0, 23.12936531923034, 31.90509451044467, 41.429803497654085]	muse_m1	muse	meditation
muse_Muse-461E_2019-12-15--15-20-11_1576454995317	1747.741226196289	1764.565444946289	1763.5374925136566	1777.2324168682098	29.491190671920776	8.14	NaN	12.31	14.24	NaN	20.96	25.0	33.33	40.62	6.0228943932495795	5.728746548806763	7.713456419642933	5.642261430291424	5.360346771246147	4.544935521810276	3.8926328829663572	1.8685489297797728	4.225867342859575	0.4349739604840674	0.5729796444641243	0.5857309762864902	0.5810172809572977	0.43316132239224536	0.457083496449634	0.42531387698361084	0.30266481420478586	0.40761657721067496	0.582256375029889	0.6637003388325129	0.6162062625977732	0.6947896940485989	0.6227820722851047	0.6685885901992865	0.6586788116687956	0.5718084430649604	0.7022446188122002	0.43767129256809867	0.2793863279817983	45.04766590650798	1.6974696399696896	[8.138033165963256, 10.0, 12.314487518613284, 14.241011184893434, 15.5, 20.955436839928822, 24.99726683371877, 33.32922091875064, 40.61574281415524]	muse_m1	muse	meditation
muse_Muse-461E_2019-12-06--20-57-59_1575694836983	2.8526363372802734	15.997167587280273	13.176685094833374	22.852636337280273	20.0	7.91	10.28	11.79	14.29	15.98	19.89	23.44	30.22	42.64	3.744724374420008	2.939483635161289	3.3287445559540823	4.868059781395646	4.608668005938833	2.2994646403177743	3.6717872460858785	2.7231967613553945	3.7948106519681084	0.6686697941053001	0.5946817319662145	0.5931344778448028	0.4922217072565189	0.4166990571917235	0.4729531754378404	0.43417218539375546	0.42354192168201465	0.5110281817473815	0.7926395175289838	0.6910040369924106	0.6732727829349916	0.6369973321734994	0.5884977214280124	0.6149770321057226	0.5635151102841875	0.6096517376307428	0.7412028292399779	2.1159604559864227	0.4610079791542954	18.780993516271593	1.0410056429390577	[7.911251889939606, 10.28365122199095, 11.786195595038803, 14.292272727048847, 15.975946164714307, 19.886666706071942, 23.4428323711992, 30.220519435392465, 42.642439329473866]	muse_m1	muse	meditation
muse_Muse-461E_2019-12-06--20-57-59_1575694836983	102.40200400352478	111.56606650352478	124.83298659324646	134.462087392807	32.06008338928223	7.74	10.09	11.42	13.21	15.69	19.77	23.07	30.3	42.65	4.402517446791019	2.860816543775119	1.935864418577049	3.281195991722762	4.3032404637677	2.4978498135354497	3.0773648067271244	3.063638142629396	3.352758955419505	0.7435968573387266	0.5176327272107693	0.5540657555837581	0.5072263037699933	0.5656551260701878	0.4780972709408532	0.5174535656400944	0.534432047509316	0.4362626495850614	0.7078378869041902	0.5267403525867891	0.6912401501848083	0.5679907404544553	0.5812562795897965	0.6508581536192682	0.6524103021162929	0.7499835049655318	0.6936841182180122	0.8234454610770373	0.4669474193467143	29.58802255849247	2.112338332201067	[7.740032910792528, 10.086547403785776, 11.42370121469688, 13.21208641823096, 15.690172809242297, 19.767907111242078, 23.067394407000744, 30.298070867613347, 42.64924797096726]	muse_m1	muse	meditation
muse_Muse-461E_2019-12-03--12-47-46_1575407413023	30.548165798187256	81.83332204818726	72.37201285362244	147.65209937095642	117.10393357276917	7.42	10.17	NaN	14.36	16.20	19.59	25.32	33.31	41.46	13.304778820252102	4.701134055742239	3.232272400322912	6.00375505020664	5.970186950450453	5.552353049281063	4.609227553800772	3.8197685442913496	3.4561001078930764	0.6355621830692553	0.5137454132017185	0.44311371740185757	0.4506397268271404	0.43360515970890057	0.4381008863048023	0.40334111235019043	0.35284838211041747	0.37237019690134954	0.7000585559644474	0.6429741268176961	0.6275630786085415	0.52394019169616	0.6287489143081273	0.5908700958731289	0.6505037529297233	0.5442701658521969	0.6285551716237453	0.7303892805454493	0.3694567719245126	42.88711304132768	3.5141567641826352	[7.417782437392224, 10.168163240605196, 12.0, 14.361533470853525, 16.201333484258477, 19.590006040202283, 25.320000000000004, 33.306265791463005, 41.4557092854105]	muse_m1	muse	meditation
muse_Muse-461E_2019-12-03--12-47-46_1575407413023	446.1131682395935	452.1717619895935	457.6127824783325	466.1131682395935	20.0	7.87	9.73	12.39	13.73	15.72	20.22	24.81	30.63	42.62	5.590751149522587	6.514837886034047	9.99841186427325	5.981440111676312	8.077593818185363	6.3796627467236435	4.890375262108168	2.703537066137869	2.6882518999449014	0.5429360640037875	0.5981961146050891	0.6592596701093457	0.5966214427047768	0.4791919548675794	0.624360611796626	0.35675503863409386	0.3310850621200373	0.3461862852647729	0.71177323647627	0.6379123174984924	0.6267452145601567	0.7033228159983181	0.6338248730002491	0.7366705657488057	0.5637547959453504	0.5565307013741069	0.63804564575516	1.4735245313075975	0.24421721402816599	34.38839035709083	1.5656592931324158	[7.868260719648987, 9.72555727685132, 12.387093532090297, 13.731222706177155, 15.722856350989803, 20.217275158151015, 24.808541152566367, 30.632312066995215, 42.62163922014216]	muse_m1	muse	meditation
muse_Muse-461E_2019-12-03--12-47-46_1575407413023	538.9252364635468	544.4291427135468	549.3352875709534	564.6034636497498	25.678227186203003	7.7	9.44	11.84	14.09	NaN	19.67	23.08	33.29	39.37	4.239207382019989	5.301054082724728	4.951053006788528	4.867801015815881	4.256078239525601	3.587465162873682	3.2464734341494887	2.561523981522644	2.9489061908939878	0.4653700522011852	0.5633835842617656	0.5254037172481074	0.5278076185583958	0.3657530478529137	0.4712224956761506	0.4337529426055742	0.38580910654209954	0.4267285334075981	0.6385530849970573	0.6189851159904683	0.56396323635564	0.6131210394833415	0.6389426837119341	0.5824475415686237	0.6621509497547454	0.6001340171591965	0.6760726694364978	1.0059319685279013	0.315408506968211	25.859946873465077	1.1229319678272167	[7.699666178746047, 9.443055259404053, 11.844485148140869, 14.090865660039183, 15.5, 19.67219023166961, 23.080011167581066, 33.290633370293975, 39.3658716469958]	muse_m1	muse	meditation
muse_Muse-461E_2019-12-03--12-47-46_1575407413023	633.7485070228577	644.1313195228577	644.0453052520752	653.7485070228577	20.0	7.11	NaN	11.35	13.79	14.90	20.56	25.35	33.35	37.58	4.0819675659459875	4.063391513830657	8.982305273830779	4.627661074443812	4.082241142639068	3.6159819575584735	3.1425714635408246	2.524151084579985	2.8751725323774577	0.4781947040287762	0.5451191431577492	0.5496174040227294	0.5098018615491968	0.5411070078957075	0.44264237338698226	0.43824318305401666	0.3154182857622161	0.40375291662570745	0.5705799989111136	0.6082341957517062	0.6523951143011949	0.6153982658241104	0.6183914640729333	0.6320885643072316	0.6464253996283267	0.5346834773025795	0.5554366262871983	2.70794537932084	0.23127072199841833	14.51739547528896	0.5369217254699439	[7.108983210733634, 10.0, 11.347234042081316, 13.793092191708405, 14.901812077805326, 20.56475728870401, 25.345590283030862, 33.351309259349755, 37.581984768087935]	muse_m1	muse	meditation
muse_Muse-461E_2019-12-03--12-47-46_1575407413023	683.0014653205872	697.7866215705872	693.196727514267	703.0014653205872	20.0		10.39	12.00	13.42	NaN	19.02	25.16	32.04	41.44	3.6579646713069556	4.158030796909182	3.4321921720914235	5.020141952401915	4.057753840214114	3.047163470263007	3.1867231168730696	2.4629502119500404	2.595899254978247	0.44850663565621407	0.45461585453194225	0.4406373990629267	0.5882394277901105	0.5170912838152933	0.502454756662716	0.38685701340423445	0.41045521119332307	0.50093865814711	0.5298956925508331	0.5698314484001629	0.49425286778810656	0.6051585638912517	0.6183250168110155	0.6477358923304595	0.5974598722902837	0.6429380440024163	0.7303180926962032	2.000508154847022	0.1683082395385545	13.473738954616987	0.5925419058248851	[7.6, 10.391519912787684, 12.004992624170091, 13.418059888084821, 15.5, 19.023217616755463, 25.155420321313944, 32.04496421163163, 41.438886693680644]	muse_m1	muse	meditation
muse_Muse-461E_2019-12-03--12-47-46_1575407413023	891.3619427680969	902.9049115180969	901.7602779865265	915.0641157627106	23.702172994613647	7.15	9.44	12.02	13.55	15.23	20.13	23.42	33.48	42.21	4.764763704063442	6.89212167360664	5.204804454514442	4.473121303570667	3.7809943070451766	2.6731283300904822	2.4636784344941285	2.5674036772112268	2.313973784042006	0.5272405581174099	0.6548285667792595	0.5628026209126809	0.5224232467881011	0.46037910777945723	0.4362525131226562	0.4220513945769444	0.40038769063775875	0.4186999095450724	0.6156076296867837	0.7438874919262213	0.6415063474219668	0.6774146853400183	0.615373539642646	0.6950733346551481	0.5371429015538571	0.651613263317404	0.6370969819528317	0.9272997690140676	0.24736674666372513	31.99662855216594	1.3054735397028017	[7.151330031462007, 9.440165661570148, 12.017656812761189, 13.549493324823002, 15.227844117717064, 20.130780926170118, 23.4185035362506, 33.47556442400752, 42.21330952590877]	muse_m1	muse	meditation
muse_Muse-461E_2019-12-03--12-47-46_1575407413023	932.117086648941	949.999899148941	951.2748878002167	968.8979272842407	36.78084063529968	7.39	10.07	NaN	14.22	15.09	19.87	26.81	33.31	40.3	3.5617097609650696	4.451493351218008	3.4653463746482824	7.874591340455138	6.239835642616514	2.849448674766843	2.7877481555189525	3.403368927922563	2.9564030651681934	0.5298507241198704	0.530674380438276	0.4360716739746325	0.5213242987175092	0.5092614290024459	0.4562824651841706	0.3863716128449327	0.3479512809076988	0.48589943875744673	0.6338137945263822	0.6469982343359366	0.560694283751567	0.5489229664817171	0.6279815306795214	0.5591578158151179	0.6068349395316275	0.44818347965965816	0.7832092052567279	2.2120329721449887	0.25114108313427114	15.799066204146666	0.6493262102606066	[7.390956410848016, 10.065116022332091, 12.0, 14.222066088800016, 15.090553418919082, 19.86815935933266, 26.807215652005315, 33.31032267457987, 40.296366829933106]	muse_m1	muse	meditation
muse_Muse-461E_2019-12-03--12-47-46_1575407413023	995.393782377243	1005.628157377243	1005.464076757431	1015.393782377243	20.0	7.29	10.25	11.65	13.14	NaN	20.21	26.15	33.36	41.57	3.059284940408293	4.195224153137944	3.6845136002432683	3.383795025922925	2.123074255648293	3.9289482632120776	3.057188778607522	3.4802736619871584	1.8318311504674445	0.4929114317967427	0.5244721464131216	0.4771275697854671	0.47765774970402375	0.5052518157825321	0.533822791400185	0.4629829485633483	0.43799427621697895	0.3573299439523052	0.6389872889653716	0.676923822200218	0.5257748469487482	0.6403046636730708	0.6501911700276067	0.5917178896797862	0.6083088580144101	0.6112037562028393	0.6013097509349933	2.1832563742896665	0.2317650511580987	13.525004838703044	0.6794707698861506	[7.291491597072191, 10.251245133210736, 11.645573079651266, 13.143293570825511, 15.5, 20.2098110755285, 26.14934684939625, 33.35860663521943, 41.573723207794266]	muse_m1	muse	meditation
muse_Muse-461E_2019-12-03--12-47-46_1575407413023	1181.8848841190338	1185.9981653690338	1192.01375746727	1201.8848841190338	20.0	7.55	9.40	12.16	14.48	15.70	19.26	26.31	32.18	39.67	3.1238731088380827	3.4470270882782392	3.08775463792477	4.091448267117274	1.7390960268042677	1.470147933038877	2.7093843694496877	2.189350483650531	2.9536475409782925	0.5403432865537017	0.46710783753266555	0.4646836001556516	0.4801987714919763	0.373516972385854	0.41337830875839915	0.47572159712954454	0.4639812411932037	0.507138147549246	0.6271556131517922	0.5531572899967455	0.5898810624541048	0.6028825859775413	0.5331921746998872	0.5675091114294146	0.6689537482641715	0.6035421325336215	0.5985208496754196	2.3416027496566882	0.23878752492855462	10.545113572876874	0.541838924206973	[7.549203056146559, 9.396923634385354, 12.162305705568386, 14.480113380304402, 15.695462448480267, 19.257028903079796, 26.309445973379468, 32.17543754609359, 39.668005862786046]	muse_m1	muse	meditation
muse_Muse-461E_2019-12-03--20-53-25_1575436553405	13.025912523269653	16.533725023269653	23.37739372253418	33.02591252326965	20.0		9.52	12.45	13.80	15.63	20.31	23.86	33.74	42.68	4.519120077574098	5.211550480108871	13.34669307382129	13.5656900741835	16.652673715340526	7.118274038882855	8.6649227638803	5.334803567284108	5.055695762775923	0.40409614190151844	0.4553645651238657	0.4004236713023526	0.42020000303389	0.42408007888745924	0.5026514097619683	0.36753431953099647	0.516872594073954	0.3244812991482906	0.6690631915071191	0.6547378245061429	0.6511998565269597	0.5769797888679983	0.5883313415681495	0.6191594625750428	0.5652108426115928	0.6871970907691484	0.6035279732007204	2.32486265132084	0.1121218713386897	21.0099427700735	0.7817686725213784	[7.6, 9.524081671858292, 12.450246824614274, 13.80251731002397, 15.632842495340906, 20.3077571916066, 23.860841954426714, 33.74256308907443, 42.682500550755144]	muse_m1	muse	meditation
muse_Muse-461E_2019-12-03--20-53-25_1575436553405	58.32010102272034	80.66775727272034	81.37176299095154	91.04761958122253	32.7275185585022	8.12	9.95	NaN	14.33	15.00	19.57	26.0	33.33	41.61	4.319170171705558	2.8534741350792094	2.6445573881730557	6.340351327812888	7.134298825774017	2.145907607950423	4.666264097237833	2.8397680333326973	2.574303389319007	0.5766174194280576	0.5342979405530944	0.44069321351700214	0.5144840844717454	0.5339795331318177	0.428466757274797	0.4876710953619295	0.5156925897580124	0.46359575900353195	0.6371413719951996	0.636431875675346	0.6641519084447233	0.7338533675791599	0.7307164705964478	0.6410224369295131	0.6906264622218322	0.6376805470928575	0.6360326615679321	1.018323211892408	0.2927796392532629	28.25953893951511	1.2946423894314578	[8.121040784468141, 9.949752687382972, 12.0, 14.334295667019662, 14.996778042959425, 19.569461214761773, 26.002994279836983, 33.33268253426515, 41.60993820497109]	muse_m1	muse	meditation
muse_Muse-461E_2019-12-03--20-53-25_1575436553405	183.0568118095398	191.0294680595398	195.21256232261658	203.0568118095398	20.0	7.25	9.41	12.34	14.00	NaN	20.06	25.34	30.63	38.45	4.701243742757556	2.5480749807836425	5.969441094936038	5.448415509189363	4.638856213573159	3.1292502685257935	2.8054480772235504	2.554148892617287	4.277453529110067	0.57798106578399	0.5843850040505821	0.49000939388921727	0.44657640620160677	0.29721288414004726	0.380467741939167	0.4442149202057032	0.386975015294431	0.3936564336366729	0.6736107905874809	0.7067160263264377	0.6549970076807573	0.6222032006163585	0.5435823010482023	0.5854636935652702	0.700565527074581	0.5935124192506865	0.6066308328063662	0.9027031429538734	0.3387999805992275	27.86541159658492	1.450757675809343	[7.250237038330571, 9.40644368873318, 12.336280871432608, 14.002059738373365, 15.5, 20.060320040576077, 25.341236450700105, 30.627277362293828, 38.44883508460967]	muse_m1	muse	meditation
muse_Muse-461E_2019-12-03--20-53-25_1575436553405	230.40130639076233	250.77240014076233	240.94805479049683	258.2393333911896	27.838027000427246	7.82	10.26	NaN	13.13	15.51	19.64	26.98	33.29	37.39	5.98018920070245	3.333840830287376	2.301076141925307	2.0963023137319485	4.657857177981855	2.602617807411064	2.371637303495147	1.6942535191069492	2.4682051739346473	0.6348153538043028	0.5457440697362995	0.44588536614716934	0.45129072473185416	0.5413583293561537	0.4269886234811221	0.42171258102730597	0.45972579619670506	0.5237924295300721	0.7401088981688723	0.5616705603740536	0.5983239878821928	0.6088062849780469	0.5740660182182712	0.6618018381633591	0.6338736292715164	0.6642249317119895	0.653677073077892	0.3781466172935634	0.37281126396056175	36.85034855617788	2.784135497068414	[7.818021036025931, 10.261710888097056, 12.0, 13.133655422072199, 15.511013607986012, 19.63900112235453, 26.979298897069476, 33.29441705782038, 37.38584547947175]	muse_m1	muse	meditation
muse_Muse-461E_2019-12-03--20-53-25_1575436553405	427.76180839538574	436.34383964538574	438.13281631469727	447.76180839538574	20.0	7.67	9.66	NaN	13.23	14.82	19.46	26.17	34.12	37.25	4.0880796793683585	2.113724962921306	1.4727884874773898	1.5586440180580674	1.8934354701125917	1.9353011127298234	2.08282437333053	2.426191105209097	2.058121766345898	0.6424426688520797	0.5788866980279443	0.44643623409130195	0.4571335498813489	0.3700705392810272	0.4585464264857353	0.38398514319156973	0.45484593223651376	0.44796384625017804	0.5960241737044596	0.7017336338813324	0.6523106443440208	0.6995234652229753	0.5537910180848834	0.5719391457055704	0.5830697997687403	0.7292184665984396	0.6748502205277356	0.8252908990190005	0.34670038025294786	20.2507218724963	1.4435251066125807	[7.665954088722587, 9.655353977618095, 12.0, 13.229418135887911, 14.823827383611576, 19.46284537378094, 26.16912128722872, 34.12389376362815, 37.24759506236206]	muse_m1	muse	meditation
muse_Muse-461E_2019-12-03--20-53-25_1575436553405	466.90507888793945	474.23320388793945	477.0691030025482	486.90507888793945	20.0	7.78	9.70	NaN	NaN	15.41	19.52	24.75	32.93	37.02	3.1723348358381553	2.0609095979459253	1.6696973905114505	1.7382022905763785	5.3563339376567605	2.205425090864299	2.6503008591238757	1.022692644661561	2.4016327207992934	0.6251682397118332	0.6151700613770049	0.4311400319225537	0.3924913306122261	0.5030038691822261	0.3936910693442011	0.5025848535001848	0.38063487002237095	0.4212113589522226	0.6888182607989368	0.7564721697011754	0.6278291017617111	0.5562283708673983	0.5568417958451046	0.5613186719938669	0.5813148659026812	0.5414531535959388	0.6401474377103543	1.6066654054162253	0.37915137122141407	15.38749578283255	0.8600754034735896	[7.7842793524146465, 9.700764528471643, 12.0, 13.75, 15.413930158574974, 19.524323645074038, 24.74668305904292, 32.931853759182175, 37.02410601218415]	muse_m1	muse	meditation
muse_Muse-461E_2019-12-03--20-53-25_1575436553405	563.1952588558197	570.4179151058197	573.5857932567596	583.1952588558197	20.0	7.69	NaN	NaN	14.14	14.84	20.47	26.07	33.39	39.85	4.761161901859333	0.37346288205515804	1.7638734409197836	1.380893901307871	2.129201002841145	1.7029462328922855	2.8600720099537864	1.6784273428114418	1.7915125950155266	0.7735220616344515	0.47706629557974767	0.4922277436843374	0.33142730196051395	0.4320360223626321	0.43055020710462344	0.3910978456124061	0.36346802416409507	0.3687283502474819	0.6338788635325623	0.6369566162432951	0.6879201394781855	0.5014516584845595	0.6045872732452529	0.6082290458405315	0.5573259134192572	0.591993081733442	0.49323952911786617	0.46955232509703154	0.3633652273848111	23.467056716909156	2.2645302382823216	[7.694210290507342, 10.0, 12.0, 14.135783244552673, 14.838400789406373, 20.47003630690197, 26.072796000334815, 33.391611925700836, 39.84868062868576]	muse_m1	muse	meditation
muse_Muse-461E_2019-12-03--20-53-25_1575436553405	650.9561657905579	667.4952282905579	661.2100133895874	670.9561657905579	20.0	7.46	10.15	NaN	14.00	15.96	19.76	26.69	34.34	38.98	3.8357225573398277	4.625883694696143	2.716504920749265	8.519519658991221	5.270182827460327	2.6575218082113463	2.0437174871758765	2.736690678676951	2.899755188689051	0.5862461868306238	0.5803096601767463	0.4453737048990379	0.5315693278192011	0.5056910936713536	0.40888044885029684	0.30711099610927567	0.3946625810765369	0.47427513619908	0.7132552523738218	0.5645297267357463	0.612112596643404	0.5154116462003027	0.607119103961079	0.5561016129259504	0.5705003780343351	0.6972217236991534	0.6860355337060478	2.4969191973541958	0.3557524485459612	15.526391281115227	0.7534715875346643	[7.456046890274046, 10.151580364517901, 12.0, 13.997490451107788, 15.956476031252603, 19.757156382535417, 26.685111623858287, 34.3424154580857, 38.97669056109484]	muse_m1	muse	meditation
muse_Muse-461E_2019-12-03--20-53-25_1575436553405	692.9581487178802	726.8722112178802	725.3006258010864	735.027251958847	42.0691032409668	8.11	9.51	NaN	13.80	14.92	19.4	25.83	33.32	38.79	4.208945326112566	4.540505766226925	1.6346507320605408	2.4557306650566466	2.320782896978999	2.6347670772057423	3.9037419477931183	1.8695391343310708	2.7854835136616676	0.5978691704784066	0.6924419610400568	0.44808600572197643	0.3722207084979603	0.40218127848944757	0.45074010291114563	0.4237162571509626	0.34720370305798676	0.3926732283243644	0.7512508011217772	0.7947242144903903	0.6149614269590046	0.4770261393511107	0.5665362268833201	0.6044429562075297	0.6237755094942776	0.5740595615774187	0.6879573882841283	2.2109919457822684	0.387005115302145	14.644721511604542	0.9054640763387718	[8.112718844324853, 9.510037429650689, 12.0, 13.800137110604927, 14.918067529871747, 19.400766702607765, 25.829164327372048, 33.31785267800931, 38.791821204293775]	muse_m1	muse	meditation
muse_Muse-461E_2019-12-03--20-53-25_1575436553405	860.153767824173	889.583455324173	876.5468173027039	893.6154911518097	33.46172332763672	7.17	9.73	NaN	14.25	15.40	20.56	24.17	31.35	38.33	9.589269542399633	4.370863380820293	10.831263544833726	3.8491497104251424	5.947449933983803	4.182937357543783	2.53835632805746	2.1250500449817475	2.1932498410664047	0.705831827620361	0.5402136941384709	0.5471090476002619	0.42476813818537607	0.5553083443681588	0.4650156057917769	0.32129464198824476	0.410757326144074	0.3714007898944814	0.5842418959832509	0.5323261401398187	0.602902590766931	0.575978095454622	0.597651709356103	0.6450943615129537	0.5118762991749484	0.5661704823207143	0.5543851791060775	0.37920460420378543	0.506985833317142	52.60941954201888	3.582488075941474	[7.166203430104859, 9.734290744017928, 12.0, 14.252272335385287, 15.400827386785464, 20.5644661840656, 24.171195144724564, 31.350383451422154, 38.33163876478684]	muse_m1	muse	meditation
muse_Muse-461E_2019-12-03--20-53-25_1575436553405	943.2673146724701	951.6852834224701	978.7653105258942	990.7023615837097	47.435046911239624	8.04	9.93	11.41	13.57	NaN	20.02	26.41	33.32	40.4	6.2805705644678715	3.793476535411423	7.794994286593324	3.552422989510507	4.2380432062450675	5.387947506444871	2.566833602317243	1.247393320391518	2.007420092897088	0.6555229880221871	0.5582926310185933	0.5138236893051014	0.44859661819017926	0.4388445369966363	0.4642068603657079	0.3801853065571553	0.36787896353045196	0.4198816010176304	0.6945231771452023	0.6647034076235011	0.6627904991844384	0.6846603693942023	0.6237270235874653	0.5816010750217331	0.543428302612382	0.5283576581043103	0.6757588344994846	0.6883840415503255	0.43525555737146376	38.45167180117172	2.3963323687468403	[8.0377762311148, 9.929135705236344, 11.413871708528378, 13.573178596472735, 15.5, 20.02135469329012, 26.407243639882356, 33.32435463946363, 40.40352965030484]	muse_m1	muse	meditation
muse_Muse-461E_2019-12-03--20-53-25_1575436553405	1077.2167344093323	1088.1932969093323	1095.0899090766907	1104.5392553806305	27.322520971298218	7.51	9.68	NaN	14.21	15.25	19.0	23.89	34.41	40.54	5.8177917597024855	3.51043719592077	3.1594667760412887	2.76865178924886	2.2596950904344957	2.659786835334769	2.3467825042530164	2.770220468715855	1.336712176606219	0.6387217907200874	0.6435199856453413	0.505387733927844	0.40201090238928483	0.4957921206603621	0.47436055537691907	0.36852867250846566	0.3564233104854503	0.407328950822663	0.6861354691348477	0.6930691513010654	0.6446667586029601	0.5651005884267517	0.7130380261192129	0.5794783164856786	0.6034884584549661	0.4884802685822061	0.616414574476983	0.633463779529307	0.5293460387009798	32.211440886941446	2.1332716823494504	[7.505766530494239, 9.684797693139922, 12.0, 14.207141232661261, 15.250634886036655, 19.00457785905816, 23.888728182291654, 34.4094389901056, 40.53731514730783]	muse_m1	muse	meditation
muse_Muse-461E_2019-12-03--20-53-25_1575436553405	1130.7941586971283	1144.2785336971283	1140.8683602809906	1150.7941586971283	20.0		9.56	NaN	14.10	16.24	20.59	25.91	30.31	42.92	3.070896076832185	4.29115416151744	3.329065946443059	11.197135946186515	2.6107606666522107	6.185145305572626	1.378770823661704	1.9880878978728296	1.500688680379659	0.6238239454772139	0.7027084019552766	0.4398273539546985	0.6591617292663374	0.4247646868552212	0.5401311096140653	0.43801825637763464	0.4318447061556432	0.3708920193839066	0.6672466263469966	0.7662030162966021	0.4894202540306618	0.7124851709269683	0.5286756903605377	0.6415936015599116	0.6614320088478555	0.6155676831596545	0.5870743270563652	1.8287191045215876	0.3714842424287873	23.304834229523443	1.1015047509515223	[7.6, 9.562942625470455, 12.0, 14.10462801876395, 16.242013695247202, 20.58645130269658, 25.907376326582465, 30.314978369255552, 42.91922229150365]	muse_m1	muse	meditation
muse_Muse-357D_2019-12-17--14-20-44_1576623304487	0.0	3.26171875	1.0506322383880615	10.390569686889648	10.390569686889648	7.61	10.58	11.48	14.42	16.23	19.61	25.71	30.44	38.13	11.539941241558571	5.736209428397704	5.5086529364266195	9.229969311888336	6.273415658748472	13.054897065730865	10.752336726000722	11.781406603843244	12.08738900953049	0.8087861336488703	0.6913918016439266	0.6354198799850739	0.7266005940549629	0.6427573478316837	0.8244900070816339	0.5969399912427242	0.6266928164067989	0.4869402076284015	0.7714729953282216	0.7451165113436253	0.694099088437016	0.6968243629090686	0.6611811228312042	0.7788574000309575	0.5918493518615536	0.6468588149286942	0.6072513635460317	1.8343582603514055	0.17201920756245365	52.11972119828485	3.9223404186652493	[7.612155965075164, 10.578551273916188, 11.481513693539512, 14.422831886120306, 16.231516638552304, 19.61328086649834, 25.705779350055263, 30.4394676331897, 38.13333453631312]	muse_m1	muse	meditation
muse_Muse-357D_2019-12-17--14-20-44_1576623304487	47.999584913253784	57.253491163253784	88.11640644073486	97.54617476463318	49.546589851379395		10.21	11.38	NaN	NaN	20.91	26.46	33.33	42.36	4.12354821896909	3.132390335780097	3.835622534641427	1.1390434049118512	2.8134307424600475	3.6246911726108597	3.624393540987238	4.324618696106627	4.043476974477133	0.616298144891123	0.588319895608777	0.578342225743008	0.44569220083072136	0.4547704001151752	0.4512660132818473	0.36139927896706986	0.17787827571707523	0.33564798292504117	0.6750638503912855	0.7537424889405749	0.8086194633696913	0.6403962328695251	0.5860772519101262	0.5985575351711896	0.5715573951403351	0.4780103137954983	0.5886049308236604	3.751493396041304	0.3891111355993469	10.615583980973623	0.5990724340282688	[7.6, 10.213078227205663, 11.37542940541034, 13.75, 15.5, 20.913970046637818, 26.456192954006642, 33.332575019567855, 42.36129931704568]	muse_m1	muse	meditation
muse_Muse-357D_2019-12-17--14-20-44_1576623304487	176.532133102417	185.145414352417	191.70718026161194	200.72294449806213	24.19081139564514	8.0	10.24	NaN	NaN	15.78	19.55	26.93	33.32	42.38	4.113015825672518	4.514932313618998	1.800574075831551	0.7930473918354071	4.704783040262956	2.354186264318225	4.346361736734545	2.632491026777868	2.469055855358945	0.5948534097939243	0.5154786350085143	0.5523008025217809	0.3812144905358146	0.5552205397474674	0.45448478426951955	0.4118974976485628	0.16195215928237014	0.25352922573486614	0.6364708420866538	0.6152240273283085	0.6168903718328983	0.5420948387366901	0.6463086696351426	0.5638901043568987	0.6724687869423333	0.3973735981688745	0.5369133213808581	1.768692155197407	0.2901835622446402	15.245748631703767	0.8328002499282237	[7.999962337107921, 10.239047302107663, 12.0, 13.75, 15.778592774761655, 19.547580758224232, 26.9308872279969, 33.323462599542026, 42.37675156744278]	muse_m1	muse	meditation
muse_Muse-357D_2019-12-17--14-20-44_1576623304487	235.418310880661	244.078467130661	245.59406733512878	255.418310880661	20.0	8.16	9.66	12.60	NaN	NaN	20.82	24.82	33.32	41.72	3.4965275360215404	4.537302544317128	3.0083875499785346	1.9939467087113818	1.8710853506567604	2.1565556807189123	3.212101492743354	2.8000444813338436	3.0505303851550916	0.5312958070641866	0.5643021387788902	0.6140483554735318	0.4564207100274378	0.34595384719745603	0.49517849933614927	0.44561442227924813	0.3057745261392296	0.31335693417530014	0.5593069527262323	0.6178390196931753	0.6237037557434015	0.5005338719171916	0.5264257324340694	0.6959116319380355	0.5406960931531221	0.5529634249435499	0.4981925934680107	1.7941005910521635	0.30913745164793993	13.940814886943537	0.7228686525734381	[8.157289153085943, 9.659043763381728, 12.599279692217557, 13.75, 15.5, 20.818292043411947, 24.821662713767086, 33.323581687541775, 41.7169551109999]	muse_m1	muse	meditation
muse_Muse-357D_2019-12-17--14-20-44_1576623304487	327.84270000457764	336.18645000457764	338.04579615592957	347.84270000457764	20.0	7.88	10.55	NaN	13.50	15.90	19.24	25.24	33.34	40.01	3.389186784143579	1.1910741275756982	0.43726172835375865	0.2582143818212986	1.215309602402925	1.8078039333190041	3.343190871259787	1.5833767207460665	2.2856395885502967	0.6435199969702816	0.5149828023734389	0.4015221550657645	0.3521479422160896	0.45787885886412294	0.4760732632007745	0.4732593597444229	0.14305298160339983	0.4362124398413909	0.7135853266902535	0.6762414964838225	0.5172955736609016	0.49373110612590054	0.6534328618927463	0.5969172181212286	0.5952285139660167	0.458733352460008	0.6515260320133348	0.6620920336625564	0.26352664523941155	15.535489409492468	1.4102687603476758	[7.883202697153849, 10.548808826860375, 12.0, 13.498556690027037, 15.897584012947949, 19.242967020171893, 25.242569737981412, 33.33933481733908, 40.005378780784156]	muse_m1	muse	meditation
muse_Muse-357D_2019-12-17--14-20-44_1576623304487	378.75735235214233	392.06203985214233	389.02293968200684	398.75735235214233	20.0	7.81	9.48	11.78	13.16	14.88	20.91	23.55	33.29	40.74	3.7613478427637284	6.025486197421605	3.124796489938895	1.1800419357300054	3.417925274723025	2.8672545409501073	2.33223627961333	2.6094853647334313	2.3773683610545127	0.609876989203412	0.601539987610507	0.4930641094028141	0.4601744482647785	0.5282132373102657	0.41382599541081977	0.4804292393229167	0.15176958098209137	0.337080490878496	0.6608299256783352	0.6287763120905685	0.6209103575666814	0.5796104892496219	0.6531845597192023	0.5228512357504187	0.7004787386425962	0.38579872876399196	0.5682123017019557	3.0176752521867947	0.2799245918930095	11.711775798172042	0.5627495964504083	[7.811956185153194, 9.476303885077659, 11.782629285209394, 13.162429884673587, 14.875227266221819, 20.909899100528555, 23.54516933737774, 33.289182529103044, 40.73511093954435]	muse_m1	muse	meditation
muse_Muse-357D_2019-12-17--14-20-44_1576623304487	432.41770911216736	438.61302161216736	442.7692217826843	455.7023994922638	23.284690380096436		9.82	11.39	14.11	NaN	19.69	25.8	30.97	41.36	3.8434564619323806	7.2247375015547455	5.489923628212625	6.454105329767726	2.988428633520138	3.599899190584736	3.198246565881763	3.3786039562774555	2.4037601183125505	0.5645937083128607	0.6586952597687761	0.6455312767991707	0.5084038188886977	0.5002915355864344	0.5267551248641529	0.41513292358981496	0.4488189742611125	0.3489595910755516	0.6838013756378611	0.6614953461352221	0.6722284707554608	0.4916825368266745	0.6285132795184012	0.6297403935174631	0.6073369006227723	0.6093305897803353	0.6973196862491676	2.949868193947022	0.23394119918226952	16.685844599532526	0.7037734380442536	[7.6, 9.81629668249403, 11.389413324988459, 14.107703864193578, 15.5, 19.692853194189855, 25.79607489856738, 30.96529937670149, 41.361563843840976]	muse_m1	muse	meditation
muse_Muse-357D_2019-12-17--14-20-44_1576623304487	485.6835906505585	542.5195281505585	524.0662829875946	559.011962890625	73.32837224006653	7.06	10.14	NaN	14.25	16.24	19.43	26.45	33.72	42.68	4.631852787011793	2.8967423024520866	3.1382626943308205	4.290222181758699	4.496469711914491	3.880863870007272	3.6749573110177716	2.789307174382209	3.1163838186025634	0.5906077718073155	0.49787373987947947	0.47030795957305194	0.53001638372513	0.5338281994269627	0.4390181692757762	0.46173700068349127	0.2259021398417953	0.4213118222888192	0.6236157334435128	0.48974233834418157	0.6043435575959646	0.6988562605704582	0.694593619341161	0.5843970526139646	0.6150922857498986	0.5047998944239864	0.6442076960289695	1.0571885305476294	0.2764322084206558	23.316627913605576	1.2872918617460927	[7.0564599258515415, 10.138176730855628, 12.0, 14.25044501620642, 16.23646731105898, 19.432486169077077, 26.448355593812494, 33.71979689119828, 42.676893467317065]	muse_m1	muse	meditation
muse_Muse-357D_2019-12-17--14-20-44_1576623304487	619.191995382309	625.809182882309	629.5474135875702	639.191995382309	20.0	8.06	9.54	12.47	13.97	14.78	19.4	23.94	33.33	42.62	4.627470179264103	2.620756123842523	2.1604402438724923	3.364361237146091	4.038362922813347	4.506701618218364	3.474179307318989	2.73399708449958	1.5379022613369915	0.5694187656794811	0.5350290129537537	0.5446657576664428	0.49497123007740823	0.464899143697731	0.5587183828487812	0.48246325761559605	0.15035692221271085	0.3121600270277829	0.7757604607644278	0.69103213431109	0.5897302160916095	0.5989897314955531	0.6612055404978563	0.5638200375320795	0.6214392481497996	0.4015267772996362	0.526849590146278	2.0441915960939796	0.30550020192441385	16.27211125489314	1.0466959929514565	[8.059614597063206, 9.543747143840912, 12.468023143944768, 13.968561214984389, 14.777387091463796, 19.400614372634035, 23.940608184792513, 33.33111044645097, 42.62172984068485]	muse_m1	muse	meditation
muse_Muse-357D_2019-12-17--14-20-44_1576623304487	801.3145976066589	827.0841288566589	867.3691458702087	878.8103477954865	77.49575018882751	7.01	9.74	NaN	14.33	16.18	19.72	25.93	33.32	38.92	9.424478962122706	3.3150563876798826	5.266695367990967	5.712458095928285	5.211749096937627	4.341391836586194	2.898784661936587	2.638984752939989	10.995164583526705	0.6503374158535458	0.4987662491239047	0.5696336997062351	0.5685896046910859	0.5124449862732892	0.4570330082277654	0.3782623058015253	0.22749152873707792	0.3400573982497136	0.6275302734079554	0.6338390647516163	0.6007925768854028	0.5343607062063288	0.6000069853605436	0.6208084931382059	0.49729719668528605	0.4727665971718943	0.5617555104040841	0.8449989972804611	0.3877605199361722	36.925834873942584	2.439213302301424	[7.014386581698007, 9.735756798719386, 12.0, 14.33281739739261, 16.181088617496744, 19.719763673164, 25.932089190812686, 33.32292292659871, 38.9159414805257]	muse_m1	muse	meditation
muse_Muse-357D_2019-12-17--14-20-44_1576623304487	891.8017613887787	897.5048863887787	903.5241734981537	914.4693517684937	22.667590379714966	7.27	9.79	12.39	14.48	14.80	19.07	25.26	31.68	38.79	4.718370926812671	4.1682006467270885	5.051170392639769	6.11307527042019	7.323374321161249	4.137031062621542	4.999377629261452	3.0593333762113035	3.8090320619708335	0.52963435438526	0.564637252418333	0.6402695830005938	0.5961950875745796	0.5670396092847427	0.5492544090569299	0.5459685368423886	0.46596271522427896	0.4351085350895575	0.6255086067145579	0.7194031343381906	0.6575762257346313	0.6389869864796852	0.6525822641722969	0.5927910266602175	0.6623277101663423	0.7228350749264444	0.6806094909857607	2.9637968857223345	0.28185956335575507	18.060358720480593	0.7302487659632233	[7.274477881600965, 9.789366078938224, 12.38682018809105, 14.478183898719365, 14.795400567029358, 19.068029845221684, 25.26038751878829, 31.675946074133545, 38.79427120435061]	muse_m1	muse	meditation
muse_Muse-357D_2019-12-17--14-20-44_1576623304487	931.6125202178955	939.0890827178955	944.0106177330017	951.6125202178955	20.0	8.16	10.41	11.46	14.15	15.31	19.09	26.21	33.34	38.47	3.936889966593572	7.305303416891612	7.457159577519636	6.39096221515642	5.36353540164804	5.156781541758901	2.579000177802119	3.3394931188923116	1.870886047316631	0.5128319963325744	0.598423807402402	0.6588004382629156	0.5942302982361911	0.6221872866499897	0.5299255047620293	0.41402111644303907	0.2970848222644085	0.36693465843085155	0.6431524104895142	0.6852792166971838	0.654012471307617	0.6916535175644052	0.7281237885909397	0.620539245360681	0.5296118255855123	0.5186946315953793	0.6311755257808307	3.6870057179127933	0.31691439536385185	16.276264528527452	0.557366282848124	[8.158189084721862, 10.414082949880873, 11.455502190325443, 14.14684143352369, 15.310044409871931, 19.08914983511951, 26.205721368178946, 33.34289102057653, 38.466288687712776]	muse_m1	muse	meditation
muse_Muse-357D_2019-12-17--14-20-44_1576623304487	1031.0163877010345	1035.3171689510345	1041.2312014102936	1059.6011078357697	28.584720134735107	7.67	10.14	12.59	13.97	16.16	20.48	25.97	34.36	42.37	3.555287710001767	3.6725612973947395	6.309448303397388	5.885170225036908	6.347401201153386	5.341484439858544	3.8318180248645928	3.3458891733602987	2.4216803613727036	0.5272712170866843	0.593018793075992	0.607811664597383	0.5161167806043085	0.5219851684996284	0.6109571217939987	0.41203916797767126	0.4922040470257717	0.32896985044828897	0.7498678518164733	0.7297950123202317	0.6906845470031051	0.6047459325321579	0.6016522669364381	0.6914349546669998	0.681035684990864	0.5566401857984069	0.6542584018150892	3.6064892351001303	0.308291836798875	15.069155463490151	0.6996235549666935	[7.672714382784631, 10.139631173477174, 12.58716933841854, 13.97251268782546, 16.155105658430866, 20.476607790756038, 25.974630694661357, 34.35578166820011, 42.37289713619271]	muse_m1	muse	meditation
muse_Muse-357D_2019-12-17--14-20-44_1576623304487	1138.2667989730835	1142.5675802230835	1148.692519903183	1158.2667989730835	20.0		10.03	12.27	13.23	15.00	20.85	23.54	33.33	42.68	5.639212002360195	1.7131573289690498	5.175419911677652	3.55681491653751	4.736434991227361	1.6377833614328516	3.20638272308998	0.9604532118663932	3.1762456959372045	0.5579545970415803	0.4527466952112267	0.5726612092103378	0.43870352045972705	0.4867088732831336	0.3845491434352901	0.39181890606283765	0.08342157941929416	0.4997593446106531	0.6686059124938668	0.5096540986837187	0.6250396556534537	0.577657176827621	0.5766124193699115	0.6528080532591778	0.5913079494126973	0.36917962685056427	0.6670635021394017	2.4360514555244928	0.1942768104233941	12.300195985735117	0.6948425563004986	[7.6, 10.029688534453307, 12.266602571940172, 13.233312646972804, 15.00135421697047, 20.8455267472658, 23.53939536424596, 33.33057291557557, 42.67936126163346]	muse_m1	muse	meditation
muse_Muse-357D_2019-12-17--14-20-44_1576623304487	1200.5821778774261	1217.6993653774261	1217.768658399582	1227.5382223129272	26.9560444355011	7.99	NaN	12.14	NaN	16.21	20.79	23.98	33.36	40.57	3.7352856478341248	2.102530287687124	3.861460153106798	4.025822195196065	5.0847199685424	4.219289278011816	2.5816288513868	2.883779527044861	2.5517848587998495	0.5700489198375234	0.4568967635030825	0.508083911774149	0.5098737684940056	0.5198929939276228	0.5197101400479095	0.3826657205459183	0.3231556656060033	0.44792601077346544	0.6539673986362986	0.5961488059610964	0.6189967092733737	0.5612044535480096	0.6764404836373454	0.6284096536780803	0.5397971916275683	0.5630949769502305	0.7623818167873095	1.7242837561836573	0.2310438016804201	16.71570978500172	0.9666683757836175	[7.992074839722341, 10.0, 12.13781436752582, 13.75, 16.211551206669693, 20.7937479856485, 23.9789670322874, 33.35770535478928, 40.56753772204899]	muse_m1	muse	meditation
muse_Muse-357D_2019-12-17--14-20-44_1576623304487	1250.7117853164673	1257.9578790664673	1260.9929955005646	1270.7117853164673	20.0	7.83	9.78	11.78	14.09	15.37	19.68	24.19	33.34	42.71	3.565737543731692	8.177751387065612	3.719483805022734	3.991836810623189	2.7619983325251583	2.9494862959640518	3.0488970505575783	2.888900799311985	2.1226415032205215	0.5776305822476987	0.5253626500453914	0.4632021546785171	0.4801841148631669	0.48339880537096563	0.5138477692035252	0.4945453844598543	0.20610139828474552	0.4467013954387698	0.6954018774751501	0.5478422693400916	0.5520840551756376	0.6962808051294468	0.693328478202866	0.6576836420887852	0.6389948809019376	0.46652472138086054	0.7472107334423345	2.8594817251018547	0.3054521385232245	14.057408841404909	0.6564706816978354	[7.829257790758032, 9.784358733381858, 11.783297548223517, 14.09130765294757, 15.373212435040895, 19.681097300605707, 24.188710442679767, 33.34110512351201, 42.706056796681956]	muse_m1	muse	meditation
muse_Muse-357D_2019-12-17--14-20-44_1576623304487	1361.8524255752563	1381.7157068252563	1386.5444951057434	1386.8903758525848	25.03795027732849	8.04	10.01	12.63	13.47	14.70		25.4	33.32	39.78	2.2144967850360904	3.764764107424177	1.7180276044749705	2.7032497147242895	2.4171611774542976	3.842623215638296	2.8847478364897015	2.614628679645073	2.5438978319561785	0.4608881785638538	0.5150631174213618	0.5099125970837635	0.5540540523387698	0.3658156364267491	0.5083592108368742	0.44327089097569405	0.2510541812617575	0.3738209430455027	0.666387552529558	0.1858662069452546	0.5648853738594619	0.5896986313852884	0.30591709706266856	0.8874489172762364	0.22936872356047566	0.44568367927087676	0.3486156244211896	2.489062654657263	0.20088023488337511	7.946869584779483	0.5261403933195236	[8.044065708480213, 10.005643244257982, 12.630837930817519, 13.467879021440455, 14.700270500606177, 20.0, 25.39697658961092, 33.31832163443467, 39.78414582073288]	muse_m1	muse	meditation
muse_Muse-357D_2019-12-17--14-20-44_1576623304487	1414.6727964878082	1431.3759214878082	1458.5910906791687	1434.6727964878082	20.0	7.48	10.42	11.99	14.08	16.10	19.89	23.43	32.7	42.25	0.5415631315957032	1.0586393441869402	1.0849348332938245	1.2391935069289202	1.7248672953934612	1.2873271943164337	2.547332020422112	1.0976440089374582	3.6016157336834396	0.4662974998460278	0.4902742716759837	0.45981716241051984	0.5222923862318932	0.4307261163156635	0.36792351493329534	0.44367800382182415	0.2888208480207769	0.46803587067948643	0.5925081260215821	0.6010224700894118	0.6152831757729192	0.6287073395542404	0.5936299953051055	0.5083848233526357	0.6017597082108536	0.5142171556126535	0.6586085546113364	2.4995560372469603	0.16844329982613182	5.085759051772335	0.16412884090618546	[7.479450944726214, 10.424570572603772, 11.992674670392955, 14.080723989055704, 16.097305460093732, 19.88981823700536, 23.432786145469017, 32.6961168743128, 42.24809475566779]	muse_m1	muse	meditation
muse_Muse-357D_2019-12-17--14-20-44_1576623304487	1462.07639503479	1475.66623878479	1489.2718176841736	1482.07639503479	20.0	7.17	NaN	11.51	13.53	16.20	20.08	25.66	33.33	42.22	1.5695906336129368	0.769463796434565	1.4500695034365374	0.9878160048521327	0.9047433171648018	2.0713502123283094	1.5175947164499388	1.6253617812532832	1.9216727152346942	0.47486253891690966	0.5067825399749863	0.5488507661393929	0.5290063962135128	0.3833438374854734	0.4292610782903894	0.40848887765503533	0.326620904588131	0.3603754209507854	0.6059788770905252	0.6065195842694492	0.6114942115466642	0.6423496223492464	0.5626880370672918	0.58521956629046	0.5895993754441329	0.5373102691830084	0.6015794183721812	2.665066387486848	0.1952572598053284	5.4983087239310136	0.3072285549689882	[7.174839878186156, 10.0, 11.51405451163882, 13.526466188508724, 16.195751661569435, 20.07786223197021, 25.661359552962114, 33.32606589357861, 42.21650615646641]	muse_m1	muse	meditation
muse_Muse-357D_2019-12-17--14-20-44_1576623304487	1620.5179817676544	1648.4203255176544	1660.4332098960876	1667.7507526874542	47.232770919799805	7.84	9.86	12.51	14.43	15.91	19.05	26.29	30.46	42.65	2.363550536562179	1.8408590148465012	2.3983061319476566	1.8715962196136087	2.044633208960442	2.0612630805179615	2.403429143056187	2.8513924578614156	1.7465055600439081	0.4879458962464184	0.49230456589671767	0.533464035318318	0.4357570477598893	0.4491835938953948	0.49884775233007617	0.428968416741472	0.35086012622737434	0.3147999204667321	0.636238556145208	0.6275638966234899	0.6376293361681701	0.5978535783417905	0.6186483799965218	0.6379939076788175	0.5927191119901213	0.5617345077227361	0.5795818439729515	2.646018631901548	0.19232827694388527	8.115125908887446	0.43909058266646916	[7.8408376418858605, 9.861861720211518, 12.51245663697048, 14.426682365146547, 15.906003783726431, 19.046034707821125, 26.286797813519907, 30.457860665781155, 42.654425054571725]	muse_m1	muse	meditation
muse_Muse-357D_2019-12-17--14-20-44_1576623304487	1725.6240150928497	1740.6669838428497	1778.8635110855103	1752.2071635723114	26.58314847946167	8.15	9.52	11.92	13.53	14.70	20.54	24.61	33.34	37.86	3.5212904172368527	5.319975391669789	6.947327419861629	7.886455099690387	7.043208844754902	4.094568147150826	2.966284069064211	2.4428772649748987	2.3382963143304747	0.5141214546148961	0.6026072590614348	0.5968200540510976	0.666851468576251	0.5879400658715404	0.4293737371716929	0.4548786654111311	0.21193879111276967	0.3501207277659556	0.6016636256741434	0.590599278188983	0.6278555214626882	0.6480680209346793	0.6369603142143104	0.576117705521665	0.6041986689951138	0.47185428799783885	0.5915291152148392	1.966697858951982	0.2309245579538939	21.810868159380433	0.6571591632065643	[8.147133531159398, 9.52193868259079, 11.918709489075729, 13.529460548306034, 14.704150137353848, 20.54335742772895, 24.609567687243217, 33.33540040466162, 37.85756585475171]	muse_m1	muse	meditation
physf_s4_no_flow	10.859375	55.2265625	57.359375	77.78125	66.921875	8.05	9.61	11.55	13.70	NaN	20.98	24.88	33.03	40.77	4.1296377699479665	2.552721655861014	5.239241816517295	4.856902207059854	5.09005268588819	2.593485362115533	4.52641521706879	4.546710422047402	3.7526481380904317	0.3015052072775396	0.26193844249615	0.3905242975957492	0.3997032162930106	0.4018813726347154	0.3608933420270287	0.43096034628993257	0.43798406370950527	0.2679396849232722	0.6665434819770525	0.5688206417397021	0.5943720579878872	0.582169034807147	0.6925992419421549	0.6303267038551754	0.6362372945260772	0.6865190216969567	0.502416129203395	2.333655867695801	0.18307987418364616	9.572839895299103	0.4503394653507148	[8.05381697188011, 9.60546216825215, 11.546335735253356, 13.696762301875282, 15.5, 20.984087980979638, 24.881225833106114, 33.03040627100408, 40.76903836565698]	physf_s4	epoc	no_flow
physf_s4_no_flow	151.21875	160.6171875	161.3671875	171.21875	20.0	7.84	9.40	11.36	13.74	15.80	20.09	23.55	34.1	38.33	3.2009222651130673	2.1310979665784884	3.777428020489634	2.3054538026599554	1.7986178929390488	2.1732688028221085	2.5266215398187617	1.9896052709782446	1.8157862442512553	0.27931826249258523	0.2411596260390669	0.4672358152834133	0.3763588246659387	0.38895492534266507	0.27161998341238874	0.3723487918125654	0.3758258468890873	0.27702119310305895	0.5645932434690512	0.516803107053906	0.6868487127433035	0.6105353221792709	0.5862734758101977	0.5319389669594062	0.625565865599232	0.6344189244241997	0.5553425250013242	3.2217880231900407	0.21517310577821025	4.961832920127962	0.21180887934475603	[7.84440316300477, 9.397553141572589, 11.36442324638689, 13.744689574385005, 15.802219520870432, 20.092210074189584, 23.551078724459067, 34.09795744824195, 38.330496586790666]	physf_s4	epoc	no_flow
physf_s4_no_flow	188.0859375	210.8046875	198.40625	221.5703125	33.484375		9.69	12.42	13.06	15.72	20.81	25.3	32.5	41.45	4.5548899890428896	3.214897727824942	3.6324730945064068	2.434837610803013	2.531615188722465	2.673884646295931	1.666591505710036	2.210894277166343	4.1429904849846135	0.2574622523105511	0.31251433166889814	0.3370146145379313	0.31404743386690565	0.33482981567991327	0.36587450379476605	0.2712068266623876	0.3381405203382788	0.26891688896306176	0.5641678480340665	0.46389790738138215	0.5219290838986573	0.5273663658712743	0.6228303084710101	0.554024792877282	0.6081699971662743	0.5590032106087647	0.43227571417988087	3.3832971969737278	0.1846363687832807	4.673705767615389	0.25615331707458305	[7.6, 9.687092629048541, 12.415020873791804, 13.05909772358266, 15.71522451630979, 20.814198775583076, 25.298994419754134, 32.500207752470764, 41.45246581186131]	physf_s4	epoc	no_flow
physf_s4_no_flow	240.859375	276.5859375	251.1171875	286.015625	45.15625	7.73	9.49	12.68	14.07	15.94	19.52	25.05	34.39	40.76	3.652713570313334	3.1903427917658576	3.61461367565619	3.136665656574841	2.2477803135111003	3.8183388876222955	2.994426057668933	3.5980518900442995	2.062656262573864	0.3118633976809911	0.2346007573537865	0.33786364325062446	0.35440159905281293	0.35463663477037627	0.3499993139494547	0.40803310682511057	0.3437166059194019	0.1974118584223997	0.5884408669927943	0.5061204899065491	0.5935257739638625	0.616193066685572	0.6409687682186174	0.6402321568490756	0.7252867932135318	0.620958168030225	0.4892079726181976	4.121661536537264	0.1715793550464975	4.585914175038168	0.25815489458801083	[7.7314385589629495, 9.492711286938158, 12.676186383714166, 14.068241004177338, 15.94383054429513, 19.523686385041565, 25.04916249905067, 34.38954996932629, 40.76161144583591]	physf_s4	epoc	no_flow
physf_s4_no_flow	299.5625	334.03125	343.6015625	352.9765625	53.4140625		9.46	NaN	14.00	15.67	19.43	24.57	32.0	41.87	14.768398462278592	10.983235803551938	13.07298382114025	10.285671855288054	11.709770438605519	8.33630726856969	3.3360721784354466	3.135950242518678	3.2676096601860056	0.553718711065749	0.4233120012714698	0.46965711165844237	0.5035925844812456	0.6043341793479937	0.46437301928130986	0.33448900672839293	0.34402553622631604	0.3155674065661037	0.6259467031373442	0.49033481894622155	0.5256330295794474	0.6217243443280803	0.5502284381868128	0.6021857557661007	0.5972139932778862	0.5242421766559624	0.5421981944223321	3.9193201263647737	0.17331324159156547	17.685980519905243	1.0733717214514662	[7.6, 9.456042900125468, 12.0, 14.001990641162225, 15.67319769896008, 19.428484463000277, 24.573622424467807, 31.99539913654346, 41.86554682980709]	physf_s4	epoc	no_flow
physf_s4_no_flow	476.2109375	486.0703125	486.671875	496.2109375	20.0	7.66	9.61	12.66	13.47	14.92	19.23	26.09	33.63	42.34	3.8173072178065204	3.159418921178984	2.4123286943189686	2.5266273145630205	2.8051109292383267	2.7850965801110203	3.1693044371143224	2.990554195089508	2.970899067172553	0.5149597663767406	0.3695799877728775	0.46753146114791033	0.4515456267846637	0.4707722969889963	0.3770323145986656	0.2888856753925598	0.3761173800159768	0.2063640030127049	0.6631743438019637	0.6338266648650654	0.730841274413545	0.6125578873831278	0.5793998821624436	0.5919387700101	0.6016181454058208	0.592779617357755	0.5716349768540836	4.564599403207594	0.20094667789966136	6.242192278926193	0.37702030410225607	[7.65665970059487, 9.606178313816388, 12.656347354100049, 13.470956633620604, 14.922110503652013, 19.225616344726916, 26.086622905633018, 33.625909402554065, 42.34057937297447]	physf_s4	epoc	no_flow
physf_s22_flow	0.0	15.9921875	8.703125	25.6171875	25.6171875	8.08	10.17	12.63	13.13	NaN	20.71	24.24	31.49	40.64	11.615813977996806	10.01074595913357	7.777977228141053	8.066844539516493	8.111633223615438	6.055353235662676	6.419721778548	5.260634796489779	1.7058357261936317	0.43393103536633365	0.3681968062319845	0.4097463825552179	0.42101347625901	0.4117080695357417	0.36086942748696477	0.3495892240935798	0.41512521733905566	0.2585484097923237	0.5828645631345053	0.5366682905565168	0.5447566893870286	0.5908520900777056	0.6206040172142097	0.5365136636547243	0.5103212618824075	0.5516592977117322	0.5514955335563038	1.8757051024110512	0.12178506261640842	19.73126568179076	1.1133350813181617	[8.0751809691386, 10.173715472009839, 12.625366986161373, 13.127978284381955, 15.5, 20.714321512406006, 24.24347597923919, 31.48718447507562, 40.635902360641495]	physf_s22	epoc	flow
physf_s22_flow	59.9609375	67.9765625	70.3984375	79.9609375	20.0	7.72	10.10	NaN	13.64	15.23	19.33	26.68	30.57	40.87	6.221942859162365	7.588830631233667	3.4393555226867045	3.4934044288951496	2.3415841416927385	2.1753424416025133	1.751772755976938	2.2414012467689077	1.3662383474693365	0.4192291719854047	0.369116472898038	0.36631521414469675	0.4689556351925815	0.37970689371670396	0.21675647704744044	0.24717422110824042	0.27260256035972946	0.2246131706682819	0.5851144243836158	0.5268491737979111	0.6754025478147951	0.6504646884615293	0.5482709592074811	0.5118231367427304	0.5415787068530958	0.6341646908317073	0.6071050782416314	3.0557302795824737	0.13142939132158274	8.23293795664716	0.4085143417105157	[7.721519244708949, 10.099949740043343, 12.0, 13.640521962214159, 15.232475523572937, 19.331113507242925, 26.681953657792956, 30.56886121618507, 40.86727955920416]	physf_s22	epoc	flow
physf_s22_flow	89.9765625	94.796875	100.28125	109.9765625	20.0	8.16	10.50	NaN	13.84	14.76	20.67	24.2	31.84	42.18	4.448230290713314	1.5842828465507937	1.0468285561936626	2.0875435843394556	1.1342969179801534	1.370325775371964	1.9399186944795614	1.6711796354500654	1.2859040354245916	0.37482943361422244	0.37215617832008807	0.2831388985596201	0.3865747388680706	0.2671237927801692	0.18215782830258145	0.3554936395040964	0.29781591997637896	0.20553566326649106	0.5006265566728235	0.5890199556883977	0.6274264396520872	0.6433402729856518	0.5317364676575446	0.5324549297569429	0.48648472801625664	0.535340704475828	0.6293929316425428	3.9334011336528376	0.10297451970707572	3.3976340593880217	0.2060164965270683	[8.156988313503023, 10.500397743999805, 12.0, 13.839451577749651, 14.762509714111276, 20.674937783064788, 24.195559015589886, 31.83579484171446, 42.184440980760186]	physf_s22	epoc	flow
physf_s22_flow	152.0859375	167.421875	162.4453125	172.0859375	20.0	7.9	9.93	NaN	13.75	15.14	20.91	25.89	33.9	40.85	4.6194380743731065	3.1534532998295295	2.4887716604845527	2.260803652497263	2.3293685845531793	3.853772654677151	2.5380860132726455	3.304928343377807	5.245798803088959	0.3887764678644539	0.3283389560114812	0.2784421665387902	0.3420132669451787	0.32119372752004793	0.32381378586666554	0.2086600512595854	0.17633439596355144	0.4209813292196512	0.6607402313370108	0.5875678442119644	0.5487239207452166	0.49677790996350557	0.5601169659480106	0.5369721837195648	0.573143075471652	0.5025586600737251	0.6168364912593467	12.6954619822709	0.12555802208087663	1.6757539968526607	0.11880632743502981	[7.896214168258048, 9.934633237408837, 12.0, 13.749370125685783, 15.14414387052748, 20.914278673636808, 25.887279038344257, 33.89838070764177, 40.84875463808079]	physf_s22	epoc	flow
physf_s22_flow	291.40625	298.28125	301.8046875	311.40625	20.0	7.51	NaN	NaN	13.28	15.51	19.67	24.32	33.24	39.34	6.34385959455349	2.961579397592826	1.3337633023885105	2.520428443906662	6.36010572847823	3.651323596488544	1.3238755352558174	1.615748607425236	2.5980302888845825	0.5023560550397885	0.364537371549014	0.21969016247720333	0.4371321136593464	0.508127011409706	0.2552574202896752	0.23322780476843322	0.19380637880409674	0.18967907981900436	0.6665796053798023	0.49574307208585855	0.45922166403797343	0.7201706628214095	0.5491341851000022	0.5019415299837308	0.4751436415382704	0.41695178086596046	0.47568177024345265	2.8888083188739784	0.11470253631749024	7.465230085533331	0.5621875758680654	[7.509004873371764, 10.0, 12.0, 13.281332839222811, 15.512578471453384, 19.665299001832604, 24.317383903274028, 33.239375596164564, 39.33894473669174]	physf_s22	epoc	flow
physf_s22_flow	464.8046875	481.8984375	499.234375	508.96875	44.1640625	8.02	NaN	12.26	13.95	NaN	19.58	25.1	31.97	38.95	3.938341833686692	2.336875318439475	3.7701721378556594	3.5946201163024427	3.013479882093585	2.9375499025298475	3.4651082669347355	5.872189299572609	5.478742299340569	0.32487319005640763	0.28122040465573417	0.43590085524667094	0.4036512563490024	0.2557527179278539	0.30289969556043383	0.2840970536474034	0.3424881925363395	0.3430026067292315	0.6056854040102192	0.5876063178156989	0.6864119533274455	0.5893773993413739	0.6392905179866476	0.5463777846788096	0.6177741273767186	0.606682070976559	0.5654892119490581	4.531732644255583	0.10536668031857582	4.63044780295275	0.23342236190819132	[8.018083272235014, 10.0, 12.257920754623546, 13.948620745330745, 15.5, 19.57513757150232, 25.103708953274918, 31.968570753699, 38.951319973460734]	physf_s22	epoc	flow
physf_s22_flow	586.8515625	595.953125	597.0859375	606.8515625	20.0	8.09	NaN	11.44	13.86	15.01	19.19	25.22	31.5	41.0	3.3753649554119667	4.625628107389326	8.040764808263768	6.680665352980161	5.362934027476319	3.317006311938355	4.697332465025582	5.717974751220999	2.2482492582330003	0.29661986589889733	0.41948214775494447	0.4889798167527181	0.49557724435277134	0.3799608988979145	0.4742015537485593	0.5243554118877007	0.6240963850071214	0.5327888647526968	0.45594393320019644	0.6521317474708771	0.6070763767846504	0.6512240149949458	0.6367276693064438	0.6458724816365424	0.6901678418293671	0.7040029955911936	0.652278921734957	1.6826476653848994	0.12362402526385695	16.65802877616879	0.48880668472311845	[8.085500047287576, 10.0, 11.43972578312269, 13.862778356856065, 15.010527936746772, 19.190381901984676, 25.21843212116465, 31.497478565865368, 41.00177869921866]	physf_s22	epoc	flow
physf_s22_flow	686.78125	695.2578125	696.890625	706.78125	20.0	7.4	NaN	NaN	13.22	15.03		25.43	32.7	39.99	3.0634958657312494	3.342195067708211	2.905163987442269	2.4408970550243616	2.940682799329056	2.583037225529762	3.308393320624529	5.560077776524876	3.8328101914154438	0.3901043169598838	0.3354450492731823	0.3896798254397756	0.3775219344553525	0.30689750346512606	0.20040954394691127	0.3391431056960444	0.31316254931416204	0.32880942653411255	0.6625438676152329	0.5467371280479082	0.6288003329455486	0.6429787648004159	0.668879609416089	0.5478907994426063	0.6727225262661498	0.6821075769323051	0.6750901294040099	2.724733170324424	0.09641915814336326	6.791708836046785	0.34136398726782863	[7.401118717045891, 10.0, 12.0, 13.215483684506152, 15.032136092094015, 20.0, 25.434432676407535, 32.69778424054965, 39.99242066835882]	physf_s22	epoc	flow
physf_s22_flow	819.8671875	828.6796875	830.0078125	839.8671875	20.0	7.42	10.18	11.75	14.19	15.58	20.49	26.35	32.23	40.08	3.4067532625521317	1.8832866000806725	2.7056156677266427	2.0550005351998117	2.4478136429052464	2.6211418415673697	2.97745364202181	2.7632327606292066	2.1661826336751657	0.3698298594358555	0.292289610299078	0.3040319553112923	0.21223440262468812	0.302837867312126	0.3048709250571114	0.24144076253784208	0.26024771024935517	0.19996643377994877	0.5885796354781102	0.5329715533348718	0.6098879138386448	0.5881303577111829	0.5839622079298387	0.550204225516627	0.49199920916996015	0.6088280541815094	0.5176151463163247	3.222731839808722	0.12937347123741474	4.13326446956567	0.28397293525395007	[7.421664505669496, 10.177192230551018, 11.751517781568051, 14.186726876131443, 15.58350126493788, 20.48880063650938, 26.345499192365025, 32.23094434758973, 40.082563757352666]	physf_s22	epoc	flow
physf_s22_flow	917.2578125	933.859375	927.7734375	939.453125	22.1953125	7.66	10.30	12.31	14.36	NaN	19.1	26.47	31.18	37.91	6.496628282897246	10.465066086431992	7.596994760131609	11.244842676628526	3.4284430677701083	8.937684064674603	5.596872401820093	5.676681679617274	5.782685652631099	0.5753053573407951	0.5756675178577477	0.4677143965000304	0.502674083770691	0.2954449440708311	0.46595970134517334	0.30481783957920605	0.3455166945458506	0.3409744418216995	0.7163795922421133	0.5486930533203721	0.5464338923990026	0.6017821126572195	0.520498281317295	0.6280473658166511	0.6909250525592333	0.6574695137656689	0.662351116975633	2.377419631579381	0.16826826840141546	21.410660113220107	1.2493124543200183	[7.662425677937914, 10.296626453415962, 12.308552005250018, 14.363602731322597, 15.5, 19.10310456685918, 26.473847109168158, 31.18018781621901, 37.914224382338425]	physf_s22	epoc	flow
physf_s22_flow	1006.7109375	1020.6015625	1017.0546875	1037.4140625	30.703125	7.2	NaN	12.32	13.26	NaN	19.17	23.45	33.52	40.5	5.906268052397067	2.1354380043663426	3.6287549469428906	4.20762098124836	2.589525305796837	3.268307541558676	3.141376912241203	2.977903986912505	4.179074699118457	0.5575173465908566	0.2721283655277504	0.3781342747425186	0.3325477597258765	0.28548544167867107	0.3058679477376374	0.27520063485875673	0.30255101107727916	0.34671539634118653	0.7100987785493182	0.5684120917192915	0.7605468231648274	0.6108496877650257	0.5763887206758185	0.6963983706273149	0.5660683061142753	0.6367469072026427	0.6198127366572922	5.294311725750666	0.13907469103417844	5.293909979468198	0.46233583897243063	[7.201413086138515, 10.0, 12.324331657347793, 13.262437561906644, 15.5, 19.17228166417991, 23.453915594098273, 33.51974148321422, 40.50392993008461]	physf_s22	epoc	flow
physf_s22_flow	1062.7421875	1069.25	1072.890625	1082.7421875	20.0	7.85	9.60	11.37	14.05	15.19	20.02	24.9	34.41	37.55	3.2112669746217644	3.9905841078766064	2.1608070907371326	2.062442889177406	2.8745903339176047	2.28084167254776	2.90633178662127	2.088090881406712	2.5861624177934193	0.583464271375008	0.49973862035101435	0.34915855209209806	0.4455691690585836	0.4631597842243388	0.40092034852903125	0.479464671053647	0.39469984080662457	0.48855584600219143	0.6645377135845425	0.657596634583967	0.5856070241339663	0.725067448101133	0.6231678058016458	0.6338180106705027	0.6867691668575027	0.6537111757427648	0.6583951925769006	4.283442064552472	0.1579914710682363	7.085915270130617	0.39926789364224957	[7.849151450037981, 9.601046129897334, 11.372584376659812, 14.049234436989096, 15.188304931134619, 20.016365041868173, 24.904185612249105, 34.41015062837618, 37.54631332717606]	physf_s22	epoc	flow
physf_s22_flow	1216.609375	1220.1484375	1226.734375	1236.609375	20.0	7.85	9.48	11.74	13.58	16.16	20.46	26.49	32.6	38.39	3.070298976590887	2.000488052013721	3.6070891465527564	4.709303651900707	4.339769224418968	2.2113365452840537	2.6143330992962275	2.642307038525465	2.9631749288305644	0.5376157627666115	0.4411118118621379	0.4216737208443505	0.5597128644166994	0.46390232241552887	0.3627200609777676	0.46586016701909955	0.390535483091837	0.41676357989328555	0.6703632479509773	0.6089066673433101	0.36683895320310406	0.6486882074038196	0.6168270103178469	0.6424138160564827	0.6509466647109271	0.6164952111160256	0.6504751354177528	2.4427362559696735	0.15620376457843263	10.708605270889688	0.5506282627545016	[7.854975017144936, 9.479101833212384, 11.737702286658648, 13.578046265572034, 16.158749494760393, 20.461934432069267, 26.494783719085422, 32.599748379704124, 38.388237781948845]	physf_s22	epoc	flow
physf_s22_flow	1256.2890625	1267.0625	1266.78125	1276.2890625	20.0	7.58	10.09	12.68	13.18	NaN	20.22	25.02	34.32	41.21	6.869705295260825	6.752988400979935	6.457906460858241	6.847531801102151	3.544996289250773	1.554135596441124	3.7927382036138524	2.3379748683998947	4.044235814196731	0.5582446821709967	0.6122529256432424	0.539889058027157	0.5788745805263842	0.31967240461171614	0.2991373196191752	0.41672449404279516	0.25917042089187187	0.39912338665554536	0.6768477515513843	0.6447626942338546	0.6269168813563142	0.6462197444901764	0.5528328590428707	0.662729540916633	0.6401883506171415	0.5827097984177941	0.6142657889459425	5.304947299047581	0.14293375939845393	9.73200931804393	0.4413952892136119	[7.5786800931446905, 10.091275203824624, 12.682383881278842, 13.18384844447645, 15.5, 20.215298115631846, 25.01790615532169, 34.32028696064246, 41.212617508663044]	physf_s22	epoc	flow
physf_s22_flow	1289.53125	1298.7265625	1299.59375	1309.53125	20.0	7.57	10.21	NaN	14.36	14.91	20.81	23.48	33.76	39.94	3.045351430047712	3.6619880626508032	2.4056660470889186	3.762765668554817	2.7622321240975354	4.799692174209745	3.8624463127769197	4.645582503357247	7.935422272335324	0.45543819305188016	0.4366138527155413	0.2522907000951102	0.3423684634544234	0.32111542465549275	0.365621457484692	0.40930780188020754	0.275051125411446	0.44864384796164153	0.6966836737382412	0.6652206992658497	0.6190604977004834	0.6425760798978948	0.599453774616418	0.6135895260299415	0.6291244073624651	0.5108461862503638	0.6557928920810272	2.1924626505920504	0.10237538676512341	9.88362577585242	0.5872119792979891	[7.569706200195489, 10.208946433479191, 12.0, 14.358413212437096, 14.910102404507484, 20.80676126371971, 23.482810702745887, 33.760574580422336, 39.94161923348405]	physf_s22	epoc	flow
physf_s22_flow	1355.703125	1371.4296875	1366.0859375	1375.703125	20.0	7.3	NaN	12.32	14.18	15.81	19.84	24.58	32.72	42.42	5.073159469148045	2.933028254705	2.1412423619244234	3.1623638769242697	2.946486776296251	2.789336975426612	3.085668419987029	2.2870514830843827	3.4180350075682306	0.588168127121708	0.4634837738837154	0.4908129650603882	0.33657612991569125	0.48696203706811325	0.3093430355875097	0.39013491286325797	0.3733643852084711	0.44345918665073375	0.6698159572673301	0.6052719718059623	0.6643998514079567	0.6578521552190545	0.6984248669411676	0.5668490025302563	0.5931368194029286	0.5434327618255923	0.5945726273706327	1.2664427124625612	0.11477851636994972	17.218076070950065	1.1020701743052284	[7.298618524593543, 10.0, 12.319988716601483, 14.179014224145195, 15.811124425460067, 19.843142915342913, 24.581235877168357, 32.71945524367699, 42.41798509447377]	physf_s22	epoc	flow
physf_s23_flow	18.4140625	28.109375	28.4609375	38.4140625	20.0	7.24	NaN	12.17	13.36	15.16	20.07	23.54	31.82	41.22	3.035161704282559	2.1226122317863765	2.2469233396776938	2.9252803343897846	1.733779843536968	2.2057319261289385	1.710749150925264	1.3793159325796371	2.7980546238352018	0.5288302927117062	0.4172575047787998	0.5700832983836527	0.5891112641081857	0.429291597652487	0.4934636033131086	0.5535508026097584	0.34507483782072274	0.3735257391158903	0.6568836272870178	0.5550391656294733	0.7173496041635303	0.6543902331423371	0.6669430062541658	0.7709760121663196	0.7452579989283692	0.7156331748904917	0.6392074745841587	2.9043854793570847	0.13861021728199077	9.101856246390804	0.5159729982879022	[7.24125718185439, 10.0, 12.173476705576748, 13.355189506949056, 15.163115101340809, 20.06979987927946, 23.53779609594753, 31.819191240227443, 41.220245866810274]	physf_s23	epoc	flow
physf_s23_flow	100.1640625	113.4921875	116.7890625	126.546875	26.3828125	7.58	10.35	12.50	14.27	16.09		25.21	32.72	40.69	3.8629400085208165	5.377384304455847	2.775471759284986	3.5266307235868743	2.0999104843798664	2.8388063659963407	4.152306746778959	2.341361799031205	2.8726956619643467	0.47760601854343987	0.4649313625877536	0.4270612651677502	0.44061701545418447	0.40012192775280336	0.2864862497199475	0.4466270713096284	0.3603010982225415	0.3057585153870492	0.6997809327726525	0.6029241277456282	0.6304255191050891	0.6420606429647635	0.6250748910653189	0.5523960114475327	0.7141275168491626	0.6719153735150195	0.6169217800813046	2.9787849513255638	0.1436899029196571	9.563493234385172	0.46695405544279467	[7.576107489893808, 10.352291482411614, 12.500998217068368, 14.268669053379108, 16.09366815387392, 20.0, 25.205492233795727, 32.72242785858727, 40.692711307636756]	physf_s23	epoc	flow
physf_s23_flow	181.6953125	197.4921875	191.84375	220.0234375	38.328125	7.49	10.45	11.84	13.52	15.38	19.57	26.86	33.78	37.55	3.29272379611789	3.480391135740044	2.847273966664785	2.790298527321704	2.7200496696988896	3.583991457745168	2.8640771982229296	3.0096436835716074	2.326225131905929	0.44262260445867174	0.3973656090022003	0.4069828854456047	0.4149693855660405	0.36274436005610416	0.4114474904459794	0.362126720231744	0.3424229105046761	0.2875580290897363	0.6626862852088944	0.652773759558151	0.6144305738825662	0.5490938126974559	0.6650065619916378	0.5804939770379767	0.6575458826309494	0.5787024692874739	0.6729579252017238	5.438929482569178	0.13383262929033293	4.851241346247286	0.27440337053344954	[7.493545689221386, 10.451161960788765, 11.837242881182164, 13.522312447514281, 15.375040898483086, 19.569378963665617, 26.85706162603666, 33.77641362994991, 37.551247020411914]	physf_s23	epoc	flow
physf_s23_flow	247.0546875	254.28125	257.34375	284.0	36.9453125	7.56	10.18	11.96	14.17	15.55	20.33	24.15	32.09	37.01	4.014498791990031	4.062070489112814	3.8849572658893026	6.1803113921999	4.214132734465918	3.370452688440709	5.471219713996116	3.7707889163185637	3.956472282610476	0.4305822528065684	0.4412692098904284	0.48205108143589115	0.47115904526277025	0.43424920548200785	0.4202379886494684	0.5310697361861878	0.4253898753240818	0.41565555066271936	0.6512068600301076	0.5749167686815582	0.6048221348383152	0.7134559837345692	0.6434013890756927	0.7163824839984996	0.7222929136397247	0.598184774565331	0.6083974669831292	3.6368370786022197	0.1352769707462458	9.918746329136782	0.4412417800166943	[7.556562501321092, 10.184779816312865, 11.955488629009773, 14.17058216166741, 15.551038718667666, 20.32794444956083, 24.145222999385844, 32.09139278908037, 37.009871637927496]	physf_s23	epoc	flow
physf_s23_flow	316.2109375	322.59375	326.4296875	336.2109375	20.0	8.02	10.36	12.15	13.56	15.94	20.14	26.96	31.68	38.72	3.4890496249533065	2.056907474740725	2.1953522146570137	2.3620523771288893	2.206051105279586	2.4828829263544296	3.5352525548895795	4.564186834872192	4.40111544260304	0.5056562159988693	0.3230182559260671	0.3828530959562032	0.49075669963632	0.4999001633402646	0.4622928933608831	0.6178014861355653	0.6227587209610524	0.5831959036769249	0.7014610961951533	0.5382101882879025	0.5884258478747157	0.6964676687632927	0.6266256052350722	0.6413079598019658	0.7538330257998727	0.7548162864649822	0.7848194355018658	11.880552092816897	0.09462674016849994	2.628795973439771	0.18188734379280966	[8.017963261453225, 10.357557767383671, 12.146377950740762, 13.555078074240548, 15.94378240354297, 20.142189055736004, 26.96063054426018, 31.68048132292496, 38.71580090727136]	physf_s23	epoc	flow
physf_s23_flow	398.515625	420.3984375	431.453125	441.1640625	42.6484375	8.06	10.25	11.81	14.34	15.03	20.77	26.95	31.3	39.92	3.701796858406495	3.4741323398257618	3.7315600682225307	3.869751245389941	4.150039419563004	4.790895220385475	3.7315487505969096	4.476381163481837	3.6582896557874127	0.376336484522243	0.4088346101080143	0.457959868942157	0.5031338745573067	0.5535432659714976	0.5127049567502941	0.5264458187080887	0.5820475296458122	0.529054052519087	0.6018803836676521	0.600610981235927	0.5691736284686513	0.7024955363510432	0.6999958271495101	0.715068155603245	0.6786226503661514	0.734920089870074	0.7145373660619456	4.084806327546848	0.13168959754097043	8.570816828769354	0.4083379981174994	[8.057203286064029, 10.251519489736022, 11.806043956044146, 14.33791208791209, 15.028408655208406, 20.769826735692693, 26.950327653084944, 31.304577411834195, 39.9186077697835]	physf_s23	epoc	flow
physf_s23_flow	470.03125	505.0390625	480.375	511.140625	41.109375	8.01	NaN	12.11	13.17	14.80		26.63	34.35	40.35	3.9849298391753365	4.4499465254957915	6.050753902531912	3.5343463121326573	3.8877318256622013	3.6861780457881106	3.3705088946500115	3.9850418771566636	2.598550482189155	0.4456848658059306	0.34668664947468475	0.4507802823866097	0.40642900118212827	0.4686488073314366	0.332331921141262	0.4838197885375536	0.3854400446272693	0.3448701211309704	0.6773715168662235	0.5244847552784278	0.6584770560524491	0.6502678418700285	0.5924958482162092	0.6474847398259298	0.700040499635525	0.6248959041956883	0.7233263386470298	2.902226032411487	0.14228270012974487	10.286841253135226	0.5113889502788526	[8.005746388471417, 10.0, 12.113727165002095, 13.173111390752235, 14.795370548023646, 20.0, 26.6252956776981, 34.350060781606025, 40.35431007562508]	physf_s23	epoc	flow
physf_s23_flow	594.765625	605.6328125	604.8125	614.765625	20.0	8.17	NaN	12.30	14.15	15.89	20.72	26.47	31.43	41.83	3.0292019449560286	2.2645550868795397	3.947460114800304	3.334152811201885	2.819929561067109	2.245646427577421	2.1138500724286575	2.4298494107792052	4.271447621545428	0.42670556996097997	0.3798719234653776	0.5023803224852904	0.43056716668854117	0.44473112131806924	0.3995343289672907	0.4651995688018244	0.36066884651032977	0.29809003116377425	0.6571031793260192	0.5791999169637823	0.6341822174844819	0.6894096718744346	0.6523675157803263	0.6712340517514959	0.702010241911026	0.654624739119181	0.6191103133336749	7.654282088148576	0.11500058713932776	3.7750651152414307	0.17957512093909084	[8.169201563712818, 10.0, 12.297849486347534, 14.149889479203347, 15.88904135998132, 20.724240569544513, 26.474011794671597, 31.428335694765412, 41.827523375987866]	physf_s23	epoc	flow
physf_s23_flow	683.4453125	687.8671875	693.671875	703.4453125	20.0	7.91	10.09	12.12	NaN	14.88	19.36	23.89	31.67	39.97	3.610241272654986	2.406016529635939	4.112821344402203	3.163888028169555	3.0889789412658275	2.3939536480995383	2.009627872532619	2.606848092910361	1.872494840832188	0.4040728762815013	0.33236378333816763	0.45827217423850536	0.45766610385932227	0.5184536956640394	0.4600994552378457	0.39582068929923364	0.3378121072065149	0.2697758403392175	0.6997440926872265	0.5057839593517606	0.6012540726539012	0.5184879738269117	0.6519390650715936	0.6690962392990911	0.659821052416259	0.5130454328441297	0.5829478518259674	3.5545127908194534	0.15523973668435379	6.93136606360581	0.38890976447368836	[7.9147838130003665, 10.08823573472525, 12.124993852057244, 13.75, 14.87792035080252, 19.362007922561762, 23.892786303006847, 31.674853155403174, 39.9736763064256]	physf_s23	epoc	flow
physf_s23_flow	714.71875	724.2578125	724.9609375	734.71875	20.0	8.1	9.63	12.09	13.32	15.51	20.95	25.88	31.22	39.97	4.07450062342736	4.213723026445173	3.1602580243429372	2.9872745989048344	3.909474451398126	3.4748477227187484	2.1893599207468233	3.6296597985251546	2.607994071921447	0.5354555943504876	0.5348503565742633	0.5108021178081152	0.45494069802214704	0.5510572113104767	0.5539007597943636	0.4462068134275925	0.559170324232938	0.45853284172463776	0.6835685010939208	0.6498877167815812	0.7557359583666091	0.6385407849796106	0.7270780750212192	0.7237680325675067	0.6511322451359816	0.7297420851653966	0.6303495872675748	6.2176016133293235	0.1571252645627183	7.193586458915482	0.40414660480154446	[8.096895743850057, 9.63010180114096, 12.094707703128348, 13.318034336390449, 15.511453057566774, 20.950298256393083, 25.879956998271716, 31.217775410218575, 39.969997794670455]	physf_s23	epoc	flow
physf_s23_flow	751.7734375	758.21875	761.9375	771.7734375	20.0	7.36	NaN	11.63	13.68	15.14		26.46	31.47	40.29	3.314371608847917	1.6400457524778536	3.884267796514968	6.439126360089168	3.750722524355933	5.0164946291546615	2.7042009994288088	3.2708473567788956	4.798064588147485	0.5666452610033856	0.22493715109620774	0.5153797803064017	0.5055599425134573	0.4480914044024851	0.375876260461733	0.500923761479943	0.5087554310131386	0.4930189513911886	0.6664894157454488	0.523138552391126	0.7168945033309093	0.6452395577455877	0.6839789104839166	0.5444666467439154	0.7036301611981243	0.6969550156041	0.6638472569093762	6.645198445431245	0.12690563875078126	5.346636303808636	0.31507143957103284	[7.364260480129221, 10.0, 11.633058414129435, 13.67517141599438, 15.141955510353625, 20.0, 26.458520934846, 31.472850469521862, 40.290098764025174]	physf_s23	epoc	flow
physf_s23_flow	818.8125	823.8046875	828.96875	838.8125	20.0	7.94	10.39	11.89	13.22	NaN		24.9	31.88	42.35	3.2388587537653954	2.816186653949861	6.894451594207347	4.066800658997611	1.9534832040614891	2.291427245173532	3.1602280634617785	4.440111578681695	4.462851936049133	0.46559983821501527	0.3834427893927979	0.5569756083961287	0.539578946161544	0.4143546704089126	0.38466921603307186	0.5320861180645624	0.5723655104138732	0.4851439251012675	0.7278777984249105	0.6084879382664716	0.5018239053650053	0.6510367796356484	0.6205932561555849	0.6227426785694032	0.617438255455474	0.705439380600672	0.614006573650846	5.222154427745272	0.1030483452392643	6.6621275537463935	0.3208044221170541	[7.936339467238748, 10.39141560670068, 11.89384119091621, 13.219844077285352, 15.5, 20.0, 24.896038384340052, 31.8750649552569, 42.349905434570225]	physf_s23	epoc	flow
physf_s23_flow	859.6640625	862.9453125	872.9765625	910.625	50.9609375	8.19	9.59	11.75	NaN	NaN		24.26	34.18	41.87	5.027672245407327	5.734757876632765	3.6741975721857063	3.0432063477447406	5.313877777055671	3.3458233526702488	4.079942642997253	3.2122544617699664	4.4609789563887015	0.40802382935093195	0.4041944415922104	0.4474627008047916	0.4563338535646989	0.46230343530233026	0.521713444041951	0.5617947095751706	0.43550165428357185	0.5600631974621588	0.5985475132585858	0.5342660094811733	0.5960502775087441	0.6269840220605515	0.5824507832118498	0.7007825080671535	0.7404590073415759	0.5158939278955588	0.7154838465495515	4.40232032165234	0.12323532753156584	8.109577811560673	0.40135315005784794	[8.194144696497297, 9.587155079246099, 11.745140625597678, 13.75, 15.5, 20.0, 24.259585913023965, 34.17707952227275, 41.86565682501542]	physf_s23	epoc	flow
physf_s23_flow	965.1328125	973.75	975.4296875	985.1328125	20.0	7.67	9.69	11.34	NaN	16.17	19.7	25.29	33.07	38.33	3.726821428976936	3.6657135578883873	4.513346186938317	1.7405029435735544	2.8649332508930954	3.422798585236379	4.492217494883563	3.1587681411399	4.740830173829746	0.4671914891305688	0.4486172350994452	0.49741902798451293	0.4387045297052027	0.46081928128817573	0.425851393316389	0.43971479873439795	0.4462635025836751	0.35633000691235356	0.6443761649956358	0.5883598954497765	0.6608729273915341	0.6223324516985598	0.6511671254479408	0.6578609414971819	0.6195818498290321	0.695384401752167	0.6366396855055609	5.984745538503566	0.14779781042231005	5.714456176784067	0.2987471785344582	[7.6728687257467545, 9.690473969152775, 11.33799365604717, 13.75, 16.17460864128319, 19.69567484980244, 25.28504902983977, 33.070739931837885, 38.32783330087775]	physf_s23	epoc	flow
physf_s23_flow	1012.203125	1059.6640625	1047.53125	1082.4765625	70.2734375	8.05	9.98	11.46	13.99	15.13	20.48	23.2	33.48	38.38	3.800174500001816	4.018566159030783	4.4600345902727625	4.843510365471013	4.123637561279215	4.029663992104363	4.441382570999734	6.905189755726959	4.662120061013935	0.4038611885771849	0.3744917159636936	0.402616284404953	0.4470688133339147	0.35941548820608593	0.3673356446885937	0.34613354240527483	0.3956619926858377	0.3400290197401573	0.6095017373550294	0.5549171837026746	0.6571984566424799	0.5927974458069537	0.5994575807216287	0.6129113625561056	0.5964024033520685	0.6369773049093858	0.5662156648851874	5.882254745957689	0.11920390498425616	5.222306340929436	0.26251745167745344	[8.047601856284704, 9.98192530012977, 11.458953695846866, 13.98820161360072, 15.128832637478297, 20.481391736487836, 23.203066054171224, 33.47927198162765, 38.379203577016845]	physf_s23	epoc	flow
physf_s23_flow	1138.5234375	1143.1015625	1148.703125	1158.5234375	20.0	8.07	10.48	11.42	13.49	15.09	19.51	24.08	33.08	38.76	3.3606379442632175	2.831647961319508	3.3558735928145706	3.4505393968448272	3.0863271960926655	7.091574612531293	5.254371100782247	8.502695181106555	6.430430170496222	0.416753872453004	0.3778065277793982	0.45903742184071267	0.41466115201688414	0.47124016482743153	0.5340530644701105	0.4941187845741393	0.4684834434863774	0.25732213786329566	0.6238230877494603	0.5644353865224566	0.5846626359507558	0.5899545039764625	0.6742159070062032	0.7191699091536298	0.6976863883464649	0.645761184638856	0.4832152261729788	3.7157805770899426	0.12288728463151276	8.36874714536344	0.5280126669720916	[8.067974072726242, 10.475984023294984, 11.416263061345344, 13.493007289483927, 15.088202103693103, 19.50766958294391, 24.081080165636866, 33.08318515223176, 38.76341756217399]	physf_s23	epoc	flow
physf_s23_flow	1173.03125	1227.09375	1201.78125	1238.84375	65.8125	7.82	9.38	NaN	14.15	16.11	20.64	24.52	30.63	39.24	4.841126523820932	3.8007008005860774	3.3776788375790145	4.775605616524413	4.060213938031345	4.02799679604168	4.074846925790767	2.9331643597734707	3.6357957390135796	0.45008634403198133	0.34083391524142115	0.3956456460021517	0.41857196154524606	0.4514198493721518	0.4026244101603697	0.3909706414599096	0.30952707412629177	0.3432019030701015	0.6471758244633478	0.6336667050089416	0.6277961528552388	0.7113964773308423	0.6817106820948238	0.6472835583219413	0.6817872433262923	0.5023769708444199	0.5666786861752157	10.279974570470214	0.1279128758964789	3.496282428977015	0.19085050826100483	[7.821325841848465, 9.384936490424247, 12.0, 14.146836153914103, 16.106124792037782, 20.636356556083218, 24.52181626778206, 30.6272611740676, 39.23626905662954]	physf_s23	epoc	flow
physf_s23_flow	1253.046875	1297.625	1263.265625	1307.84375	54.796875	8.12	10.27	12.20	14.32	NaN	20.16	25.02	33.8	39.28	3.807600921915714	2.7284848613302737	3.1019038553912996	4.2188246634671644	8.212252673004986	4.374665351586989	9.584708435958355	6.30105256734874	7.577510436295648	0.3328523844296636	0.2831351610534854	0.24215130616255226	0.2791920063895383	0.23324720752526	0.31130244094623993	0.4137381311296689	0.2952157336771447	0.3094003230977637	0.6132184905591673	0.5156552234294498	0.5869310415716844	0.560705123606079	0.5257165677920562	0.6497706157974741	0.6454173410447726	0.6101205983574561	0.4859787248883094	3.958653924202221	0.1001265034174768	5.130900563304796	0.29202691994923063	[8.123761234453962, 10.266432700424769, 12.196830628525413, 14.319565217391307, 15.5, 20.156622639360137, 25.024287416003517, 33.799249170869146, 39.27930649413714]	physf_s23	epoc	flow
physf_s23_flow	1402.3046875	1412.921875	1432.2421875	1445.265625	42.9609375	7.83	10.06	12.48	13.10	16.05	20.47	23.98	34.3	38.74	4.082816669319143	3.67083505123864	4.4595970811483285	3.9145247329300297	3.3044250236393746	4.149668751523025	3.411173338181012	6.207407693390867	3.813098382435841	0.47843443013450565	0.3075825982844642	0.37672374687088306	0.4209953570369702	0.37804748803868315	0.360465861617734	0.4085320158421085	0.40611562528437967	0.42737471726398113	0.7106103286193296	0.5189310305307006	0.674357585025553	0.7332936246458924	0.6526926702784728	0.709160363908812	0.5669229550151802	0.7329666795734059	0.7601865884348288	3.8225589206441124	0.13894678164658467	7.94289182324029	0.5158220534165815	[7.831414799052706, 10.064181818181074, 12.484545454545453, 13.103710579283687, 16.05197996903303, 20.46963636363637, 23.97623573266417, 34.30048492877306, 38.74159537976354]	physf_s23	epoc	flow
physf_s23_flow	1580.65625	1590.6953125	1591.390625	1600.65625	20.0		10.21	12.62	13.14	15.22	20.02	26.75	32.32	41.76	5.494948180524052	6.294731499538893	4.97850065722845	4.335839459030194	2.9540982277688204	2.9697535374868558	3.5296355545980167	3.713635192290459	4.873917764209846	0.44334003320888354	0.4144927512692314	0.48171989046937347	0.43534847251692127	0.5068526682324681	0.43431831500344675	0.4952506682813826	0.4976042901203184	0.4017316614152966	0.5246831801906896	0.6350996002449367	0.5986881774159919	0.5738815278275923	0.6849186405369938	0.6278304245182071	0.661674460704492	0.679687509461012	0.590549967258054	0.9577912021095749	0.1462878574293209	23.70571571662034	1.0865615595483051	[7.6, 10.205834486367033, 12.617645332811959, 13.143526095985598, 15.215703454248732, 20.017146610559852, 26.752173142677886, 32.32112485090485, 41.76079195167536]	physf_s23	epoc	flow
physf_s23_flow	1616.234375	1620.2421875	1626.578125	1648.0546875	31.8203125	7.47	9.55	11.30	13.75	14.90		24.64	34.04	38.55	4.261901849052105	8.030783225468275	6.123698852507087	11.908089859409552	4.7931968305237405	3.3325621727875108	15.835428584558755	11.47920318151669	13.263027291906857	0.3526278354740291	0.3448953335862063	0.30368375707739687	0.4477137391773173	0.2968631544977743	0.2463028295020739	0.500080884873296	0.5358366281090751	0.4629712020505115	0.6731787646373882	0.49400124970152237	0.4796534617910431	0.556698557604793	0.6481631955200187	0.6092416840142896	0.6156503006992127	0.5490451209049797	0.5315854006521652	1.4289009587574184	0.1176658884459271	18.41781228509803	0.7260953526247479	[7.467644883030928, 9.546028998037395, 11.303657335514286, 13.752037333428673, 14.896673005350294, 20.0, 24.644994176748234, 34.036802504268024, 38.55264525985922]	physf_s23	epoc	flow
physf_s23_flow	1864.5390625	1870.5546875	1874.8046875	1884.5390625	20.0	8.11	9.63	11.83	13.14	15.86	20.19	23.6	32.81	39.44	3.521375201554499	2.421931752276749	1.6042859836439338	1.6952698355266445	2.105593821096777	1.9834880009881997	0.5969242276143127	1.6055243783158317	1.785744537304966	0.2854057914270137	0.3006763139692471	0.27471516058772383	0.3116182447871568	0.2561344487285507	0.39182351039514607	0.19637374327053642	0.2624583987897245	0.2662041649427002	0.45436875705389435	0.5246319129466217	0.5499768326039993	0.6042568727569669	0.5212733351656058	0.5847244429894122	0.4879867196709284	0.5625589163771865	0.510762430982786	0.41439516896149664	0.21887849809127122	10.224581787952774	0.6327329098801592	[8.107703430127488, 9.629403061199916, 11.826936813838948, 13.13649923123415, 15.861010503399209, 20.18806755155104, 23.604276150560356, 32.812595994744754, 39.436027737219106]	physf_s23	epoc	flow
physf_s23_flow	1896.5390625	1907.2578125	1906.71875	1916.5390625	20.0	7.77	9.87	11.88	13.92	15.33	19.78	24.26	33.29	38.25	3.534465510023578	2.0356380038808957	1.9299804861615792	2.4432017774136265	4.490284500005749	2.6375397595686096	4.714204352376285	1.3419169548184586	3.9066397633426004	0.4350098365526346	0.35336336062587465	0.280511391623391	0.3268063359184903	0.36136794216633733	0.3607342388205403	0.3520888919867024	0.204183585506559	0.32918701485810614	0.6514883743048352	0.6328789610016875	0.5273377380880239	0.6248216991029318	0.5451799152298067	0.5490220261126998	0.5977935086727024	0.48452775997111974	0.5298536287416123	3.93699407543146	0.16081613904953965	4.948683699430765	0.30137903153567824	[7.773641850522671, 9.8676089546977, 11.880187646682431, 13.919962904410868, 15.327745649598127, 19.783835272172087, 24.260305404225694, 33.29330440763499, 38.24819368779396]	physf_s23	epoc	flow
physf_s23_flow	1929.734375	1946.0390625	1940.0	1949.734375	20.0	7.55	NaN	11.62	NaN	15.73	20.23	25.11	30.69	37.79	3.5909369719582998	2.465246051567484	1.6567786685591595	2.887593724721198	1.8415647577145633	1.4250042693392888	1.3734834127613662	0.5321066770578115	0.9858984214490186	0.4608012573493802	0.34822797068526773	0.31181739777227596	0.47285370594900483	0.451995623926717	0.5262655412822036	0.4868383068951295	0.433837122963269	0.4796684850255247	0.5778513309260874	0.5796215268310877	0.5283822401113898	0.7166769003385609	0.6590466020260882	0.7097456915638488	0.6155102036459098	0.7352134253961592	0.6246591929048251	1.8287786404010953	0.21825381342451744	9.80072645326469	0.6328244236914545	[7.554000497602291, 10.0, 11.621170227771158, 13.75, 15.729791151220313, 20.23031623038998, 25.11037845599491, 30.69447613224492, 37.78971734015182]	physf_s23	epoc	flow
physf_s23_flow	1966.71875	1979.359375	1976.859375	1990.3828125	23.6640625	7.97	9.78	11.78	NaN	16.07	19.74	23.02	30.33	39.78	3.4033883440262347	2.923054074351551	6.553045347029961	3.3184128056338604	3.8551504622255446	2.190412184785897	2.309493631835269	3.003371758469553	3.8940421740694666	0.30737884441837204	0.3669454274221376	0.47616214116884564	0.4422300698208665	0.4291920899550782	0.4496752300090056	0.46511735406516447	0.5473782370875541	0.49995488796154236	0.5579563795174426	0.5749700168827475	0.6159324103206746	0.5651866488288995	0.6183483722957522	0.6254522480351937	0.5965985162561448	0.70963141546846	0.6445075939845464	2.249620609552427	0.21039719631101494	10.501173828103008	0.4074309025733772	[7.969411062301195, 9.780244483159693, 11.7846716580683, 13.75, 16.067660351729135, 19.741676953829394, 23.017337011146775, 30.331046967775443, 39.77731315511656]	physf_s23	epoc	flow
physf_s23_flow	2132.703125	2141.25	2151.4609375	2161.140625	28.4375	7.78	10.09	NaN	14.41	15.04		26.49	32.83	39.87	3.809925634176803	5.923577499535871	3.5859643025162162	4.247083538994578	3.2601271587694876	2.2261893014416976	7.548051771457206	3.6880347707580787	4.646075788864331	0.39196055990075535	0.4148173120956612	0.40353304897313774	0.3715897417207193	0.36915365211950485	0.2807537902902345	0.43948812391432035	0.2620082624110101	0.2490128722675818	0.5408311325609014	0.5266043028401057	0.5429948285967634	0.5697410951758822	0.5642826171273223	0.5589616939193867	0.5781942144563853	0.5389760028648625	0.5307779887761658	2.0647184982477462	0.16518080056321024	10.329663879532156	0.4042554522377929	[7.778308645251483, 10.088861587242626, 12.0, 14.40659010374779, 15.042335607795598, 20.0, 26.488571608238257, 32.833724219402356, 39.87075538777128]	physf_s23	epoc	flow
physf_s20_no_flow	0.0	7.109375	32.5	56.2265625	56.2265625	7.59	NaN	NaN	14.01	15.69	19.57	26.15	32.03	38.41	13.03638347302426	12.036868757469483	11.657488865468814	13.264648508468973	13.097157127401722	10.20315027215392	14.115756451786284	11.550684241169261	14.796206064567146	0.8566246468260797	0.7936488600063833	0.8190183536520542	0.8516807386476284	0.8249918650187398	0.8105538169237992	0.8292763373406394	0.7568111183260439	0.7918715150676497	0.8301593976856836	0.7157117679817785	0.7699574384079712	0.7481963624154055	0.7656207336535622	0.8357919702886231	0.8114013049617018	0.7464938412544792	0.7037488582893859	1.0267668669973256	0.12068243136512807	118.53662078061603	6.274810030974345	[7.59119937116522, 10.0, 12.0, 14.011497810950171, 15.692095026395503, 19.569006478634847, 26.152984051074377, 32.03176715899332, 38.41097327165898]	physf_s20	epoc	no_flow
physf_s20_no_flow	78.3125	85.0703125	89.15625	100.59375	22.28125	7.48	10.15	12.02	13.77	15.32	19.88	23.28	30.45	38.44	9.222428681846706	9.31193638279365	10.5682247992087	12.266969266597945	11.270136633844738	7.848654046602336	10.181872881850436	8.1048043787251	7.956637480696479	0.9371924600192753	0.9032209407025256	0.9266984095603812	0.9162095125535457	0.9399796408600665	0.8889633089649943	0.9020089106895474	0.8788936244992395	0.8434532271916264	0.7357402128763858	0.7710152592692189	0.7967549668462044	0.7732954114192543	0.826800135347463	0.7519907460676233	0.763644256114348	0.8313055980416031	0.8173102216018229	1.022759612773888	0.1444331604989754	115.28523976756449	5.136898626111565	[7.483830898017124, 10.148766995561457, 12.021803743427434, 13.769928269073503, 15.320861906352642, 19.8804755257851, 23.28281594461334, 30.452838511396347, 38.43601618678962]	physf_s20	epoc	no_flow
physf_s20_no_flow	137.6640625	160.90625	148.1796875	171.5625	33.8984375		10.62	12.23	14.22	15.74	19.35	26.03	33.56	39.2	7.856892215956513	13.308845695911192	13.818330022898902	12.861832613589621	10.583986106904192	11.757639528436615	5.363490050268176	3.862695618770767	10.771444056852696	0.8051215007350612	0.8667800988573214	0.890862604494058	0.8694075492574715	0.8208340615510812	0.8276467164906303	0.7714944579484132	0.6857768080620282	0.7878712776855129	0.7224229412643026	0.7881120249368667	0.778754402333619	0.8107880732295041	0.7853424652009909	0.7520201602111258	0.7149786590539374	0.7094321216388274	0.6495419475311373	1.9409041197624524	0.11550677159032446	73.17964295287989	2.8025161343693883	[7.6, 10.617472888969868, 12.228176172721488, 14.215778807735829, 15.738708200282518, 19.34660345851112, 26.026700514385293, 33.558832783869846, 39.199027853284136]	physf_s20	epoc	no_flow
physf_s20_no_flow	183.03125	252.109375	209.703125	442.46875	259.4375	7.69	NaN	11.63	13.64	14.82		23.58	32.5	39.11	21.638962111362517	18.998607358472512	12.047908080345245	20.1547520761614	12.557865640986511	19.750975327949394	16.982071858038548	15.107803693477434	11.027045528847038	0.8725513561016583	0.8539704583126062	0.8417951211318778	0.8491416276640347	0.8415059775503312	0.8327149767461296	0.8180022548249746	0.780234041175763	0.7618555038072266	0.9138702479123544	0.8110890261308439	0.8136717454129798	0.870851311715885	0.8811754601899099	0.8729386639635778	0.8894389772528061	0.8858720151840038	0.7908410198952647	1.552026203911371	0.12159178953357536	137.61651583670945	8.065817558329156	[7.688035459944296, 10.0, 11.625288953153207, 13.638343910160295, 14.819243243042983, 20.0, 23.577780377880064, 32.49978298931356, 39.10952746491582]	physf_s20	epoc	no_flow
physf_s20_no_flow	465.2734375	483.6796875	475.640625	552.6953125	87.421875	7.87	10.02	11.34	14.28	15.55	20.45	25.74	30.55	42.53	4.711778058009122	6.9020298367821145	4.2126264192704355	3.988458068108263	3.6494976426483423	5.388139905695867	7.11657289055274	5.4651118642275165	4.4239531458833925	0.8698915522526837	0.8535212007092431	0.7927878686026675	0.8056337489928312	0.8209681308092198	0.8030933325564421	0.8379123673168305	0.7522049850939652	0.6552017343466974	0.7845394141909553	0.635720510365895	0.5975768899503364	0.6760883938850166	0.7456006672716082	0.7722618555221513	0.6758439961661381	0.7452012527314712	0.722127915628558	2.3698493859700607	0.12348636903569091	34.23750616587026	1.9167988859655567	[7.871666628439113, 10.023867738699865, 11.336131712983645, 14.284456259511057, 15.545228308462153, 20.452028415685945, 25.740352194255024, 30.547020017391475, 42.527564930327166]	physf_s20	epoc	no_flow
physf_s20_no_flow	616.859375	623.7578125	627.4921875	689.3359375	72.4765625	8.06	10.47	11.96	14.27	NaN	19.05	23.27	33.07	39.89	4.708820845514907	4.704018987350104	4.075390751368014	4.4215501930547525	5.061571518852739	5.981965964768952	4.524926610007128	3.310413731999644	5.309122378581651	0.8478490630431983	0.823098821356547	0.8265590413213747	0.8263476426175009	0.8142819027140583	0.8115673942248626	0.7972820344562896	0.7575422760305334	0.734140637131681	0.8992287926038742	0.8426416937533386	0.8915045918523088	0.8572358526235143	0.8401620733577699	0.8281938751193871	0.8902010226703287	0.7847945309215237	0.7733269745993071	2.1168963160189853	0.1069554725638169	42.73032216414408	2.248845771325972	[8.064159810447153, 10.47298336603584, 11.959441690018805, 14.266900207483554, 15.5, 19.05062494923578, 23.27222461737443, 33.06935877426568, 39.88833988241984]	physf_s20	epoc	no_flow
physf_s20_no_flow	737.03125	800.515625	793.3203125	861.96875	124.9375	7.51	9.57	11.84	14.01	NaN		25.32	33.85	38.85	4.816379921198857	5.989669201643667	4.543697427199603	5.497427065228974	6.824335152329462	5.025093378940629	7.195171614278122	7.510062089497529	4.365590205856181	0.9027707297052333	0.8771290941564921	0.8680867555291754	0.8583437955546442	0.8682060218640126	0.8473380223182438	0.8298082673562818	0.8033044010279775	0.7647041091437227	0.6801088813087779	0.7517675510352795	0.7215564246504402	0.7727096116760482	0.7415582557327484	0.8038965769688442	0.812364289533644	0.7550650539734405	0.8414202855505858	3.3526969594822553	0.13947039413279919	31.94379948837053	1.487143849351764	[7.507049058583294, 9.572329143904128, 11.840000061958943, 14.006284369412349, 15.5, 20.0, 25.3195694140683, 33.850482765525314, 38.845375155277786]	physf_s20	epoc	no_flow
physf_s20_no_flow	889.46875	1012.03125	993.0546875	1094.6015625	205.1328125	7.82	10.33	NaN	13.04	15.76		23.7	34.41	40.38	12.578386405473475	14.444706911855704	13.431020758473576	12.62119895502115	11.673517132370039	7.903599573063092	9.103832098807793	7.411304752554076	8.638468198870434	0.8006028858052271	0.8161725335768993	0.8250434044799139	0.8230890404112847	0.806335584464928	0.7567444457056419	0.7629030957088131	0.7253365392099731	0.7256987998310388	0.7679967334334985	0.7323535783116965	0.7834018515822905	0.7918514342162857	0.8368820521683924	0.805760842008083	0.7871671655443508	0.8404972617178776	0.7497379110301201	1.4850838864757954	0.12327839509498967	91.67369208615959	4.174171120050489	[7.8200000816513855, 10.328823820377039, 12.0, 13.04, 15.756483613627617, 20.0, 23.698024497253808, 34.41461533245838, 40.376304280622946]	physf_s20	epoc	no_flow
physf_s20_no_flow	1123.75	1145.265625	1142.4765625	1151.9140625	28.1640625	8.17	NaN	12.38	13.48	15.80		26.0	33.78	38.94	8.767773712224358	7.585339794285071	7.109304553183701	9.658647975945204	9.916500853002754	4.717633488405201	6.890789545493342	4.906938519511594	4.31058168629328	0.899820213227024	0.8905690718639997	0.8982650194680388	0.9084128137772441	0.887517030569933	0.8537789426653217	0.8554305196677429	0.8051267270981349	0.7746389962890035	0.877029785307646	0.9118333579995418	0.8723460827793674	0.8904029309300623	0.8544847931922607	0.8351619629147286	0.8835607506872019	0.8279402066079679	0.8866109156636343	1.9992382713284085	0.11145326609085662	71.00797609008542	3.312245209156705	[8.170584614557281, 10.0, 12.381859771195787, 13.47636354824016, 15.804380522173872, 20.0, 25.99669146364371, 33.77623003840186, 38.94018279674052]	physf_s20	epoc	no_flow
physf_s20_no_flow	1264.953125	1283.078125	1294.6875	1304.21875	39.265625	7.8	NaN	12.31	13.26	15.03	19.95	23.67	32.94	40.33	6.738412388146395	5.252586348423115	5.155321678267224	3.665159256354549	3.5085763791668225	3.6967913430157044	4.474051544170603	2.795379263668294	6.3595697121171	0.7296541208580442	0.7055443197889533	0.663452697363508	0.6594792458368576	0.6160380937047574	0.5667375180118686	0.6544673020580216	0.45018990988081076	0.542368226372072	0.8201029030820407	0.8247237233338521	0.799333172850974	0.8265418568570101	0.7682399932884787	0.7759359327597336	0.8185539918440149	0.7596870811102576	0.7624647158713352	1.40092456531257	0.08407211873303769	41.12271951872723	2.2400347469986004	[7.804829269883292, 10.0, 12.309712643560756, 13.255818919463138, 15.033001938241279, 19.94743671339223, 23.667252576193036, 32.94329824956368, 40.33377772604047]	physf_s20	epoc	no_flow
physf_s20_no_flow	1341.0390625	1357.7421875	1351.484375	1361.0390625	20.0	7.69	10.56	11.70	13.09	15.89	20.21	26.39	33.89	42.58	5.400146661299137	8.693134445491395	8.065263965315301	9.228123923974046	10.637227877233846	5.798950190561965	1.9490429564458813	2.4740651985978075	4.5772679030637615	0.8443121904118805	0.8059373517584939	0.8553630247145773	0.905342239410466	0.9083577926097531	0.8328964075390515	0.7054074390191819	0.7788279764033096	0.7116492032636759	0.8033645357609108	0.5628780029492484	0.7414593879814937	0.7515362591078791	0.722560973384418	0.7760285116105025	0.833885723220845	0.7997773117616033	0.6598054606613261	1.6150143575899223	0.23821832097261675	62.4973350522783	2.700418981688183	[7.687228012319225, 10.559697981497894, 11.70167775233997, 13.088479111031358, 15.885143268180855, 20.20851563320738, 26.39004416585421, 33.89286261345139, 42.57554805702246]	physf_s20	epoc	no_flow
physf_s20_no_flow	1428.671875	1437.6015625	1439.0625	1457.8515625	29.1796875	7.16	9.48	12.12	14.42	14.93	20.82	26.76	33.96	39.54	5.460397926691971	4.544381454860649	5.518174889189197	4.753314549829352	3.7566336478718605	4.852279729592937	5.370299415830759	5.485292053446858	3.515250717907087	0.8430230282956729	0.827277130329759	0.8255554786378194	0.7793590865396093	0.7723461967676544	0.7591692673410282	0.6900306768159054	0.575864009277633	0.4599738558717224	0.8549230473170188	0.8310272534504038	0.8182996481523954	0.7396903145195757	0.7303289152114956	0.7846198854373186	0.7406825552778802	0.6549123136336452	0.6055880904817507	1.8410612855879096	0.15757233104442175	43.07224032120939	2.377537608323865	[7.156923977774823, 9.476167181045135, 12.115431947763945, 14.416186199086564, 14.93132313953519, 20.820941627038806, 26.760821091475204, 33.96197654231231, 39.542078567885994]	physf_s20	epoc	no_flow
physf_s20_no_flow	1522.3359375	1555.203125	1534.125	1578.5859375	56.25	7.72	NaN	11.98	13.69	NaN	19.18	23.99	34.47	38.64	10.437606667269323	7.843110366272631	6.293298270558233	5.641438030069904	5.551081421865891	10.563195948606735	10.100553000486316	10.673330643107327	4.121463794938758	0.9001268065066267	0.8693471325316909	0.8616103043076432	0.8697655113400745	0.8477253800150814	0.8657500120216817	0.8512710820307382	0.8262966049572912	0.7606237867854092	0.7861984626268329	0.769376055483432	0.7477183749243383	0.7627916318591842	0.7685466002556716	0.817041371453037	0.8095942411786613	0.8073252510849913	0.7654062833051927	1.9050586451915892	0.13251215340929004	65.01552242709828	4.095398071692467	[7.7233497816637415, 10.0, 11.977549511359856, 13.689622916694146, 15.5, 19.177937455754456, 23.993828119050328, 34.47394311360937, 38.639557461662726]	physf_s20	epoc	no_flow
physf_s20_no_flow	1608.4375	1617.1484375	1618.6875	1639.3984375	30.9609375		9.60	NaN	14.18	15.39	19.69	25.21	32.43	38.03	3.9103276371625517	5.891811758480773	4.6511000250072465	4.6556968449532565	3.452402552666103	4.115333634118116	3.1322256515522966	4.468289273579467	3.022362408616841	0.7376123303189329	0.7560409977224005	0.7169658582571593	0.7340920493532997	0.7335256403239624	0.6788469940092633	0.6687946047382544	0.5665670650503797	0.5836566172368576	0.7674493298930722	0.7744583618733759	0.8248679215923904	0.7779006498124226	0.7462823825882731	0.804642876309992	0.7993344214486314	0.7642708453845444	0.7879034866687623	4.595119369980409	0.09365418503221985	17.480442133653632	0.7980689698317204	[7.6, 9.60291140194857, 12.0, 14.183877445246818, 15.393012109745836, 19.694039852863494, 25.207963483019945, 32.42717900475885, 38.03490523118561]	physf_s20	epoc	no_flow
physf_s20_no_flow	1679.2421875	1687.671875	1689.4453125	1701.8828125	22.640625	7.38	9.87	11.92	13.40	15.59	20.49	23.42	32.89	39.52	3.427941988950496	3.9630563347807617	4.114938244233236	3.377725494921271	4.182565916099451	5.022198421782173	5.796719440503051	5.651314682162222	3.982627055394006	0.8776469019893502	0.8694446303486032	0.8732782299490202	0.8676778041091451	0.8408433109115899	0.7925999807013888	0.8509001247627977	0.852076533463529	0.7923617559879342	0.8288211909241572	0.7069184635094138	0.8507792023092413	0.8768441579601546	0.7989064388404002	0.8162661666914911	0.8460433508942138	0.8769324916784984	0.8386919222262861	2.0124011489764966	0.14865787662816238	40.33047930905353	2.035878357929556	[7.37659190073366, 9.86565262507956, 11.92200103291472, 13.396547565082201, 15.588950262959829, 20.492618581276556, 23.41991258545953, 32.892938576207776, 39.521314401488446]	physf_s20	epoc	no_flow
physf_s20_no_flow	1915.15625	1945.3359375	1925.7109375	1971.28125	56.125	8.2	9.87	12.57	NaN	14.87	19.02	25.85	33.3	38.29	10.121404965596854	9.747509383514855	9.105327167213423	6.535204839871193	6.728654943422631	11.064290629894339	11.077172862140186	10.329000243823304	9.803264008742747	0.7578419869513207	0.7282384505629053	0.6909310318448497	0.6680391525062526	0.6789140553685862	0.6881900975421615	0.7022337239001756	0.6706812790601627	0.6374266581876744	0.6749841138094013	0.5926840214551389	0.6234309938053778	0.6009235929130547	0.6107742538617332	0.6828022931805633	0.5720622553715544	0.6245959076788757	0.606335038601132	1.0442560823497942	0.11724600608464485	63.71724067463031	3.866793784389157	[8.199759231042133, 9.869861470791966, 12.569849873145236, 13.75, 14.867954083018931, 19.018354816209055, 25.84693211592218, 33.298017194517435, 38.286481653241914]	physf_s20	epoc	no_flow
physf_s20_no_flow	2330.9609375	2344.640625	2340.9765625	2350.9609375	20.0		10.37	11.81	13.57	15.34	20.67	25.65	30.69	41.27	3.002792833886978	6.299049214085499	6.9813350371339284	2.165145575611391	3.038940524481611	4.823968320584737	2.9717125427860416	5.036180626051241	5.003858814588001	0.7069632069843012	0.7567515906850905	0.7402221477442016	0.6106426535131019	0.7073223205397919	0.6472792872796841	0.5030054164910788	0.6070625073083982	0.4819768590059369	0.7713773567806165	0.7063347505474354	0.7013072116433172	0.6776011229836765	0.7997270839461514	0.6357100658908962	0.6790740692300963	0.6898350236894942	0.6855115886968995	1.2709424670666352	0.06048623124461982	36.59092749734176	1.6398537641730968	[7.6, 10.370879610554551, 11.813204503137207, 13.567905823470413, 15.33748360131571, 20.67151092739524, 25.648765559942724, 30.68822562294286, 41.2743768551748]	physf_s20	epoc	no_flow
physf_s20_no_flow	2389.71875	2399.21875	2399.953125	2409.71875	20.0		10.30	12.16	13.01	15.50	20.54	25.3	34.36	39.72	3.7068583054350355	2.0213883999157325	3.2674854335306254	3.294446152416422	1.939488778962038	3.0150296419954836	3.470780315754978	2.8378393642085227	2.6688412228863334	0.6275179197310712	0.549539719828627	0.5934579270471758	0.6009638361241916	0.5374046474765591	0.48810899410530845	0.4399449335101156	0.5537933258746325	0.4549995263156856	0.5373268854782405	0.6330453433014055	0.6917538016282163	0.5844452517036285	0.5628877917228418	0.5989326993451248	0.6102780665484926	0.6445022617635159	0.665962571802836	1.6970482160125382	0.07525618908493875	15.765209865505545	0.8564265115348889	[7.6, 10.303415904701776, 12.161456490085627, 13.006604421194151, 15.504614124034381, 20.536459974736562, 25.302434672851334, 34.36220705462879, 39.72026739298463]	physf_s20	epoc	no_flow
physf_s20_no_flow	2462.5078125	2466.2421875	2472.9765625	2482.5078125	20.0	7.75	NaN	12.40	14.36	14.90	19.67	24.49	31.65	41.71	4.733178247789919	3.1426671135898547	3.978929012045871	5.400909288603956	4.112056960792118	4.389100541588003	5.384534745897262	3.824808773284268	3.5136289958970632	0.8274562873528264	0.7413924375926024	0.782339370115034	0.7801906079820127	0.769481060870706	0.7404811459372684	0.759617835795375	0.709346376035785	0.5776688720765761	0.6340113900578881	0.49456473504904963	0.6170150536432273	0.6107204139627973	0.5730369392712971	0.5764418712853764	0.7058238249879663	0.738090082925898	0.6804365964281214	1.5192992054905239	0.1254694303491203	32.25416596461191	1.8283036241506532	[7.751902295537102, 10.0, 12.40285829922122, 14.361969429136302, 14.900078778547728, 19.666591170048168, 24.487791269548307, 31.646912274039888, 41.712293857387245]	physf_s20	epoc	no_flow
physf_s20_no_flow	2495.5859375	2510.6328125	2505.8515625	2515.5859375	20.0	8.14	10.00	12.10	13.79	15.69	19.94	23.29	32.43	41.63	3.8815675723883096	3.734317716348727	4.492013801537904	3.8870157931227376	3.5883938646100364	3.447013459151986	3.1569313441492186	2.5439633042720717	3.0981558503186832	0.7950515751259172	0.7610263930524129	0.803589873840454	0.7652155427777677	0.7309838542433572	0.6767787570518642	0.7345464237438323	0.5716480704346606	0.5120281250616203	0.6779519930406179	0.6414175507926323	0.7001410372979788	0.7510669913118867	0.6868104889697381	0.6869924047969534	0.6752347557023579	0.7150218400959356	0.703538917507193	3.207078068756381	0.10307122389691237	19.417983026170802	0.9326049994289737	[8.136341742898486, 9.999952069757622, 12.103271355396531, 13.791535531137221, 15.687366656065196, 19.939715889944672, 23.290726025508974, 32.43461383703948, 41.63303543011955]	physf_s20	epoc	no_flow
physf_s20_no_flow	2531.109375	2541.7734375	2541.453125	2551.109375	20.0		NaN	11.99	13.30	15.08	19.78	25.15	33.23	39.28	4.708051707695244	4.710505361434245	5.38327690635027	4.5534662029661215	5.97569190717712	5.610001263689148	4.8643757914920025	4.400458289242799	4.869323092103766	0.736043534460845	0.6723283210603104	0.7346562093401603	0.6935866333023094	0.7059539003558754	0.5900193726230748	0.5845399951445742	0.6145698565835798	0.6479979737125797	0.6278476683637487	0.5189185056058333	0.6670182922624528	0.6633260648651959	0.6785173617127536	0.6097745817591032	0.5778129227670039	0.6767296708791292	0.6988728147318287	2.4253128428910413	0.08781062865210212	23.594313796409583	1.172209502003141	[7.6, 10.0, 11.990429342877196, 13.299941619147198, 15.081126932499062, 19.780448273610947, 25.153011597878997, 33.23374869998812, 39.27715818514736]	physf_s20	epoc	no_flow
physf_s20_no_flow	2575.8203125	2581.28125	2586.0625	2613.125	37.3046875	7.16	NaN	12.44	NaN	16.30	20.63	24.41	30.92	40.9	3.7058684017534986	3.8259099528029776	6.964261973374441	3.0397871863303454	5.779015243601395	9.048301071743099	5.767686660156227	3.4052229243035224	5.55508078908338	0.6293120775246305	0.49553415251046234	0.6207389915700631	0.45845392124809997	0.5843148362687857	0.5915525876646969	0.4725850342605437	0.36265930410424907	0.46404964409351024	0.6575221836026659	0.5273189280259186	0.6124465705528649	0.5935667497413248	0.6195726364325553	0.5359383471350079	0.4464501682016584	0.5311648983550314	0.5401896993853229	2.412134623244304	0.1212749305725032	17.190578495016506	0.9934480205432246	[7.159493422632638, 10.0, 12.443623921629904, 13.75, 16.29517334921598, 20.63438981057219, 24.411960229183133, 30.92072556533888, 40.899739756075356]	physf_s20	epoc	no_flow
physf_s20_no_flow	2684.6015625	2697.84375	2694.875	2704.6015625	20.0		10.47	11.68	14.13	15.45	20.62	26.68	34.13	37.09	3.6650357325332235	3.028017733026201	2.6952687236803956	1.4732490348285014	2.1076298990885833	5.42450264882121	1.3173625164221983	2.3061303946186	4.104670450170755	0.6447698017142381	0.5554116482152117	0.5248562828623118	0.5396453917988454	0.5123290514727576	0.5512780139880075	0.4409835671605453	0.48791367246175693	0.5299427669281732	0.5927851959101983	0.5098864705679678	0.47298034509696957	0.572073197723401	0.5349161322214219	0.519425435118823	0.5215938866631037	0.6185924269228029	0.547745465978725	2.2201033716743934	0.133155637932284	11.796268575379823	0.8633182941463566	[7.6, 10.473656061895054, 11.677300587966291, 14.129035011887499, 15.453554031088816, 20.621790745550253, 26.684093653398566, 34.12707029066338, 37.09253439385337]	physf_s20	epoc	no_flow
physf_s16_flow	19.296875	70.5625	40.7890625	84.15625	64.859375	7.81	9.67	12.05	14.20	15.03	19.42	24.49	31.95	39.14	5.56014030347087	4.121746721115979	2.8784124298289187	2.9325109922627908	2.6177248843728047	2.4818361644119022	2.9216448941901656	1.7878232134534036	2.339722129232039	0.4753440404662935	0.41041878256617265	0.4401934821433328	0.5772216936785334	0.4520624094218485	0.40451495134860976	0.3319926601586067	0.21938157524401686	0.28429350357685734	0.73419843168984	0.7817270155723546	0.7063819524291629	0.659418237344221	0.6920110240266043	0.7017198270189714	0.5855891613581274	0.5566228820157649	0.5052924851152492	2.2548843616369805	0.15131232438876766	13.424231657676078	0.7611151432683356	[7.80856025836659, 9.670219978944974, 12.053801443500351, 14.202882076538371, 15.033455498491348, 19.419674518149822, 24.4919321987391, 31.945005515220476, 39.13644096541763]	physf_s16	epoc	flow
physf_s16_flow	132.0859375	201.6171875	142.3828125	231.1328125	99.046875		10.45	12.51	13.26	15.44		25.27	32.38	40.15	4.161724411539949	4.372096119687362	3.187498237165756	4.910615531012933	4.418802205365007	1.9700707169651024	2.407123916847664	3.2807852664300765	2.4954031551793565	0.41848246980765075	0.40730442112609333	0.44619163834556935	0.5137763603774218	0.418933450773375	0.21523427730777325	0.20782988477609776	0.23988239688123622	0.1542553119478493	0.6909737946325758	0.6169351802287085	0.6607838203032445	0.675552768001147	0.6836836912253567	0.5264397469287723	0.5539589004304886	0.46882345903832834	0.46685117688392164	2.269319299699809	0.14151562204321574	10.820806765394956	0.44304123599703094	[7.6, 10.447341722037667, 12.50967351740495, 13.260045020564075, 15.442387119004337, 20.0, 25.268350813967153, 32.378421565785594, 40.15457197135454]	physf_s16	epoc	flow
physf_s16_flow	247.96875	260.9375	287.265625	308.046875	60.078125		10.48	12.57	13.92	14.82			33.78	40.24	3.8476415537858024	3.514142704422849	5.012851298890147	6.067532123009637	3.6636712426849023	8.129847445792556	9.163605430880486	10.724410624003765	16.788675486644628	0.349263353408356	0.32326069409092234	0.4156867552086876	0.3787064630439517	0.33544919943780344	0.29310461123833703	0.2652795068601491	0.28514543162351874	0.36896877928256766	0.7623260242882991	0.6191371779243319	0.8195386863751493	0.7543616537235293	0.7480889159106623	0.5606147500997412	0.6645224497251728	0.4923971078436183	0.5732800128213451	3.438431814522871	0.11800019039903112	9.582298509790947	0.450962851022103	[7.6, 10.476888090453372, 12.565550643609164, 13.917832654526741, 14.817364685602945, 20.0, 25.0, 33.776052880586356, 40.24157116769405]	physf_s16	epoc	flow
physf_s16_flow	353.6875	367.9609375	368.421875	380.1328125	26.4453125	8.02	NaN	12.39	13.22	15.92	19.23	26.53	33.9	40.87	4.068228089819842	7.165833435165209	5.8644192859841775	3.8685252830179677	4.559507882120219	14.227509856665339	7.753395298932762	6.051592268020122	4.728744638245298	0.5096716346638219	0.5288374385434608	0.6688361877772097	0.548546798447893	0.4840168210087534	0.6211633351001954	0.4578408020917516	0.42562456913738006	0.26045525240426276	0.759204695375896	0.6713887268551652	0.8329947249790723	0.84481513059577	0.6217890978809916	0.7149571092636827	0.647779635072451	0.6501026954284204	0.4814554686587728	1.773675586302267	0.15292197536874286	29.806578580473715	1.5962997765052689	[8.02000916554113, 10.0, 12.394785281082454, 13.218065544802958, 15.92077021894128, 19.22807168091704, 26.534108864625367, 33.89662622797226, 40.87086773511194]	physf_s16	epoc	flow
physf_s16_flow	390.84375	395.6875	401.2734375	410.84375	20.0	7.66	9.72	12.51	14.25	15.59	20.02	24.65	32.48	37.33	4.911877195212511	2.8170535361944964	2.585769848769345	2.3117526768628593	2.1481366385348166	2.758149362016692	2.8778485721510787	1.9137383130296453	2.6545848860744217	0.580496570660947	0.4100557571967262	0.5900622412544256	0.5080400588277831	0.4607092958968577	0.44006106944105333	0.3128176185196499	0.2878133434725712	0.3549744597935631	0.7323730016981045	0.6860133088541276	0.7375025504840217	0.7807587432759078	0.6413353325798221	0.7446300177054755	0.6049900776586508	0.6050165144213332	0.5906114730068117	3.90590094728274	0.14795490845760373	8.983271548515265	0.6018047493330537	[7.663097793393729, 9.72105119596738, 12.509381636573888, 14.251296767098971, 15.59440126184262, 20.018725861784223, 24.646050786503256, 32.4833888549485, 37.33092632214707]	physf_s16	epoc	flow
physf_s16_flow	440.3125	601.5703125	549.0546875	621.7578125	181.4453125	7.04	9.80	12.52	14.10	15.89	19.98	24.91	33.03	39.49	4.829935766784433	7.545144733196716	3.849500077280206	4.213737486754299	4.903078788375273	6.940429437243062	5.7839765391804905	8.604657514576473	7.511368025975432	0.4567846520528036	0.4570597830444608	0.38982820058055523	0.44327659011585147	0.4003682531606835	0.31643044845797613	0.24164876887155987	0.24750866625678897	0.2119023875011	0.6334232941818786	0.8073626045774944	0.8030428578087783	0.739350311214186	0.7352637368443365	0.5914209302260934	0.5512435028661046	0.5159080897441921	0.5538201420827864	5.1037990853137565	0.15040706121414277	8.585011427558683	0.3822211374593949	[7.043839384977923, 9.799078989343672, 12.521007914776712, 14.09525322690296, 15.886816989518021, 19.979999993351655, 24.910490711135044, 33.03448357104574, 39.4894189017835]	physf_s16	epoc	flow
physf_s16_flow	683.8828125	690.9609375	707.671875	717.3203125	33.4375	8.15	10.52	12.47	13.52	15.64	20.48	23.14	30.66	40.4	4.236452268956601	2.3741934998038694	1.4734227244731313	2.975000299822814	2.356448904574338	2.3958020793554313	3.393189417177801	2.8408582510521296	1.3888441831271066	0.5604885208234675	0.5000270384617077	0.545251780088943	0.6385586232210713	0.5615098383674823	0.22917797014655816	0.28736852251203976	0.36216950299775014	0.16895386043442745	0.813027508743546	0.7280054915168179	0.8056924198536111	0.7808017511638389	0.759243163639598	0.5567851939459311	0.5656905913074389	0.5715624268161309	0.42164681217692995	6.560448100803948	0.12613933878278588	5.766025803286775	0.31062622142910445	[8.153291434912802, 10.519478798011495, 12.466827516845084, 13.522757336779526, 15.63717592686386, 20.475933612018373, 23.14044655487355, 30.66289135183933, 40.403623417239864]	physf_s16	epoc	flow
physf_s16_flow	749.1640625	754.3515625	759.6015625	769.1640625	20.0	7.46	9.95	12.33	13.14	14.81	19.52	24.1	32.95	40.0	4.992931367120969	2.1268820611383883	2.953813956117716	1.8029309148282924	1.3499025983804247	1.7018706294532733	2.2824109106772386	1.5315671345727957	0.8654949564346625	0.5561320370835283	0.5724182278548906	0.6113502065049374	0.5360946719388665	0.5138735796490713	0.35514909507090214	0.29702741481784456	0.19521455710074925	0.13716611047313096	0.7296357882635338	0.7521494942062302	0.7211938211575849	0.7080666877432218	0.7805161222871994	0.661095036452227	0.6181719694904301	0.5414232632326444	0.4869712918970468	2.091521699556412	0.17746486176476278	13.87040559596577	0.7928352897576062	[7.459425320392381, 9.946108762512658, 12.331259518849897, 13.136521669071591, 14.805994319811969, 19.5220264375237, 24.096263401545148, 32.95021523813738, 39.996883020575346]	physf_s16	epoc	flow
physf_s16_flow	815.921875	872.9296875	863.4921875	878.8828125	62.9609375	7.47	NaN	11.81	14.11	14.78	20.62	23.43	30.97	38.84	3.8387453437136436	2.785891949538232	1.1600261645852419	3.3707799134080356	4.606709790013556	2.7359435241515326	2.5306921362279637	2.4194334491257212	1.8916398865860937	0.5488425012679548	0.47194929733970226	0.41262533422249464	0.5176109573100534	0.5456029775373892	0.2579712093636761	0.2635818461563188	0.23696772036599062	0.20836090030974136	0.6998593843535313	0.70943143441184	0.7060590052037939	0.6439047229991738	0.758279318380772	0.5758919942129402	0.6271959158001035	0.5420406072926987	0.6465470527498594	5.7205725142384365	0.12925414926300352	5.651384315892076	0.29215033676916313	[7.471224106884821, 10.0, 11.805797556675476, 14.105327029589757, 14.783121207362498, 20.62066058607959, 23.43304410919211, 30.970814433131242, 38.8372796066169]	physf_s16	epoc	flow
physf_s17_flow	40.3203125	67.453125	50.5078125	90.4140625	50.09375	7.27	10.46	NaN	14.04	15.87	19.25	25.85	33.02	38.25	3.3536073355934115	3.920182658852924	3.363838320790187	4.1952207265046875	4.739593247913921	3.757910264947997	3.3606822286905684	3.2839231172365873	4.4156118846875145	0.6840910778548377	0.5150647858101955	0.6123821406181106	0.6568798555373929	0.6639178854194289	0.5397800573761227	0.6700706779841287	0.6117386883973115	0.6166509926721426	0.7632818343096525	0.5250077896467891	0.7576077851623417	0.7811954714744184	0.689886759342509	0.6783754183065873	0.8533807707577575	0.7606290989458291	0.7761168845401043	4.644922194427946	0.172225729203801	12.168877037908672	0.6209408368172483	[7.269581366511776, 10.458599973629155, 12.0, 14.035698941034813, 15.866061183041305, 19.25277728251801, 25.846725641166877, 33.021175190263364, 38.24680215499785]	physf_s17	epoc	flow
physf_s17_flow	106.078125	127.3984375	124.1484375	146.8046875	40.7265625	7.47	10.48	NaN	13.88	15.86	20.52	23.57	33.53	39.63	6.309197669301645	5.2768998841277455	3.1507726956804287	3.779701063660658	3.9433445757032506	4.093518563829675	4.49938627327864	3.2207676934671072	6.318225154309631	0.7237404487025377	0.5995909858192631	0.6654543482071951	0.654017586303554	0.6468014301653218	0.596688920454541	0.6961274219124872	0.6377702828502982	0.6873630318070754	0.8292489249446654	0.6866764455026305	0.6088603486555672	0.7479984161685584	0.6590514992081725	0.6801497537267186	0.8357402543486108	0.7961013792477932	0.8458968395281219	3.1776355926211908	0.19962879468142344	21.228561219378836	1.3420806224102928	[7.47109223458785, 10.475156824342378, 12.0, 13.88321054286332, 15.856137322593021, 20.51895842084819, 23.56592517019913, 33.52892524647378, 39.632331598071985]	physf_s17	epoc	flow
physf_s17_flow	181.25	191.828125	192.640625	222.75	41.5	7.63	9.43	11.74	13.86	16.12	19.92	26.29	33.56	41.61	4.757559939829136	3.476024006600945	3.1328613352695065	4.072660438403226	3.7812585490649218	4.783298312289249	4.430938504776946	5.123758421792358	3.79602876390044	0.7503479845276183	0.5867031346396873	0.6376405957840617	0.6729648249539372	0.6343008815558234	0.6236764663477119	0.7497782505072133	0.7714458783420312	0.5999008389790988	0.7833466490783693	0.7681292678973295	0.7154180319201139	0.7900002063365348	0.7031312632284719	0.8032620531161384	0.8758542402075278	0.9310135216783908	0.8008803856791887	3.1554683398620607	0.1916159767790874	20.8873782802862	1.3320494615129277	[7.634772785648239, 9.431598912548692, 11.737295445359768, 13.85826275174101, 16.122896668548837, 19.921537232794005, 26.291265312981153, 33.55887296175215, 41.61362433547384]	physf_s17	epoc	flow
physf_s17_flow	239.9609375	252.34375	273.546875	293.578125	53.6171875	7.16	10.61	11.71	NaN	15.84	20.33	25.54	34.42	42.01	4.143049750109455	6.140711092905501	3.3981578092847085	3.0224305404509892	3.11504879969656	3.2622506091123578	2.9752252846977716	3.6290545381739854	3.2744111426723923	0.6978753787237046	0.5552332715314249	0.538739922432882	0.6610481911360001	0.6714188940794182	0.6387193471193153	0.6642820022090257	0.6078093700623899	0.5706050057311423	0.7827099310616507	0.7393886794027219	0.6664535606936808	0.8461540545345749	0.8314227583041082	0.7628921151973423	0.8327998950683969	0.6923080958004151	0.69024708056684	3.445726343318861	0.18591398259883668	17.635805047989383	0.946925048718418	[7.161035254666105, 10.610838409733894, 11.71367023928755, 13.75, 15.844600975431769, 20.32552447552448, 25.5427224038524, 34.422793937065116, 42.01480668759957]	physf_s17	epoc	flow
physf_s17_flow	315.234375	322.6640625	325.3671875	335.234375	20.0	7.99	9.58	12.29	13.74	15.59	20.77	24.81	33.99	40.55	3.247083317337147	1.8399389225371137	4.104174146945422	4.142973816647375	1.703442990521987	1.1427799069158167	3.84842703018288	2.1641746731893665	2.9981378498190416	0.5705682912188419	0.4125006503913317	0.6794808039790515	0.738546533649995	0.5418149650180804	0.535477056800169	0.6033790071076897	0.6391052810706235	0.6544969537332398	0.6750488971741276	0.6456728643793441	0.74780463295735	0.7757482680776309	0.7126887438942316	0.7628496650552948	0.7735439275656044	0.7844056215926265	0.801315506120451	2.4899758573070447	0.1779439450194989	15.057849775908013	0.6848120263635008	[7.992081553056934, 9.579525365582759, 12.289283137661931, 13.73717436121699, 15.587124139735911, 20.770066073059755, 24.805670205244198, 33.98644999586498, 40.54678750322095]	physf_s17	epoc	flow
physf_s17_flow	350.59375	364.671875	360.96875	370.59375	20.0	7.03	9.98	11.62	13.88	14.83	19.26	25.0	30.39	41.53	5.0488666071536175	1.4413108695789008	3.633080191101808	2.003078539688535	3.4081752870462667	2.919808295028553	3.950991442747727	1.2685015089890792	1.7928664255160227	0.5863040212682918	0.5463806059855995	0.62033763276842	0.6222369221051902	0.657739000387911	0.44965805554241733	0.6489008044875576	0.4676160251512504	0.4751494399478703	0.6834458095786143	0.7228508326111684	0.7396964804943064	0.7573994386475823	0.7844041271625705	0.6534729216706334	0.8042511566664062	0.7323848770901379	0.5938470452887237	3.9772659510987496	0.22407910539222758	11.697909631624261	0.6108463413437052	[7.026073735239188, 9.975146848756495, 11.618676623028689, 13.884905709002048, 14.826682687381219, 19.256853891387163, 25.003435105459694, 30.39246102282042, 41.52856346966109]	physf_s17	epoc	flow
physf_s12_no_flow	30.6171875	39.703125	40.71875	50.6171875	20.0	7.75	NaN	12.03	13.40	15.40	19.69	25.74	31.33	38.79	3.1053441044681125	2.6753320544207146	2.1455046042934383	1.437598809571587	2.2195301015847106	1.6743490442105722	3.371818935099286	2.4144452712213575	2.744583113394059	0.5939496017469214	0.5334167908001629	0.4738717317666375	0.42498748404190795	0.3949432393879679	0.40409731820497374	0.40506336922152103	0.3179527351724193	0.39883839064988397	0.6755069598064244	0.6563769653776519	0.6950261361733123	0.6088948747383426	0.5468886925474268	0.6437993699467571	0.6003776362594151	0.5584392441079353	0.6736753565496273	1.8744524239399996	0.11366041648560883	11.4441544775885	0.6902256251595259	[7.754893208724614, 10.0, 12.034545900374445, 13.40167386780335, 15.404682983142706, 19.686904670359297, 25.743782872421395, 31.327979253153377, 38.78841106544043]	physf_s12	epoc	no_flow
physf_s12_no_flow	145.515625	151.890625	155.5625	165.515625	20.0	7.31	10.10	11.82	14.18	14.77		24.98	31.89	42.71	3.0286122016366583	1.8314182260577554	4.2826873324181145	2.9374528622149283	1.4265849908682546	1.8566797440781535	3.1721422387081732	2.9322143251991224	3.282332813326441	0.6371603751840353	0.5681723278346368	0.603280316791942	0.5443978231590519	0.43549304119018656	0.31036509599641243	0.39486638146295044	0.3595112397630884	0.37746032738218244	0.7827275274271567	0.729043412908985	0.661473689459843	0.7408049749391967	0.5792887738848967	0.5953413993262259	0.6842679658141552	0.660472023038486	0.6177102668287713	1.2229287711178367	0.1368544841102176	19.548583312909965	1.0246018723915764	[7.310626866525112, 10.10325424715158, 11.824653421595766, 14.17661952284258, 14.77459807194216, 20.0, 24.983442652523102, 31.885942765385483, 42.7085029695768]	physf_s12	epoc	no_flow
physf_s12_no_flow	195.8046875	201.203125	205.9296875	215.8046875	20.0	7.96	10.03	11.94	14.32	15.76	19.73	25.96	31.21	39.7	3.195769277673927	3.937210729049814	2.031504729395223	3.6212388750848374	2.1820983557087907	2.5925747112917166	2.5325531769900493	1.3389216260570123	1.9194555595659248	0.6089533377138111	0.6735969874795965	0.6064320967138837	0.5262337452892584	0.49750026251772134	0.47678616809599095	0.44053798945274864	0.43475579091198446	0.2536909879126977	0.7995992309802575	0.7305001807458004	0.8062225340510234	0.7444390143283118	0.7088271747914971	0.6932474099092693	0.6439534530706732	0.6783874252105401	0.569450017609183	4.7123996299911335	0.1137161608575301	9.187298047585257	0.4606895862987435	[7.96373547322782, 10.029371464439238, 11.942471218910075, 14.315573843371292, 15.762275931605814, 19.730309083460956, 25.956115437301825, 31.212522917621687, 39.69949529907991]	physf_s12	epoc	no_flow
physf_s12_no_flow	316.9375	324.8203125	328.703125	336.9375	20.0	8.0	9.78	NaN	13.25	15.84	20.42	25.02	33.17	40.65	3.0744585850153423	2.895561500782511	3.4791310760736773	3.1081266746373086	2.803490559454498	4.30069126059468	2.167941788174503	3.3661591771668578	2.1250460690534765	0.6278520336293402	0.7066203764301682	0.5788511670440201	0.5074550651872237	0.5144678432656128	0.5234610151529686	0.3449254477265128	0.532017470017169	0.3340410855666486	0.789077569166098	0.7334701860623711	0.7356110897086334	0.7240444418981163	0.7112548832025638	0.6946569975559171	0.5742933255184424	0.7647543612785216	0.6524935651859555	3.8401946917697094	0.1283616666431045	11.443168454773813	0.6625826238941566	[8.001849771182382, 9.777597348870952, 12.0, 13.249565140484112, 15.838366233586836, 20.424629030069553, 25.020391471494335, 33.17341762417446, 40.65389839885619]	physf_s12	epoc	no_flow
physf_s12_no_flow	348.96875	365.2734375	359.09375	375.75	26.78125	7.8	9.88	11.55	14.16	15.55	19.4	26.73	32.7	37.89	3.1272118459902982	1.8447086968302167	2.366115881097133	2.9516367138860344	3.5570731072847646	4.1924550468345485	2.7601400852841373	2.6013035140758616	3.561712773430492	0.6757080140579124	0.5789719011254786	0.5366212136257814	0.4252339002741093	0.4958698309640423	0.5313328603635262	0.44909443139638755	0.4608144795972019	0.4963097377357976	0.7614253657137883	0.6895710501178389	0.7569199623317043	0.6354901382325715	0.6901313789000137	0.662267659023666	0.5943320971734923	0.6035655521069918	0.6521333615788742	2.1256609802578894	0.1202192731589999	15.155621059077989	1.0057780066606998	[7.8033995753197445, 9.881411776869994, 11.545819770667572, 14.155429593965692, 15.55132262729483, 19.402590633671615, 26.733374112638327, 32.69575797789507, 37.8915767638241]	physf_s12	epoc	no_flow
physf_s12_no_flow	398.890625	413.4921875	409.0390625	418.890625	20.0	7.28	9.96	NaN	14.06	NaN	19.65	24.58	32.84	40.24	3.3414460305754123	2.411182514369687	1.0800230999908493	3.299309299795932	2.9342301468058807	2.338456856521736	2.225866774798507	3.004371907031125	2.9359917245040434	0.6990393973894441	0.7043134076875551	0.4212978067355681	0.5818158668693769	0.41572857966714477	0.5053381817953441	0.29740575198398506	0.4421658818933876	0.42567385004230335	0.7143078890390099	0.7531540830890777	0.6635181833922832	0.606586722805273	0.6796022397267392	0.708577265508846	0.6241941571123092	0.6790750352250394	0.7010046578918215	1.0005286149681765	0.14544233823751299	22.61619612174318	1.484246539020726	[7.2750859758063475, 9.96451765648018, 12.0, 14.05698956306394, 15.5, 19.646053494143786, 24.57687512149029, 32.83965534006556, 40.24428877248374]	physf_s12	epoc	no_flow
physf_s12_no_flow	441.765625	451.2421875	451.8984375	461.765625	20.0	7.71	9.99	11.95	13.09	15.75	20.23	24.01	34.31	42.64	3.167189995094095	2.461543289924321	3.409259536221119	2.749896765935158	2.4650789066045675	1.8424530690035135	4.2876034479151945	2.791355305258668	3.2478144545735828	0.5861897784841871	0.7348129003624949	0.6192970724810128	0.4940685826213814	0.4823391544966874	0.38628792012402124	0.4975443078731393	0.38789819474038867	0.23122955889699867	0.7785880049902129	0.7910184482575424	0.6993244619263378	0.7574802180165628	0.6939577428228482	0.649503560377345	0.6876238464539447	0.6170318188209047	0.56081796231241	2.2355425206123147	0.13748416491924048	15.701016462964246	0.7048519566312161	[7.707208507860524, 9.98997931529331, 11.948789085751732, 13.089183632167124, 15.748643658595018, 20.229154422643717, 24.011749716067264, 34.31159564619197, 42.64174695924343]	physf_s12	epoc	no_flow
physf_s12_no_flow	502.1875	511.1875	518.265625	528.0625	25.875	7.68	10.27	NaN	14.06	15.03	19.32	25.61	34.26	40.15	3.51771552798494	2.811215860654572	3.1359618945923327	3.855090175193028	3.3303358128018865	2.1599640301160155	2.1504998103464894	2.157120226102535	2.0660206605921907	0.5727933020441893	0.5750813436197315	0.5099180424406858	0.5304529489042324	0.5349387983508436	0.3962692593848067	0.39055034623091867	0.37008742399332994	0.3198844029723923	0.7422392368928505	0.7408999630163565	0.6526623322966125	0.6646221478972054	0.8231381720773134	0.6575036589979412	0.6575908805149949	0.5626770023210745	0.6315771079919097	1.7711137242963215	0.11425243420338338	16.8774820447955	0.8190931676350462	[7.682106285899491, 10.270129982128827, 12.0, 14.05506349444436, 15.030764677723647, 19.320278867235622, 25.606028444299366, 34.26077257786952, 40.1469739258793]	physf_s12	epoc	no_flow
physf_s12_no_flow	540.828125	550.3125	551.0078125	560.828125	20.0	7.39	10.43	NaN	14.24	15.16	20.81	23.55	32.9	40.47	3.286672214347982	3.6003608947150405	2.2868731138680323	3.5092023648404194	3.885121147682297	3.993637692670021	2.929200047709512	2.74408455550146	4.137450500804551	0.6363490792941487	0.6615238170703418	0.5099436709240461	0.6362330608206729	0.5807536848183793	0.3955811938554314	0.3509627929388216	0.4318532810872881	0.38904222393362514	0.8168948586089455	0.7859603007551874	0.7156982135113834	0.7762038164959814	0.6899667205700246	0.6369811381787388	0.56005475073621	0.6306520751539342	0.6373205411716913	2.2750655527056316	0.12281879814481153	17.6438340004283	0.8964040292260386	[7.390650391672831, 10.431688775045025, 12.0, 14.244386059068244, 15.164951012256246, 20.81174813357783, 23.546654339837108, 32.90192886409912, 40.4692445186214]	physf_s12	epoc	no_flow
physf_s12_no_flow	617.6015625	623.4453125	627.890625	637.6015625	20.0	7.08	10.07	11.51	13.27	14.92	20.17	24.61	30.42	40.8	3.689376963556941	2.5748637449277316	1.9772557976963547	3.4352320793451434	3.586276788395264	5.454978393945448	3.9391672886665625	4.071018475822613	2.4887788091415777	0.6417972470714235	0.7035359848366493	0.5242746152199689	0.5031216263773325	0.5994389843668309	0.5032691695120086	0.39157703375760217	0.5091508366831204	0.49098376847269415	0.7542296477225116	0.7696436545838751	0.7411099509910966	0.6744511692858036	0.7196874931848678	0.6801649030881993	0.600537403470391	0.7217381061563773	0.7401973716752677	1.3388240864451417	0.14041245250383216	25.177697369119013	1.5271510709085077	[7.0830131664103995, 10.071449848460016, 11.50746432684576, 13.269827251495258, 14.917542412656317, 20.172448323865932, 24.611010350346017, 30.424707396343404, 40.797070522922276]	physf_s12	epoc	no_flow
physf_s12_no_flow	657.1171875	664.0390625	667.2578125	677.1171875	20.0	7.21	9.39	12.35	14.16	NaN	20.41	23.7	33.84	40.39	3.174326116355842	3.051711524335716	3.188800928758796	4.917564192220345	1.8940327468330451	3.814745000924607	2.7478063223381177	2.6926267480192467	2.6171975242773797	0.5070871111212121	0.6450382191471349	0.5791718988287761	0.5160942024271655	0.4619626138073527	0.381065536674939	0.4068039380698356	0.4580805193573715	0.5094439037884632	0.7036556708137056	0.811006525692695	0.6643280820864544	0.710265405102562	0.6398807541270688	0.5781257969612726	0.6594601005017626	0.6720178895102595	0.6950995226916739	2.05618356815375	0.11178254559262349	15.711652889770484	0.6771775306684769	[7.208008701811428, 9.386956629387477, 12.349187796177024, 14.156338519627504, 15.5, 20.41388905252784, 23.6968059928905, 33.84107617610522, 40.38517564242674]	physf_s12	epoc	no_flow
physf_s12_no_flow	800.140625	815.6796875	817.7421875	827.078125	26.9375	7.82	9.97	12.26	13.09	NaN	19.1	25.12	32.29	42.64	14.625473940141472	14.389582886155376	12.899142712710523	7.592151584581491	5.456246434580606	9.726847205267607	6.809029121418114	9.721837513727463	5.66105789055595	0.8684385615936671	0.87109196048751	0.7308119989612827	0.6445929768412224	0.501801283495957	0.554206184690484	0.4747758070151901	0.5881802302902682	0.43164761974536925	0.8225211385384843	0.7878621553479206	0.7706466522653259	0.6816780032320038	0.6396777272783427	0.6443778571819662	0.7091511856150988	0.7286605273604193	0.6462183374047636	2.1676520528342555	0.1816352038463163	57.15392010800012	3.5782427292385335	[7.822073324048777, 9.97446165893765, 12.257063791572273, 13.092916733221497, 15.5, 19.10453288467961, 25.122903571627873, 32.289967269730724, 42.63746789355389]	physf_s12	epoc	no_flow
physf_s12_no_flow	879.390625	884.96875	904.3125	947.3828125	67.9921875	7.24	10.01	NaN	13.47	15.57	19.53	26.22	32.75	39.38	7.8600463015235436	4.552072396831264	10.260861519178262	9.869086193641548	9.473846960319937	5.12525537402594	3.147261273244618	4.455770283009119	5.0715214756202815	0.7151062981992053	0.7159350494903566	0.6293941287852141	0.5492076773588555	0.5385695343945226	0.4151219979398059	0.36375405469610167	0.36121300667277595	0.43028314967533926	0.7499785400892164	0.7726071423265772	0.7970302397766726	0.6252016504786142	0.5736621449412254	0.7319458893297023	0.6332442822880902	0.570345887739836	0.675245340622343	0.9131721210799462	0.1724044201143784	54.76708578372305	2.7206809525474873	[7.240883461939094, 10.011764705882355, 12.0, 13.4653415907157, 15.565450994860157, 19.52647058833364, 26.22111396734693, 32.7484760426438, 39.384532046839425]	physf_s12	epoc	no_flow
physf_s12_no_flow	996.015625	1008.7109375	1030.171875	1038.78125	42.765625	7.18	9.72	12.17	14.28	16.00	20.57	24.8	30.53	39.15	3.5513862276902053	3.4347075947771817	3.5913632353712996	3.31483652380044	5.346055174335372	5.346115025688102	6.668713232181881	5.142477175478144	6.287867876713348	0.621154235232756	0.7158834212968884	0.5072782239229489	0.4808436865885817	0.45357981049245194	0.43888827973427774	0.37611279326100705	0.3798720678053137	0.4109917752364097	0.7953834004053867	0.7432453129124724	0.7234560787570473	0.7070755531842872	0.7066008383742066	0.6232713686493511	0.6120215175024066	0.5734996848400628	0.5852510516064361	1.886844103214476	0.15818475640073226	21.779275269426012	1.1349246286903532	[7.178333647548429, 9.718540483151852, 12.166803652875359, 14.282765876648796, 15.995598577240164, 20.572814193650494, 24.79976201549595, 30.52806521916226, 39.1494895759389]	physf_s12	epoc	no_flow
physf_s12_no_flow	1057.3046875	1069.9140625	1067.625	1077.3046875	20.0	7.64	9.56	11.72	13.92	15.60	19.51	23.18	32.44	42.11	3.8794367793404305	2.65856640816314	4.336888937779801	4.696001194293611	3.0848549103630547	3.0386608791231913	4.787820047485065	3.585779460481301	3.659050422354236	0.5950862838714155	0.6734115828193852	0.6036972107655253	0.6139214594295466	0.6128144478188041	0.4886625346712413	0.5247205789379703	0.4824911852636096	0.445137989089499	0.6895293683188887	0.7770287727081007	0.7316060268429323	0.7391799658574176	0.8347445702787823	0.7580339718474527	0.6962204284129893	0.6847720590090857	0.7198919128095469	3.4709733976145762	0.08430403190782865	14.586599242554467	0.6366056216819095	[7.641596372379399, 9.562373321549986, 11.7160635344601, 13.924826911984876, 15.596476297472107, 19.51353310390243, 23.1785104154636, 32.43882953904896, 42.11307293682051]	physf_s12	epoc	no_flow
physf_s12_no_flow	1113.109375	1119.53125	1155.09375	1164.6875	51.578125	7.37	10.22	11.76	13.36	15.01	20.96	24.75	32.37	39.97	4.787731306705889	2.608083218750393	3.128023750931505	2.0787129050877513	3.6221999327706302	2.876132413275452	2.86680873621082	2.0084406629095586	1.4406835509665348	0.5985361633624589	0.6893670106423802	0.593207243759853	0.4615127532891559	0.49586536493072414	0.3290990600179307	0.29898271525665343	0.2611724351452668	0.2210390546488812	0.7107845536047335	0.7498671175446145	0.7358706952854973	0.6878413670399857	0.6418725429116012	0.5221612788776233	0.5419191247849534	0.4968578535208985	0.5593255310480603	1.619731661415046	0.14209436128517022	18.115922225516982	0.9504984539524932	[7.36682918324844, 10.22258229873094, 11.76033318582524, 13.361828934776316, 15.011443771181224, 20.956373927391258, 24.75144578055656, 32.373200911324936, 39.96924169205426]	physf_s12	epoc	no_flow
physf_s12_no_flow	1286.390625	1321.1640625	1338.9375	1348.640625	62.25	7.08	9.64	NaN	13.88	15.14	20.48	25.44	31.98	40.82	4.573206634388797	4.817990699698045	6.386186642049786	4.996933264164344	5.960633617273452	5.421297767245318	3.808560435364581	2.986746217977022	3.588467178363045	0.4339952134868124	0.45695934218540224	0.3129781545123779	0.4135701430083204	0.3791396115516267	0.333785858023492	0.2855593837836729	0.3050889345444954	0.3472305127221251	0.6309190007076377	0.6849810286923573	0.5458576520865579	0.737111419008954	0.5447903653586743	0.4709939866444214	0.5726180146439656	0.5674912124590501	0.5586765080330868	1.597564559441461	0.14412455634948063	15.77614590026646	0.7284517005408213	[7.081305905299147, 9.638750262238865, 12.0, 13.878376103264735, 15.14186300095998, 20.484797202843453, 25.444091325840567, 31.982135616033077, 40.81979801901424]	physf_s12	epoc	no_flow
physf_s12_no_flow	1362.765625	1367.6796875	1372.890625	1387.15625	24.390625	7.48	9.47	NaN	13.33	NaN	20.45	26.2	33.39	38.27	3.1133851643349755	2.783130355200877	2.612845997233558	5.6667288715163044	3.2868848555815684	9.197598479029377	5.935611763737681	4.6317989852029005	2.725985711472058	0.48830387849836193	0.4768545692790725	0.38739998454053187	0.5177389311827902	0.5477234097393914	0.6100815811572701	0.5617992177527078	0.5480800055681071	0.45724123131939143	0.8387668010344262	0.7550833816640825	0.5604677309695962	0.6509845669638874	0.5577127475845973	0.7667012025752764	0.8094340666030209	0.7106392875374021	0.6679529646536884	0.7658236184845464	0.16591622981523252	31.525366725182888	2.1322544733020323	[7.480655143273074, 9.47284012881394, 12.0, 13.333929646141078, 15.5, 20.454894334789067, 26.198861793803747, 33.392103411065534, 38.27348809909099]	physf_s12	epoc	no_flow
physf_s12_no_flow	1426.46875	1440.8203125	1436.734375	1446.46875	20.0	7.99	10.30	NaN	13.08	15.50	19.35	25.97	32.08	39.71	3.8557614870282193	2.78111960151662	5.911376988261209	4.295624362022973	5.7791760559712	6.498887127724376	3.3098330278564	3.4829960487316045	2.8249018210403127	0.34387350583624166	0.3513331893262027	0.318234407399241	0.4181150064078693	0.44633099284052297	0.3616416283241452	0.3938569626744931	0.3922975466898874	0.39289344391288905	0.49894329296696044	0.5682278326334306	0.5706435598492388	0.6577675270991581	0.5219567329318812	0.5845957506811731	0.5241939916446738	0.6354220476920901	0.5859788201735243	2.2335591959954115	0.13651387681622562	9.906826488492644	0.45197981330813336	[7.9921650037785055, 10.298631462115726, 12.0, 13.076852628281344, 15.498875560992598, 19.35166498689232, 25.97497135326435, 32.07888598720981, 39.71143727137207]	physf_s12	epoc	no_flow
physf_s12_no_flow	1514.0703125	1537.6328125	1557.0	1566.7265625	52.65625	8.12	10.48	NaN	14.26	15.96	20.67	23.28	33.13	39.31	4.0669978853823885	4.61496789426157	5.423444104482983	5.173878487140287	5.421744631751825	5.998332843486667	2.9228944240080637	2.0855877231959163	5.121365924334016	0.5198470747160704	0.3616256045047653	0.4287280353537288	0.379987872980354	0.38145422704790305	0.37517664895359104	0.2892775629928966	0.18712637269324642	0.33840793561855714	0.7454253513004152	0.620374977340012	0.63344415865106	0.7256617766451536	0.6844922159428871	0.6601276514674477	0.5942275551173491	0.5851637246054621	0.7039434677349997	1.1202181257430004	0.1512418276377623	21.345326345758078	1.2151060237053666	[8.118154052068084, 10.476065624777709, 12.0, 14.255121373886086, 15.962024629734529, 20.667112372579954, 23.27696438642962, 33.12921885706584, 39.310412740747196]	physf_s12	epoc	no_flow
physf_s12_no_flow	1687.5703125	1700.7265625	1697.7578125	1707.5703125	20.0	7.6	10.58	11.58	NaN	15.45	19.17	25.25	33.82	37.84	3.266877800563653	5.145340857694647	8.040314298046185	2.6071951070870685	4.201146373325703	7.349655464806194	7.318836624477595	16.00805037244668	4.467614771165116	0.48835079682835975	0.5030721596235436	0.5796789072234025	0.314418977172848	0.3977608002572028	0.5171821951675847	0.4761092667044455	0.6735040348964442	0.48941376060983544	0.7077491121758595	0.7160641989951944	0.6472448026094393	0.6499272380950138	0.6674975318792599	0.6522531579579991	0.6716380892641572	0.7090613494980558	0.7033192341914656	1.6500052414397106	0.07454156679983164	22.625856280606918	1.271388500316505	[7.60126163615629, 10.582147303459472, 11.579513519791753, 13.75, 15.448332971426828, 19.174878389306627, 25.249553655574818, 33.82147126032042, 37.84247509607766]	physf_s12	epoc	no_flow
physf_s25_no_flow	2.640625	16.1796875	12.984375	22.640625	20.0		9.74	11.58	NaN	15.58		24.64	32.78	39.96	4.102772027391157	2.11584164467145	2.552744557752574	2.53539516777312	4.348546346580236	1.8362893279163788	3.1385027095291447	2.184778084437412	2.506983134410197	0.6313320818838649	0.5914831051385417	0.6442661431946439	0.6331287850283726	0.6868713447191132	0.5170001839344784	0.6841508226753511	0.6189306011349581	0.5806826264297485	0.6995194287335667	0.7259413438744108	0.7860209427237687	0.7787386596062287	0.8022625855399196	0.7657579289417339	0.7606046773572261	0.7487351784630042	0.7424121794536779	2.7960015195886196	0.12983007014407338	16.118669429731998	0.8034980140114519	[7.6, 9.743584710479261, 11.5819542826156, 13.75, 15.57662793246941, 20.0, 24.63994168888407, 32.77623764036243, 39.96331008429191]	physf_s25	epoc	no_flow
physf_s25_no_flow	70.03125	75.6171875	94.59375	104.25	34.21875	7.64	9.83	12.25	13.81	16.05		23.59	33.79	38.51	4.296980518901541	3.928038719810645	3.9511673478853373	3.066291833811099	4.016873997314136	1.6217186408197795	3.4181742830082906	4.965321868859037	3.204613435325259	0.6823366127972851	0.6429217598123772	0.6200571714809099	0.6317549281989934	0.5879140932329328	0.491329442880601	0.5591931142262896	0.5280057564106517	0.3993300743537434	0.7066847944516017	0.6725869852115556	0.685293581083696	0.8070696977318895	0.6939738017253647	0.703663909573403	0.713469347939401	0.6479827369896034	0.530347232571656	2.3392101657881237	0.1247039455026431	19.544750226605736	0.9823934831186114	[7.6381475371106715, 9.83182807836813, 12.251811822829076, 13.81372108042849, 16.04506007613712, 20.0, 23.588930298125955, 33.785694596600734, 38.513182525843966]	physf_s25	epoc	no_flow
physf_s25_no_flow	116.4453125	136.296875	147.328125	156.7890625	40.34375	8.05	9.89	12.51	13.28	16.10	19.91	25.39	30.88	39.93	10.371553409924912	10.182980940111895	11.898763860511556	10.049125147473225	9.25183278798095	9.399654065578503	6.344120993462931	6.19897346457543	4.587815205177063	0.7360823433748608	0.7118911599918706	0.7774831089607502	0.7697224881501687	0.6880707583887703	0.6248813914130007	0.512435834413889	0.5764141476061434	0.4532949537391037	0.6379085707815367	0.6538037820051211	0.6952190172994032	0.6152375688285301	0.7327642557356636	0.6193254229056265	0.6145420578698196	0.6745641007716414	0.6494505879020391	3.9125762006759635	0.12053564030749735	28.775212059254095	1.3659818708608862	[8.053905318442382, 9.894960352827717, 12.506636761490181, 13.277875340171837, 16.104000240099506, 19.90903397409095, 25.39284510930215, 30.882375009482704, 39.93456055607677]	physf_s25	epoc	no_flow
physf_s25_no_flow	204.7734375	222.4296875	222.015625	231.671875	26.8984375	7.57	9.43	12.68	NaN	15.59	20.42	24.22	32.85	40.5	4.428880530970872	2.954145937174109	2.9953216350842635	1.9070599852884396	3.6583108864550944	2.188298421713872	3.209943625797525	1.3021398190001379	1.744616271506893	0.6735161263594265	0.6117555740602345	0.5100809424184557	0.4963113069526451	0.6370621072829898	0.5249115911308152	0.527109370972526	0.3597934850505084	0.3709556968588636	0.6817421766741268	0.7475803120257392	0.6878822584609167	0.6027422269682154	0.6590062446404129	0.7053596519281297	0.5469886601717233	0.6518323032853757	0.6302725255105102	3.0489542888712604	0.13402090482966839	12.661616618029019	0.7561374850610285	[7.567920823950544, 9.42943475087544, 12.682710408188841, 13.75, 15.59100734963449, 20.42064048696337, 24.217600284046643, 32.85328179585325, 40.49552436103718]	physf_s25	epoc	no_flow
physf_s25_no_flow	296.6171875	299.8828125	307.859375	318.9765625	22.359375	7.03	9.85	11.74	14.31	15.56	19.53	25.19	34.37	38.72	25.571629763367532	24.853774412755943	26.994414863900474	24.182006627473726	25.387473484006208	22.029449520184237	16.292010348285125	10.551407844471688	10.677179267425569	0.9110177909224065	0.9015515173920863	0.8884734053573144	0.9067063616430371	0.9054625033728579	0.8522752004918482	0.7389521133952466	0.643495476846996	0.6246591279501138	0.7056983671807364	0.6864911209739086	0.6662181717402923	0.6345270080173996	0.7250713759264091	0.6298829999028699	0.5380195139234141	0.5124555033620929	0.632149517401227	4.313844247151279	0.1621739424089599	66.2235306711088	3.2531580922846293	[7.031793881732114, 9.854583172186866, 11.73730240333166, 14.308780321580075, 15.559229568356894, 19.53325911888895, 25.19114276172723, 34.369891677167075, 38.71852324724395]	physf_s25	epoc	no_flow
physf_s25_no_flow	460.5859375	466.4609375	470.84375	480.5859375	20.0	7.62	10.14	11.84	13.69	15.95	19.03	23.09	32.08	41.04	3.8237939252455035	1.8211518835347	3.001151023636669	3.690179532856093	1.7491449844685019	1.8649180297518781	1.4414579022974985	3.461646118410468	2.524761518354502	0.7219338534524685	0.5495613096650697	0.67247513495394	0.6121598993811157	0.5002966218947106	0.5415057383588654	0.4868387093883023	0.40871397944113597	0.3549143128760139	0.6670875258496842	0.5172991421841706	0.6691843164843012	0.6681157912971706	0.6339891142527555	0.6380833852982384	0.69071492080873	0.5869845768333717	0.6283357250951084	1.904301567190987	0.1207615528080595	15.778722519299418	1.0220743086102322	[7.61852538601222, 10.144436987819393, 11.835236213432792, 13.693408827859857, 15.94895607645806, 19.0340278102701, 23.08692361909191, 32.075051269679314, 41.03647494052588]	physf_s25	epoc	no_flow
physf_s25_no_flow	548.96875	552.453125	559.2265625	568.96875	20.0	8.09	NaN	11.37	NaN	15.61	19.59	24.65	30.89	38.89	3.8359518201247003	3.5241656472825893	3.6222083190489736	1.710265681060422	2.023683230095443	2.5162032796664024	1.7102187493642644	1.3023989181876645	2.1986923082308247	0.5952004342462652	0.48346078924465036	0.5478889383065094	0.35774517449762094	0.4760621349659927	0.43510476853764984	0.24743465161729775	0.3233199415310839	0.35754968871619225	0.5558185281780698	0.5697993890261757	0.7059499781701586	0.635348610614316	0.6546953750333036	0.6306340818072609	0.5354397696383401	0.5758719059241624	0.6425242942403426	4.225354998733177	0.10633455275658624	6.7121053986447325	0.38966991815591817	[8.08841515820378, 10.0, 11.36515350132412, 13.75, 15.605537774352344, 19.59228826783038, 24.645498802296533, 30.89129534237725, 38.88980786008662]	physf_s25	epoc	no_flow
physf_s25_no_flow	636.390625	642.5703125	653.046875	671.6796875	35.2890625	7.75	10.55	11.82	13.85	15.51	20.47	26.01	32.59	40.91	18.5872096707105	20.370492685149312	18.51903290392075	20.711033862852627	17.133729436602177	14.789460927681796	14.87305147114975	9.336677048089037	9.069548031330498	0.8043459484544266	0.8079817515966129	0.7889569316832418	0.813328538595305	0.7789861650392963	0.6898120121507914	0.6588397970431911	0.5788470501192731	0.6036473560339706	0.7078422519964602	0.6506232774250937	0.6987193828388106	0.6149692296187459	0.5933954355801769	0.6103449273330758	0.5839575402684474	0.5635734768277277	0.5871242214910106	5.229022743807236	0.12700673381144229	38.35220763880897	1.8384979219963293	[7.749654643354037, 10.550139396865625, 11.822421425394733, 13.849092934957241, 15.513270890886076, 20.468703541158074, 26.007115234293494, 32.593180378058804, 40.9113448086731]	physf_s25	epoc	no_flow
physf_s25_no_flow	697.65625	701.65625	707.765625	717.65625	20.0	7.9	9.95	11.60	13.91	14.74	20.69	25.2	31.68	42.28	3.1329106160377167	1.5476517751485286	2.2193246857314333	2.9565274931243994	3.067989453068461	2.0061672838805054	1.8195496062317609	3.5496616506615672	2.736572918460409	0.641859339171883	0.4125720010669469	0.42141354434112294	0.5934625106517943	0.6290822159852656	0.36925510053119287	0.477673385178507	0.525230226032474	0.5313165889165751	0.7144893228777557	0.612700456101549	0.7010816939094395	0.7039311221769842	0.7546832320105752	0.5742730890240715	0.7268347798160649	0.651379391940296	0.7598749066708239	2.1132574948620992	0.10046530238967964	12.660680252862456	0.7537107019468358	[7.9003259984537575, 9.95403019455385, 11.5979643066654, 13.908644573735131, 14.737785515452819, 20.6920719657604, 25.197529625759824, 31.679499246525406, 42.275710967742555]	physf_s25	epoc	no_flow
physf_s25_no_flow	763.3984375	778.375	774.0703125	783.3984375	20.0	7.26	9.97	NaN	NaN	14.94	20.41	26.49	33.54	39.67	20.380679715401577	23.636441904504295	20.132707462283157	22.681905549203382	22.80922997311261	18.087729817630116	8.896434083660578	14.520528479872791	4.532803115936413	0.8955474009833342	0.9044419570704926	0.8824278110508359	0.8793318521168375	0.8845963319631533	0.8334693441087067	0.6834342299486608	0.80870488063752	0.55421829187873	0.6881450123496349	0.6375462164351754	0.7133921162528261	0.7272621655622513	0.6884840097959478	0.7746612995980348	0.7555878665341006	0.6907625141137429	0.790103007446132	2.8654813111104396	0.12574700994604987	83.09774876198077	4.116798831549799	[7.255776476113479, 9.968978986114555, 12.0, 13.75, 14.939395747136185, 20.4062300273774, 26.493584253646283, 33.53597049195054, 39.672490335524216]	physf_s25	epoc	no_flow
physf_s8_no_flow	583.7578125	589.375	593.859375	603.7578125	20.0	7.24	10.02	11.70	14.31	NaN	19.13	23.9	32.41	38.69	3.1184709609890775	2.7204593577143874	1.7632628362038691	0.9451497458357198	2.245417751137824	2.7857984251367536	1.1523620539837054	1.674935056018215	2.3432780398014796	0.21030272114689358	0.2818257126434543	0.29268721755988647	0.2671585539259242	0.40440334738421496	0.47049897682545455	0.3385333232531648	0.488828091901139	0.42344834368462986	0.5831004911753104	0.6042125402752841	0.5880377353680607	0.6021216015418104	0.6376756387405781	0.6515170885864032	0.5531239034820586	0.6811941444217433	0.6544967477299846	1.9001996560927874	0.09575087875490665	5.968129630126779	0.3470676152545672	[7.239813995589401, 10.023857537214843, 11.703603643776882, 14.306919369082937, 15.5, 19.12907089325496, 23.903074058468825, 32.41073255303334, 38.68948604044934]	physf_s8	epoc	no_flow
physf_s8_no_flow	842.0546875	857.328125	852.4921875	862.0546875	20.0	7.7	10.07	12.02	13.46	15.80	19.56	26.14	33.69	40.74	4.756315850639386	1.7669802160776484	4.026066723372352	3.0026395527686147	4.56768993114601	1.5869090603786933	1.597172974481992	0.9508576188333101	2.5302553518402497	0.3231657946526429	0.2813922466451019	0.29563787459901963	0.29028998272819045	0.2937940699634348	0.22401240956445442	0.38089456200408317	0.3276585452658856	0.38933398072990444	0.578589036848001	0.6290264550777773	0.6201038887505277	0.6865807741289183	0.5487310588987854	0.6611387448948827	0.5712417792863557	0.6334975859256287	0.6879363420620682	1.026953972964165	0.13082867242471063	10.849212674950058	0.5730253671826813	[7.695695770690741, 10.07089898444931, 12.021147429726406, 13.462757533305227, 15.800495158302292, 19.55962419733046, 26.138622582307097, 33.690926495759626, 40.73959802138361]	physf_s8	epoc	no_flow
physf_s8_no_flow	967.546875	981.484375	977.6953125	987.546875	20.0	7.72	10.41	12.50	13.77	14.92	19.36	24.17	31.84	42.03	3.224562516466558	1.2466093408580008	1.2488896147079596	0.9868653448319927	1.205014196246458	1.3387650877488124	1.2843074039046918	2.024644586178195	2.9833830683925915	0.3509156837101077	0.29452613420467094	0.34330516279528206	0.3609591397249563	0.38069085123183705	0.362254164385082	0.32195057054192044	0.4131387995512298	0.31332713737767737	0.6609480692226966	0.6686644605370353	0.688689395589132	0.5870731965575176	0.6107598043357084	0.6552279981573056	0.5716523531827348	0.6074140496231151	0.4609648747362605	2.533007805041131	0.1026336940316723	4.9256318916529995	0.35423375011460334	[7.718619453409991, 10.41234001036789, 12.497811042278956, 13.773668365460663, 14.920494541863972, 19.361391407366064, 24.171237791010235, 31.84182247452832, 42.02689643398361]	physf_s8	epoc	no_flow
physf_s8_no_flow	1023.1015625	1031.96875	1033.53125	1052.734375	29.6328125	7.57	NaN	12.19	13.53	15.35	19.96	23.04	33.84	38.37	5.498067507145184	10.440315404592319	11.433225819367403	13.30238092406461	3.812377169152339	2.918499274438211	1.0220152658661144	1.1426293063572457	2.2871888715980804	0.2948457982178153	0.2805707277531822	0.35008673816825236	0.2722567605183302	0.3372931510095465	0.233154388561514	0.3353379465092061	0.34251688730140917	0.3480663466503532	0.5688931203134449	0.6431329354994219	0.7224608885148764	0.5644262301192923	0.5596791510314832	0.5803041538691475	0.5647698211234141	0.5908561312430697	0.47965842782910295	0.9595042763792038	0.09244366641927367	19.472511370077743	0.6047190455247279	[7.572245487613118, 10.0, 12.185280140997383, 13.533799892738717, 15.345499128011198, 19.959198188933954, 23.043380808431998, 33.83512596140321, 38.368797152432315]	physf_s8	epoc	no_flow
physf_s8_no_flow	1157.78125	1168.9296875	1168.5234375	1181.25	23.46875	7.49	10.47	12.17	13.34	NaN	20.36	25.56	31.27	40.15	30.726064162788713	26.011120683391336	25.990711674732715	25.016180722582956	27.51605659010106	32.00803974870795	34.5744566253813	31.88905525297032	16.57429024084278	0.8697400066285399	0.865794491940014	0.8751116034471451	0.8728946077690364	0.8645010381871442	0.8943738080035006	0.8757124624276011	0.9175184270560234	0.8292365754969946	0.6521325315874965	0.5699489679986842	0.6103636102166966	0.7103240514976349	0.6713541714803775	0.7602568067695978	0.6566726397844034	0.6281286327807382	0.5338812382929894	2.116852007751432	0.11172413034447413	121.0567976690489	6.867705312009906	[7.487942516201985, 10.473779572768455, 12.169466628970971, 13.337888755106682, 15.5, 20.358408319216537, 25.56490058107954, 31.27247904916551, 40.15478431088794]	physf_s8	epoc	no_flow
physf_s8_no_flow	1202.1640625	1217.046875	1212.5703125	1222.1640625	20.0	7.15	10.57	11.99	13.85	16.14	20.9	24.16	32.05	38.54	5.60133239154479	0.9946240932344553	1.4289974650843127	0.9332556778076732	1.1700071136324872	1.0218023455886664	1.0906556842336919	2.021679818193509	4.596600644726751	0.3599534260835674	0.2762633132998248	0.4532021915150781	0.450992190660331	0.43572952630564993	0.4208455708655415	0.40275145409819846	0.3864463565560651	0.4227774116471553	0.6564854675358119	0.6065609232970414	0.7382256108988589	0.6727200167584847	0.6424068807498353	0.652229676583642	0.712136468417255	0.6848746032906894	0.720642843058998	0.7401608533287749	0.08597331022255181	14.282096117410685	1.0407748334754334	[7.147554799539978, 10.570382279388209, 11.98723707982408, 13.850611133619063, 16.137250028538908, 20.901846971797834, 24.163096694218176, 32.046970490998795, 38.53795801481534]	physf_s8	epoc	no_flow
physf_s8_no_flow	1250.0078125	1306.6484375	1279.265625	1310.609375	60.6015625	7.24	NaN	11.83	14.45	15.42	19.05	23.52	31.08	37.11	10.949871859725711	10.530614626533596	10.442703310802685	9.743061148927175	10.042457629793642	8.432737451409682	4.97602015929944	5.418566706174421	7.043272957720234	0.2812339786392173	0.29221573776493137	0.3554984902059113	0.3565328669683284	0.2736361506217023	0.32948173654290713	0.29336004627277584	0.316359218303568	0.4039584264356014	0.6619410475726702	0.7034883479485541	0.6609784974877193	0.7085528094877869	0.6635645764020173	0.6925504039085655	0.5909696117074883	0.5936816992557651	0.6044127647196061	1.2350335102346877	0.11602070661987932	24.163854980317524	1.132685614624591	[7.238095346345011, 10.0, 11.832208251285355, 14.451701614456425, 15.424722259672102, 19.053407899585615, 23.518903132949116, 31.07805962081335, 37.105357809741896]	physf_s8	epoc	no_flow
physf_s8_no_flow	1343.0234375	1357.046875	1358.359375	1367.1796875	24.15625	7.42	NaN	NaN	13.98	15.95	19.64	26.73	31.07	38.26	4.616560665157064	3.9843006283944433	3.742460021375298	4.421137612825954	3.59493412240908	1.7144597706614508	1.815553264949534	1.952763147198768	3.116287028285905	0.40958428261152235	0.2688505196037296	0.30268254401942174	0.3126856100114976	0.2642061630954017	0.3323085283611334	0.3336125350688488	0.3812653428412102	0.40975547312892985	0.6402204322636315	0.5899978189740959	0.5491616927201873	0.5733368414994323	0.6589812613727437	0.7464471075616497	0.6070279939798173	0.6653263012143766	0.6642610044389138	2.2601514653570933	0.113762186766502	8.273295299075318	0.5394866559182486	[7.416042794570795, 10.0, 12.0, 13.977411223633071, 15.95453360260824, 19.638169908773015, 26.729997157012637, 31.070776248836008, 38.264859299595564]	physf_s8	epoc	no_flow
physf_s8_no_flow	1401.109375	1427.1796875	1411.4453125	1431.1875	30.078125		NaN	12.01	13.67	15.33	19.63	25.04	32.7	42.14	4.461509059816672	3.066609018320569	5.555782830617065	2.1804420160486653	3.65092706388136	1.9967190802615917	3.1833749819402257	2.6275480454322127	2.4767020588115503	0.22215251311123815	0.21910019884520285	0.31460011308805086	0.28341773390806607	0.2825768251664341	0.3939350947785337	0.3820167350602289	0.37483296577236846	0.3006290059476128	0.675078035818354	0.5198008340468397	0.49689746212754066	0.6649621868648471	0.5507469800734718	0.6167722669345497	0.6527725948742621	0.6353950970826469	0.6697472370274773	1.6863429846326385	0.17427947535091426	8.019752916650654	0.44626308432289596	[7.6, 10.0, 12.014124979117252, 13.67017854015433, 15.331625354591722, 19.626681381459367, 25.039491055451855, 32.69940346177294, 42.13657046515743]	physf_s8	epoc	no_flow
physf_s8_no_flow	1456.15625	1522.96875	1590.46875	1603.53125	147.375	8.12	10.51	NaN	14.43	16.29	20.03	25.39	32.49	41.25	6.400497659049233	6.472272605649142	7.592163413415635	10.216631335415986	6.898562554311777	7.4279460648021125	4.859613648437404	3.1884797858970906	5.093822375116742	0.2210368177819127	0.24473518218953538	0.2855181410373631	0.38842409861977106	0.3966352156263078	0.3549059176738281	0.3762252620111754	0.4250948282328853	0.35397678231412444	0.5656212041658445	0.657488048654549	0.568949085447582	0.7371531426931766	0.5522340520936261	0.6384744262180219	0.6134115802482751	0.7328952171090892	0.6849738235182316	3.100840550366046	0.10121470162626552	9.43404294773473	0.37298996520627575	[8.120576090948838, 10.509070679314892, 12.0, 14.42732726506814, 16.286575864020715, 20.029821594502028, 25.38998221707491, 32.4899227056869, 41.2534148791382]	physf_s8	epoc	no_flow
physf_s8_no_flow	1631.5078125	1647.078125	1667.609375	1679.8828125	48.375		10.10	11.63	NaN	NaN	20.38	23.54	33.58	42.18	14.886135377823766	23.13644753760779	27.56942074518376	21.523148662115336	16.39094759122019	22.297971453650206	36.56835533710095	41.27636202264898	38.40918912050676	0.6982697151625769	0.6982010890582332	0.6494374140948664	0.35877949015196803	0.4629372880993058	0.4851366997348678	0.8223220104452003	0.7593864854390386	0.7389560651219662	0.5581577774143579	0.6521732466184293	0.5492298377611274	0.661120778545779	0.6904087064893298	0.6000828054610068	0.6942071286818152	0.7497477834558607	0.6183374155366071	9.727223603142024	0.10030779667322375	18.76148858124625	0.8563898987144033	[7.6, 10.10440866436296, 11.626331512970332, 13.75, 15.5, 20.380533364884414, 23.53891253991879, 33.57811746875812, 42.17937118403222]	physf_s8	epoc	no_flow
physf_s8_no_flow	1752.9921875	1779.6484375	1763.6796875	1795.5546875	42.5625	7.51	9.76	NaN	NaN	15.79	20.45	26.71	31.01	37.59	12.996776428619789	16.801941986271597	16.733428018091033	18.724274924393388	21.794325446843686	14.80732287568743	4.3807538618486115	6.390794999957911	11.067847813257544	0.5715286875583949	0.6382282998706469	0.6210424834335242	0.681787652487632	0.6643374378796849	0.5615287594032701	0.564743799081541	0.3746187972009478	0.3451860228117881	0.688538503085186	0.5392439012543261	0.5754795514015544	0.6307769141603069	0.6143926913549437	0.6368993881742921	0.7618233885864893	0.5892041139040148	0.6843032183422068	3.5851013653357757	0.13936266443431045	33.69370247012791	1.416881092098265	[7.514857870618122, 9.760416640865726, 12.0, 13.75, 15.794701607097968, 20.44868665136123, 26.71249081626998, 31.010061218381463, 37.58571755492927]	physf_s8	epoc	no_flow
physf_s8_no_flow	1914.1875	1931.3984375	1931.9765625	1941.3515625	27.1640625	7.94	9.43	11.65	14.36	15.37	20.09	23.94	33.87	38.64	7.657387543092647	4.926374023664538	5.598035915588175	4.327759864380044	5.652370854383866	2.2084882048112218	3.113413340408321	2.625666004792953	5.381535183042326	0.43098189818055754	0.2756406863145694	0.38237767044238125	0.36058700143920597	0.3176275611928031	0.30706885176992277	0.36842683902120693	0.36748176694068574	0.3992053210597682	0.6491434773451052	0.5806520680157339	0.5974641970397272	0.6264302560013825	0.6325487517209039	0.5352381117500011	0.6549259095804798	0.586111655232656	0.5902312317197606	1.637519968444531	0.10519247430622439	14.207800926757843	0.8649957565938242	[7.936534635294395, 9.43086289631535, 11.654356034443978, 14.361394698662012, 15.370101249019603, 20.09000700971642, 23.935813388347, 33.869096545626505, 38.637907555655]	physf_s8	epoc	no_flow
physf_s8_no_flow	1981.421875	2004.390625	2009.546875	2018.9921875	37.5703125	7.36	9.43	11.73	NaN	16.01	20.42	26.55	33.01	42.64	6.885731008130678	8.560740448275647	2.510723544228101	3.051643927826795	4.7324135073640115	10.784115608900342	7.985436664702868	5.033386446797766	6.319984456111292	0.4602528257640189	0.45096863838802337	0.4592188706610549	0.4916613397827164	0.5984513027265816	0.3294180664939191	0.45778141304277176	0.4343330982754571	0.3644074246998268	0.5504722402656175	0.535985321956653	0.5265969550985415	0.6301897787365546	0.6207089298428179	0.6788671891368566	0.6339285950139188	0.6049301743203821	0.6275641577310364	1.9060281280085227	0.12152570535110051	18.914259604694514	1.005270968274407	[7.361845965565768, 9.426976875655475, 11.733444968860299, 13.75, 16.012320048813667, 20.418753934964826, 26.55074513000352, 33.0088812971025, 42.639117823026915]	physf_s8	epoc	no_flow
physf_s8_no_flow	2360.7265625	2365.4609375	2370.8984375	2374.0078125	13.28125		NaN	NaN	13.60	NaN	19.25	23.22	30.3	42.77	3.5038777581003804	1.3282388161046388	1.0920007940334255	1.6489137887955327	0.8706229332356068	1.2887880685574702	1.8677746445208092	0.9290966101519285	3.6870385664646883	0.2519934106508481	0.2767873580568441	0.21242754210045636	0.26483571124124133	0.319149681525711	0.3222611270470476	0.2572470690232016	0.3610327764649996	0.36531875408018566	0.5732220636065817	0.6136611962912388	0.5126728739615203	0.6559727546587761	0.6249824941578647	0.48754038098626634	0.6439423269364911	0.6894801572771146	0.574451854362147	1.3466386906956744	0.09195762538880442	5.35098697448079	0.3442499163504434	[7.6, 10.0, 12.0, 13.597837906984193, 15.5, 19.251924082372835, 23.221818608603463, 30.2991675994475, 42.77079012022714]	physf_s8	epoc	no_flow
physf_s2_flow	29.890625	42.4921875	40.1328125	60.1015625	30.2109375	7.39	10.48	12.17	13.61	15.57	20.8	23.87	34.43	39.07	3.727906627854841	3.432655149842831	6.8401739626416544	5.049169917383707	3.457435184222677	3.112604776118489	3.5830818146608454	4.5022049180333115	5.180261656439593	0.43405322343743474	0.4086891282552009	0.407198055552545	0.2842788385202123	0.22761242963941422	0.2000006661344252	0.12281901524107285	0.22720154080357902	0.07855122430067416	0.5952406140755853	0.6154093618836703	0.5411218309277044	0.47681756047524987	0.4934639164233755	0.4815026853936492	0.43178706733049127	0.42199951772777505	0.3976529290549554	1.4124046353995496	0.10367840157815593	10.717804199649322	0.5403336641942307	[7.38749900328843, 10.482560325636221, 12.17212051842567, 13.612991115441345, 15.566894613938883, 20.801434633460648, 23.873957622346467, 34.42557257044775, 39.06746366691781]	physf_s2	epoc	flow
physf_s2_flow	117.015625	150.8046875	146.125	161.296875	44.28125	8.12	9.39	NaN	13.91	NaN	19.44	24.45	31.14	42.33	5.366250137099612	7.256097699763466	3.3421493494587797	9.078062420162615	6.124850844180844	5.054816603171683	6.487973654582447	6.231015668200665	4.203206518081808	0.3256839320388045	0.394090353769188	0.23221305285352356	0.3497094548474786	0.1800071575140935	0.27695423873915076	0.2869875661843624	0.15805683924227112	0.0677272832234474	0.6179314749173532	0.582905014748104	0.47882425794675715	0.5316120306654883	0.46712721161084975	0.5631877729273137	0.5464963629056144	0.37693180861706255	0.354415616434812	1.2433798782766092	0.11337037469642866	12.92663574135448	0.6512962679501914	[8.11836571808929, 9.387835840508766, 12.0, 13.912731100624871, 15.5, 19.444071168204026, 24.45012972497437, 31.143302098855308, 42.33292260089335]	physf_s2	epoc	flow
physf_s2_flow	200.1015625	205.4921875	210.3203125	220.1015625	20.0	7.66	9.96	11.36	NaN	15.00	19.82	26.61	32.57	39.64	3.5477853048082633	2.8941601205910636	2.9139131808000855	2.317468840071339	2.8929868103161733	2.1382781525649652	3.8422281683115993	4.5726341241896975	2.6011720622092462	0.4761714172540392	0.3599292328575256	0.3897751104028453	0.28831288387098924	0.257098478887888	0.4042197291032596	0.2313902319026855	0.1287085161090494	0.24526676830400757	0.6585906843427303	0.617588958779269	0.5729049573786459	0.48951606093468514	0.46917517479267506	0.5765975284073752	0.43525555861127857	0.384531232400761	0.4664631605617465	4.112934697496745	0.1672596522187583	4.6792535764576755	0.3338232006711251	[7.655390986697794, 9.95743281730247, 11.364318801754056, 13.75, 14.998657638314176, 19.81677368248003, 26.6096262157681, 32.57434914130249, 39.64489861824648]	physf_s2	epoc	flow
physf_s2_flow	288.4296875	292.015625	298.5546875	308.4296875	20.0	7.8	NaN	12.20	NaN	14.80	19.84	26.29	32.45	37.84	3.1415974190149063	2.5551601466701253	3.18775966449604	3.7846878425324753	4.116191683978081	2.8969946480466016	2.7522346711194	4.46146396886746	4.807700055864101	0.36623338692827867	0.3065761100688434	0.2667286339673415	0.16126165568703468	0.1283251070663031	0.47952147480159707	0.1859492291509952	0.27122264513140704	0.22577453658137597	0.6231235228074958	0.5914246969405513	0.5619310444463901	0.47027882697605944	0.5417929918772548	0.6262641865024164	0.4547757074134391	0.41674095317801724	0.3559964153958026	3.133640878728935	0.09790721077946485	4.470781409743995	0.34760307236104454	[7.8020883247992145, 10.0, 12.198818417797616, 13.75, 14.80340091583884, 19.844505833106798, 26.288571894167728, 32.44552277516665, 37.84086573696927]	physf_s2	epoc	flow
physf_s2_flow	334.015625	340.09375	361.1953125	381.953125	47.9375	7.39	9.65	12.17	13.47	15.20	19.82	24.92	33.56	38.05	5.502273220579628	4.41414029215988	5.29102525336046	4.651652212391037	3.2033769812634207	2.306086403436416	6.123987902268767	2.88720312015759	5.10483090950874	0.5122387978774136	0.3158539243470305	0.32306433387524686	0.30518086688117124	0.17320031309064549	0.3381564956061628	0.31931516273864846	0.20916191852306992	0.180448205933561	0.640171151767629	0.6395623906965119	0.5942953207191608	0.5654772432152491	0.511195651920655	0.5596128132151362	0.46643872536951103	0.31347433995432705	0.3818033565416574	2.963916315189692	0.17531131062538097	7.826946645883143	0.5346830823132601	[7.385392582056133, 9.646475504120232, 12.172302816712731, 13.470119672380761, 15.20413797443131, 19.82085071755412, 24.916467103257833, 33.56306827409605, 38.049153754770735]	physf_s2	epoc	flow
physf_s2_flow	408.8125	412.765625	439.25	448.2109375	39.3984375	7.3	9.52	12.13	13.79	14.92	19.83	25.38	33.76	39.65	5.051966979046861	6.535198943566688	5.073457137542575	3.4003031933943024	2.596941592299966	3.5408128269182066	2.8106784937392946	2.7317530492159463	3.134385361316616	0.4887162431216753	0.4120371916939041	0.21928778893606285	0.2800575057790967	0.12660828212231182	0.44932155357835996	0.23792703965033676	0.24552054205414148	0.2881569068596938	0.6790455721246453	0.6339030405294903	0.6288978213570738	0.6230622924019888	0.5274557193921521	0.5459033202667639	0.5070748772423246	0.40913231941356537	0.5393916986326184	1.9600415573966803	0.14863413062826128	10.67414299513785	0.7794911104127552	[7.302111815363453, 9.51851704996284, 12.127795400453765, 13.785742897237533, 14.915560996754541, 19.82653298639967, 25.384117110456064, 33.75758007129146, 39.64826102497887]	physf_s2	epoc	flow
physf_s2_flow	459.7421875	466.3671875	487.703125	545.84375	86.1015625		NaN	12.46	13.79	14.99	19.82	26.95	31.59	39.62	4.066011704513532	5.480527165772734	6.379503978493343	5.647421003817045	6.894581976324152	5.093198046043824	4.020851780881607	5.553326374795192	4.198587436167346	0.36879759546244467	0.46182567209011005	0.39951815510346533	0.3133398812755672	0.24984692285372695	0.45381459787508177	0.18303527576009346	0.21579245322868854	0.23893004779600444	0.6341427896489953	0.5787053631292337	0.6064526567179022	0.5834698928162063	0.525530292147294	0.6406399136954698	0.5208311292573682	0.4749755811226702	0.4548786543363271	1.6387093340206438	0.1391095587252185	14.036194448911095	0.6928703267234302	[7.6, 10.0, 12.456720859127449, 13.793506323400452, 14.99493385459683, 19.815371869156372, 26.94608553257233, 31.589559251056563, 39.62181614945635]	physf_s2	epoc	flow
physf_s2_flow	569.875	639.15625	580.2109375	701.328125	131.453125		9.85	12.34	13.71	NaN	19.82	23.35	30.17	42.92	4.698562807432092	5.652262602158836	5.648882013374316	4.615173835754373	3.8208535045794805	3.384818549243249	5.097864362145641	3.3997193807504527	6.722510127043825	0.4779714883885604	0.3827807556574302	0.2848063507897733	0.1758615542916971	0.09444159492454039	0.3004844171095392	0.16592034558188073	0.3826298807742073	0.07147144929328983	0.7601951735921832	0.7405210528246117	0.5846501887780124	0.48326217123516413	0.4949435793658773	0.6777866953062244	0.536281426485998	0.6320622920375865	0.34073553546685387	1.9818597013324089	0.1167456407939719	10.220633919512366	0.7978555537031071	[7.6, 9.853353897952116, 12.341952785631896, 13.70680558844498, 15.5, 19.8224541242509, 23.3456834278522, 30.170430938992737, 42.918389534223735]	physf_s2	epoc	flow
physf_s2_flow	723.921875	729.5	734.3203125	743.921875	20.0	7.95	9.57	11.68	NaN	NaN	19.82	23.68	32.59	39.42	6.384956820032014	4.511740133513664	3.6026656227019758	2.7523978922572736	3.623977508496644	4.009615780937963	4.106372346526865	2.5120522013042135	4.442984371567902	0.5869406470657486	0.410790193742301	0.5601779056642681	0.31681096101844003	0.15117911293346412	0.35891886697112213	0.21449510777001635	0.2254545752221792	0.3256716800446392	0.6652690793960704	0.6430061757215902	0.549275947851526	0.45857344630138913	0.47605926002710214	0.6564106812380465	0.38298243060128323	0.43661052023755126	0.5258271796720134	1.7047725654294987	0.15204519496887628	13.550688575075641	1.1208816732343483	[7.945416480567092, 9.574320120832862, 11.675013643083473, 13.75, 15.5, 19.8244307296118, 23.680178100689318, 32.58983890292504, 39.419625552329926]	physf_s2	epoc	flow
physf_s2_flow	860.5234375	869.234375	871.015625	880.5234375	20.0		9.99	11.99	13.45	15.78		23.36	32.45	38.75	7.339334967139821	12.782722245845715	7.832425996308643	7.743399408752087	9.18254391333249	8.230800998823819	3.8599522131881017	3.6565751163277964	5.9623097293661536	0.33941570618170447	0.41804815659695993	0.545268055224583	0.39039273923317597	0.5133184453694413	0.30521030972627583	0.2668207429272099	0.2867896927893754	0.366947284270462	0.5248402125111981	0.5608946276423338	0.4838135606461989	0.4637554416334067	0.45251575377220776	0.566491868341748	0.36231118606311885	0.34455117316218453	0.31275696554653615	1.1389202678332266	0.09003516906581076	22.55185138212793	0.8278934977066709	[7.6, 9.986518930529408, 11.99228807216174, 13.453213864822029, 15.77814932192799, 20.0, 23.359304028885713, 32.451080206878665, 38.74882831674556]	physf_s2	epoc	flow
physf_s3_flow	131.9765625	142.328125	142.0703125	151.9765625	20.0	7.12	NaN	11.53	14.42	NaN	19.02	24.85	33.43	39.31	3.0957242162127407	1.8817452500791674	2.5670764928439462	3.1414733034029703	2.1896549640202334	2.0305265716036844	1.5076592416935242	1.6614172864337073	0.8702860080627297	0.3176209711666423	0.33518551967750476	0.3816567463162225	0.38651041515520224	0.34250702677857664	0.33635928947972227	0.29961296488019545	0.39272089137447047	0.3605259369399785	0.5056851673690403	0.46953079865478925	0.47718324446638155	0.587902186200556	0.5693533930402488	0.5601983739732016	0.5379495274420466	0.6365262178529123	0.5110358171002488	4.549568915160127	0.14820010534330325	3.2942851410793508	0.16993049762442397	[7.118412979345891, 10.0, 11.526984661733007, 14.415620692393484, 15.5, 19.018450886135724, 24.84522277675402, 33.43410937713167, 39.30904149994368]	physf_s3	epoc	flow
physf_s3_flow	240.84375	251.6484375	250.9375	260.84375	20.0		9.44	12.14	13.84	16.22	19.52	23.34	31.18	41.05	3.172410711863085	7.47830766645709	2.8359841313944956	3.416087074717529	2.9272487317047715	2.7327251831520947	4.299146784551004	2.179828613485441	2.4822783924217275	0.38290213751803315	0.6220778560539831	0.43170728040556255	0.42959143805258043	0.4316301527139607	0.349174491073735	0.3970447289380234	0.34647135951977576	0.29696502088911	0.519454767907619	0.5855799066230254	0.5855530638213854	0.5927251209597207	0.5882828537501241	0.5575246129652464	0.6234803265993354	0.5787837168843806	0.44472421256907835	3.852822840529408	0.2675742567989345	7.901492127971133	0.25090875782564187	[7.6, 9.444828991987889, 12.14043510662572, 13.83811201506567, 16.22263118010972, 19.52299220336143, 23.343925476624324, 31.181366353417978, 41.05468998884486]	physf_s3	epoc	flow
physf_s3_flow	299.5234375	303.3046875	309.6875	319.5234375	20.0		9.89	12.49	13.49	NaN	20.84	25.24	32.57	39.22	3.3242166385395473	1.8018417394515012	2.40032295188339	3.7709761457345308	3.9630404481064185	5.256359879162107	2.4846126201174563	2.556888741493847	5.740042610073723	0.3287919017457355	0.36118218074907565	0.3360154682288598	0.37556424264502253	0.27389366930584047	0.37408158513596923	0.2015066953468987	0.3581917597464014	0.3633601509695746	0.5295948088800111	0.5866330230265226	0.5983046250092061	0.5546329166747384	0.4263910536817697	0.5106754453222897	0.6054002518026236	0.5293243153965853	0.5410372019065619	3.033666514704583	0.17555042448331037	5.5336986432325075	0.3071654176215425	[7.6, 9.885746231471838, 12.492250833478652, 13.487621417675538, 15.5, 20.836571522749278, 25.237234677006096, 32.56805703383811, 39.2239777896324]	physf_s3	epoc	flow
physf_s3_flow	497.7265625	502.8359375	507.8671875	517.7265625	20.0		9.95	12.45	13.16	16.07	20.91	25.62	33.77	39.45	3.2577791046088715	4.6647983586755215	3.163036130735449	3.4442857375184888	2.212936165593171	3.283173689623634	2.719370178461745	2.2975447984201085	1.804100944035035	0.34441819857290984	0.5022597830883162	0.4221404728787713	0.534831406654464	0.40128754026672697	0.38994644993649313	0.4465510518274825	0.35055745385804055	0.2692774633236104	0.4959220541040807	0.5664716978287271	0.5267362432864202	0.5781134555811117	0.6150595424631594	0.6318119327036883	0.5149218769501488	0.5846655188523552	0.4478495116577562	2.451586026105649	0.17072266363065144	8.94433405677231	0.3435009569715512	[7.6, 9.951571285250147, 12.447776930933422, 13.16425689231227, 16.06581070672314, 20.9085448029791, 25.623138438472427, 33.766476261389826, 39.445151728390876]	physf_s3	epoc	flow
physf_s3_flow	563.0546875	575.7109375	573.6171875	583.0546875	20.0		10.61	12.59	13.68	15.04	19.84	23.06	32.23	38.46	5.469499084368004	1.7175405709155263	2.611538638141288	1.4626237593810574	2.858614364761973	1.9840170491743137	1.522789641848204	1.8042616398198674	1.925055234896843	0.2683361826775182	0.287517088312469	0.42378393655217217	0.3417389286240976	0.36444528546219557	0.3864246213231504	0.21677965282295628	0.3104331580199272	0.34241077343100873	0.6455507746952411	0.4827384732970538	0.5385994145207613	0.5547360630508189	0.6044910664018049	0.6095479638544709	0.5028477328692932	0.553695845167853	0.545801790983741	1.1034765392750965	0.19670008845578782	9.9328953413394	0.6664585085744842	[7.6, 10.61462169280499, 12.585809584713918, 13.681521155677085, 15.043470605262169, 19.843810166544717, 23.055834807578783, 32.23362565694897, 38.455799444700986]	physf_s3	epoc	flow
physf_s3_flow	606.8828125	611.6015625	617.6953125	626.8828125	20.0	7.41	9.74	12.64	13.43	NaN	20.53	23.27	30.2	39.31	12.90707088365588	3.111138767500424	6.370468401755629	3.423623289015579	3.0251677799898378	3.9276977642786077	4.243865473319083	5.196827397763609	5.210783891434249	0.25278817315588326	0.19397014070889002	0.1704582526455259	0.09489288942543984	0.14769147179288172	0.17357912253737245	0.24582114876171288	0.30864225191590755	0.38846238237148784	0.5454412019795116	0.47311406862456046	0.5502074458154731	0.4820489448479538	0.5115289938603392	0.5427378578474775	0.5888396696729608	0.619557514806604	0.5609044823095513	0.689565424723846	0.18816129075515245	10.64689825456047	0.991976201773308	[7.410062923590437, 9.743478336143166, 12.644275787194422, 13.428558326781554, 15.5, 20.525648302214186, 23.270091140335136, 30.19693512738782, 39.30861626049896]	physf_s3	epoc	flow
physf_s3_flow	654.328125	668.1953125	664.484375	674.328125	20.0	7.28	10.41	11.64	14.43	15.67	19.42	24.27	32.62	42.81	3.263597778451952	2.5737288562505145	3.1184410034668715	1.3520226499083987	1.9159804955732094	2.314821488158469	3.2994102700623187	1.1927509169270376	3.094818952656529	0.370559513896305	0.4165875906942796	0.34210203464348965	0.41206777589771665	0.32159917361895324	0.42100927167937346	0.3614183886771935	0.26131933808192487	0.28140941187028673	0.4616467161547325	0.49661199524961036	0.5893549758753861	0.674258689164347	0.5979202013753405	0.6505074095324165	0.6004395686104298	0.5915413093634506	0.5149691419445402	2.0507224088032947	0.18704798745691512	7.381719470300972	0.3684825575411513	[7.275270751827115, 10.412265359033393, 11.636659669760808, 14.431068350838663, 15.666297799937874, 19.42177905165187, 24.270625713770368, 32.616844070892824, 42.80622761928037]	physf_s3	epoc	flow
physf_s3_flow	709.734375	718.828125	719.8828125	729.734375	20.0	7.65	10.03	11.71	13.90	15.66	19.76	23.15	30.83	39.84	3.252412766756275	3.0062385023023266	3.121819075511876	1.5521640754371315	2.2955228822259537	2.4446177743419173	3.79658507106758	3.1185148216448444	3.3575539748527143	0.388982731367456	0.42739148166110547	0.4244786409510361	0.3256841647584353	0.38976327404862804	0.4112047789115855	0.46159778643791144	0.5076506476246226	0.40068524698605196	0.49378174482968934	0.5605396159886864	0.5025617170156941	0.5804453365795229	0.7176479050990172	0.5183837072010236	0.6134850563251765	0.6561779272447145	0.6310688994508717	3.7263582686996757	0.1678407841059526	5.575859691762301	0.27205693325506386	[7.646698841595832, 10.029751095680476, 11.705807978615086, 13.903220425881612, 15.661346132145637, 19.76178388098402, 23.15350214682827, 30.834587074843725, 39.83628388192592]	physf_s3	epoc	flow
physf_s3_flow	760.90625	791.9140625	785.875	795.359375	34.453125		10.39	11.89	13.40	NaN	20.06	23.06	30.85	39.32	6.662493532407583	4.554886947195794	4.016786138775745	5.0651376639479055	3.8398201626827912	5.85842620364292	5.521262972558645	4.9670964333976295	7.283802887906661	0.4040203459209722	0.2163376856221265	0.20299044167725885	0.22174330489421784	0.18275655844086489	0.19424066139812485	0.223725241971586	0.21207041697719342	0.2651898410704966	0.6623809019353987	0.43834473521088285	0.5539943099600193	0.5509322857352065	0.5418310361987358	0.5304978286918011	0.45548704415387764	0.5706732736276879	0.5525070706100957	2.5986049700921154	0.14081434966736484	6.267842113853253	0.5607153085587925	[7.6, 10.393482148697226, 11.891059629446826, 13.395870335951486, 15.5, 20.055663989889435, 23.057616020281777, 30.853152611228154, 39.31556374248419]	physf_s3	epoc	flow
physf_s3_flow	822.8984375	839.2890625	843.625	853.2421875	30.34375		10.60	11.55	13.68	15.97		23.37	31.57	40.76	4.84773305069429	4.797986184670566	4.810227343063829	3.7937320547386713	3.966650735559313	2.007337266727605	3.5663338733519288	3.0369855664019876	3.250577186949373	0.2207220244919365	0.44943347300948083	0.45867889426862984	0.41844942434565796	0.40174763189621715	0.31931815315747125	0.4342863519674648	0.4252038155627656	0.43573499197394766	0.5287224582093822	0.644694784120089	0.6156601398855255	0.5942781779469261	0.5314992256521267	0.5236065708891473	0.6726262494973673	0.6657126296249434	0.6653041413411209	1.8657902857797386	0.23548502950479666	11.851487585010638	0.347508865488525	[7.6, 10.599225406661553, 11.552444317046193, 13.681538067145716, 15.967771091120424, 20.0, 23.373396565476227, 31.568995003200772, 40.76285349755532]	physf_s3	epoc	flow
physf_s3_flow	931.625	946.046875	942.0546875	971.421875	39.796875	8.02	9.49	NaN	NaN	14.98	20.84	24.6	33.39	42.2	4.427101956906832	3.1178968586072773	1.723111923586178	1.462563214034103	2.5466636252605626	2.681515286007629	1.5719257818641794	1.0301594769154394	2.115017267798818	0.6006262767529507	0.36697738431507154	0.3581792705048394	0.3244031876206647	0.3557738690122458	0.36596579330084805	0.23442859846235048	0.2716187752415744	0.2439736507277765	0.515622544137236	0.5732198228050038	0.518318238383195	0.45949215841127855	0.5241522003424474	0.5939120034474961	0.49925632530321806	0.6233626922001057	0.5051598044289558	0.7655645364352488	0.34078165827055845	14.456742523737216	1.2253530226667282	[8.023455371850975, 9.486701429020153, 12.0, 13.75, 14.977963026390434, 20.842903593126373, 24.598712275549246, 33.38566226510481, 42.20271295615145]	physf_s3	epoc	flow
physf_s3_flow	984.1953125	1052.4765625	1050.8125	1079.8515625	95.65625	8.1	10.32	NaN	NaN	NaN	19.48	24.19	32.77	40.93	14.24281167312031	9.178328950888568	6.410106547885216	8.150160228583074	3.6226780967605454	10.534584603481456	8.041180366814569	6.0539183851896	5.303321399817125	0.4088277194866579	0.30678541757529976	0.2731945889595652	0.30466479111160755	0.31956446535057265	0.2604197146844892	0.33806092692050554	0.37327557030270536	0.37934033178886495	0.6976820152099912	0.6140899513903848	0.5927040793333606	0.6177229718926536	0.5867163377626885	0.5987894904800021	0.6381078704016786	0.6197042049432021	0.6092611960644001	1.3537825099509249	0.20964323967397588	22.495026745201947	1.7170091938098433	[8.097616210079003, 10.322404936532525, 12.0, 13.75, 15.5, 19.48223680315708, 24.18665741920689, 32.767245542688855, 40.93044925965118]	physf_s3	epoc	flow
physf_s17_no_flow	14.3515625	23.96875	24.6171875	34.3515625	20.0	7.71	NaN	11.79	13.26	16.16	20.14	24.2	33.76	40.69	3.7487992974370337	3.3359605845301825	3.8040879349884125	5.086660472784902	3.354978689442646	3.375063751638062	4.010376283869162	2.845131650192503	5.947925269028489	0.7173949430646144	0.6843185520839397	0.6745039312965243	0.6972077997873428	0.7588261163001714	0.7406939118495035	0.7516191266104675	0.7727000908267774	0.8003961429671514	0.8086445480216804	0.7094642550931666	0.7714697126100714	0.8200544994501916	0.8776459998518222	0.8578799989340404	0.7660149680844595	0.8981302123217015	0.8589832548479658	3.9138829002255284	0.11973218051184836	18.45670767903475	0.9357570531521991	[7.712631850919808, 10.0, 11.78958249100489, 13.263725633630692, 16.158601611540227, 20.143457386602453, 24.19652530805007, 33.76164212875607, 40.691233823798065]	physf_s17	epoc	no_flow
physf_s17_no_flow	196.53125	200.984375	206.75	216.53125	20.0	7.65	10.28	12.19	NaN	15.55	20.71	24.77	32.71	41.64	3.4845669944263458	2.1557100674284952	2.5290286572960543	2.1898919932248697	2.1068296676616542	2.7763544424324973	2.0834021909138687	3.3441656300241753	2.2316699110581615	0.559027456564982	0.5036738034162431	0.6232755854950315	0.5507055404195488	0.6963626747486469	0.7197311381184569	0.6700059241327053	0.6812049091094874	0.5522921552606213	0.6958538437140697	0.6692850893673412	0.7116160274299391	0.7066123778927252	0.7473760665766486	0.7621571099662419	0.730717683673384	0.7178748560285669	0.6570708111451501	2.7868943888217177	0.15773358196312792	13.287994609315637	0.8109188695232412	[7.6463508504852085, 10.279861012641398, 12.186642561351498, 13.75, 15.554390105402131, 20.70815194871215, 24.772903534462905, 32.70827820075224, 41.639568792583376]	physf_s17	epoc	no_flow
physf_s17_no_flow	233.75	250.3671875	243.875	253.75	20.0	7.62	10.36	12.62	13.77	15.43	20.87	23.12	32.06	40.83	3.2087151603221913	2.1630384017215927	5.219014664884562	2.950843461369231	3.026607068555422	2.1826714096007986	3.6808403489015893	2.1563802970790653	2.1252520813947577	0.5958882234008618	0.5372717447968344	0.6549154332136499	0.653866280784451	0.6958768709063055	0.5559931022661245	0.6078821325631109	0.5909842957193553	0.5768506724308818	0.7791844085369519	0.8136117571514172	0.8744091045943022	0.8243381425068995	0.7893722643632239	0.7212251239154961	0.732149894422871	0.7537117350452425	0.8440763260795036	3.569180521627413	0.15266531031955172	14.41321049697766	0.6148417251393726	[7.624135995309868, 10.360365020163881, 12.62224043893195, 13.77118826524666, 15.427611711181529, 20.87268046440325, 23.115567695278877, 32.05577112808141, 40.829589074453196]	physf_s17	epoc	no_flow
physf_s17_no_flow	356.9609375	363.59375	367.1484375	376.9609375	20.0	7.87	10.37	12.08	14.21	15.26	20.64	25.34	31.76	39.48	3.292060103417367	1.6575853101201237	1.0731987055803585	2.684208055374151	1.5900689610543877	3.041265592892664	1.8981104125307418	2.6788642082402605	1.65431473499972	0.6436629421999586	0.5461634931453153	0.5494477316629062	0.7178878709995534	0.6419015021328078	0.5914805444598604	0.7164382001304037	0.6121658806721021	0.5901931810236901	0.7856037937770953	0.7911785085533515	0.7332859729138205	0.8835348832770751	0.8024900265480741	0.7996981390613316	0.8373744471046507	0.7550290637444119	0.7676719682398383	2.395844356834057	0.14031948545645273	15.567035749804923	0.994843616435032	[7.8733772363798105, 10.371679194488637, 12.08311562757888, 14.2075271837636, 15.257522247348767, 20.64169723081332, 25.336067091482068, 31.764029731043227, 39.479180908569134]	physf_s17	epoc	no_flow
physf_s17_no_flow	482.3203125	491.1171875	492.71875	502.3203125	20.0		9.73	11.52	14.10	15.60	19.04	23.8	33.98	42.34	6.463850604087266	7.255616127130313	6.209103633546887	5.240426187419853	5.828573218111832	3.2118804094085345	3.5409795443797516	1.1977031799907347	2.050664964901918	0.6605394775082175	0.6593982783571801	0.6572415520934095	0.67175053109357	0.6907228992553823	0.5654419120149229	0.6528748012083405	0.4883475079513184	0.43614909971893007	0.7341849192712534	0.7378836627685161	0.7133696816235093	0.7474653216844626	0.758883567930357	0.753355054182653	0.7659946785333519	0.7263605664215618	0.6872756034143828	6.149854764577332	0.14644377163704458	13.728683577625283	0.6154661088008904	[7.6, 9.7304058164187, 11.517205217772984, 14.09878949068468, 15.597226678372692, 19.044282727914894, 23.795649048458493, 33.9782606901769, 42.343788534428164]	physf_s17	epoc	no_flow
physf_s17_no_flow	798.484375	807.8203125	808.9609375	831.5703125	33.0859375		10.00	12.18	NaN	16.27	20.07	26.62	31.16	41.51	7.607925969033993	3.8253743462215097	4.4532784764971725	2.3191668069324978	1.4983960154661922	2.4087913124225717	1.9055620971013576	2.3290061635328096	2.974282932463853	0.6689847482664187	0.5407878101727993	0.5504668980334653	0.559150422002059	0.6100623364475777	0.5981481541885703	0.5399532054870759	0.6055358141472534	0.41003980364984033	0.7250868726071029	0.6983586886146195	0.6817247143392978	0.660920356816336	0.7772304763967088	0.761424720157133	0.7511366380167608	0.6923868081241557	0.5454530160416747	4.064931831007965	0.12703150553688183	13.131200287667395	0.9745028926461041	[7.6, 9.997067225271904, 12.178724562312484, 13.75, 16.27488692122006, 20.065305473840308, 26.61736168970695, 31.160554323728057, 41.507009706241035]	physf_s17	epoc	no_flow
physf_s17_no_flow	927.203125	933.875	937.5234375	947.203125	20.0	7.18	9.63	11.72	NaN	15.10		25.65	34.24	40.77	3.94942395590844	2.8099767983816206	3.0548653818711844	2.670185558584073	2.644571627044119	3.9345934098583175	3.1935071036185443	5.115531316775791	3.7168033596550454	0.721494942288025	0.5211428635303369	0.5923843806465104	0.5577083083247617	0.6812540493576844	0.6384048275191333	0.7292997028181121	0.7524945648933523	0.7384928339503553	0.8230209128174679	0.699132733234089	0.6808677109386978	0.6962893874130269	0.7060297783572415	0.6469553723557339	0.8250074000101189	0.7636871910414705	0.8728085970142345	2.877637519508565	0.17261424985735946	17.12444260093433	1.1810448393165653	[7.184528831998322, 9.628933659200428, 11.720814255072431, 13.75, 15.09823828175723, 20.0, 25.653522761616696, 34.24150793715431, 40.774244030903496]	physf_s17	epoc	no_flow
physf_s17_no_flow	1080.2734375	1089.671875	1090.5546875	1100.2734375	20.0		9.52	11.99	13.60	15.35	19.04	26.2	34.07	39.45	3.8414348766220376	5.230642579966041	4.178226484863551	4.520628596661628	9.039725940041079	11.961245349415712	12.232501695711528	8.740866889806584	7.457355013460379	0.612899541832855	0.6052808143608147	0.6433596619644829	0.6596507992123527	0.785270007606505	0.8008151396115251	0.8764809153725108	0.818982637648799	0.744315523302826	0.7517016057158417	0.7108295927511001	0.8025319260462646	0.7749300435982538	0.7967738140245597	0.768977504895225	0.886764903030726	0.8738691846282483	0.7903074457410366	6.853380626653492	0.10780379661101912	14.871730010480821	0.7421888932944349	[7.6, 9.521048658569057, 11.99051966317017, 13.60287609585755, 15.346129448814951, 19.04398518172661, 26.197896695916132, 34.07481613249881, 39.448005852791006]	physf_s17	epoc	no_flow
physf_s17_no_flow	1247.28125	1256.6328125	1257.671875	1267.28125	20.0	7.86	NaN	12.54	13.34	15.09	19.19	23.96	33.73	39.54	4.980154394986434	2.0319386004491213	3.211976129931564	2.399378810971893	3.4683506942143154	4.6914989738851745	3.720437963348872	6.032114841885006	3.4756136839852685	0.7465165068098921	0.6090341090105289	0.6933470794941252	0.6041784951200025	0.7018792944217237	0.6819968444161743	0.7111529427804351	0.805416588699604	0.705709475344496	0.7945030747949913	0.8069522107079656	0.8171037007344061	0.8261851757407964	0.8497175863679606	0.6606259316721985	0.8116473630699192	0.8713509922925753	0.8706802429523988	3.17396044073323	0.13146437922349477	19.957586387719267	1.314877998846026	[7.856522471141651, 10.0, 12.54321630450838, 13.344728621632177, 15.090768353433681, 19.1875527848958, 23.95719412332849, 33.73295620566453, 39.543067650355646]	physf_s17	epoc	no_flow
physf_s17_no_flow	1390.4140625	1417.3203125	1408.1953125	1427.5859375	37.171875	7.1	10.54	12.06	13.64	15.85	20.82	25.88	30.32	38.67	6.575915003964521	5.814823229834142	5.357671633628275	6.179209700106995	8.512324942337033	5.835012244693594	7.361956511968518	5.8785802602489605	5.942410714816543	0.8045498339649598	0.7312806192698503	0.7107163520060983	0.7441524364302287	0.761469735521017	0.7480598170759809	0.7892658350238164	0.7801953418543768	0.7545822402092602	0.9253118560885754	0.7403009147519759	0.771885477464432	0.7978618462182877	0.8741784228178555	0.8430477709410145	0.8252951528688621	0.8016786540908337	0.7822675786524009	4.654178091149233	0.15208463183808812	25.765032558202087	1.4517898919859784	[7.103494608521036, 10.53625451305755, 12.060751458795242, 13.637521863258327, 15.850203628602246, 20.82238335711332, 25.875352846247768, 30.319176150629403, 38.67424077787411]	physf_s17	epoc	no_flow
physf_s17_no_flow	1494.5625	1569.5703125	1518.5	1686.609375	192.046875	7.88	10.50	11.61	13.55	15.22	20.6	23.92	32.48	38.69	7.3170392428600985	7.145207506802782	7.151206046587696	5.674520787874595	5.407080276437753	7.236411565794315	6.7394135033747204	5.3805421731920475	6.10687316482822	0.7262293167605524	0.608991779209254	0.6333546012547416	0.6742389762536455	0.6857839632553001	0.6764221785209417	0.7260102714746244	0.7415559616177442	0.7169971142273411	0.8068158833508021	0.8507562566587641	0.8429839419161068	0.86782136990997	0.8158346152109925	0.7683236720817327	0.8122284678705627	0.8960438641134211	0.8013524929606877	4.9296126310262105	0.16570358801264637	22.366382635539015	1.212668204446534	[7.877786354328532, 10.500000000048482, 11.612301074695116, 13.547237391886958, 15.223007308649665, 20.600000746902246, 23.92474166595582, 32.480784295275285, 38.68671615492462]	physf_s17	epoc	no_flow
physf_s17_no_flow	1739.0703125	1762.6875	1765.0546875	1774.7109375	35.640625	7.95	9.75	11.62	14.44	15.98	20.64	26.41	30.12	39.87	3.8549319823201897	4.1625399470477635	3.7320439351207275	4.132601860551782	3.50836862119508	4.5588018108925485	4.581373893668142	2.4656286974758688	2.409806232600985	0.6981515635806108	0.5758581062136253	0.5592590768076949	0.5985417159165014	0.6056282204626292	0.5273846512192203	0.6654699557265348	0.5533697781841244	0.46200255218714625	0.7651631369150715	0.6761566756005637	0.6829742706068559	0.7610980880096918	0.7109812771173667	0.6669716137689365	0.7610438277317949	0.7432101086670105	0.7922960795963615	3.381087015209132	0.22793206342440592	16.17577402675872	0.8851215116497708	[7.947368352109613, 9.753305694112324, 11.62315362699978, 14.437297790662571, 15.97570301028714, 20.6363247879829, 26.408155589572, 30.124148186623586, 39.873188812765356]	physf_s17	epoc	no_flow
physf_s17_no_flow	1795.375	1805.9609375	1805.6953125	1815.375	20.0	7.47	10.14	12.66	NaN	15.08	19.63	24.74	31.29	40.24	4.377824194719777	3.2385804145880344	4.392496736647058	1.5546837186247384	2.964529131647113	2.5810886992409428	1.5882564252905735	2.5063533780229084	3.2464146224526065	0.4562233533114731	0.43457518642178966	0.574832462317337	0.5458534808256246	0.5538285627587767	0.5658033929257172	0.6200895723697654	0.6147456492807496	0.6366762232080345	0.7066577759646293	0.6091412019838223	0.6144327056458633	0.7008236300536322	0.7086063868713526	0.7698396915245744	0.752183462530861	0.761038127042172	0.802273408472016	1.8276455324822132	0.18295363632227452	17.183200588275934	0.9575205075967979	[7.465340724789239, 10.141242037302401, 12.65812978309995, 13.75, 15.079467446454863, 19.630062602626055, 24.743594958471306, 31.285908577769344, 40.239673082696804]	physf_s17	epoc	no_flow
[truncated: 939 more rows]
[truncated: 5 more columns]
