# Supplementary material for: Schumann-anchored golden ratio organization of human neural oscillations
Source: Front Comput Neurosci. 2026 Jun 2;20:1786996. doi: 10.3389/fncom.2026.1786996 (PMC13269411; doi:10.3389/fncom.2026.1786996)
Supplement: Supplementary file 3 [file Data_Sheet_2.csv]

freq	power	bandwidth	channel	session	dataset
9.660265417213681	1.505440171633642	4.7280155147109575	EEG.AF3	test schumann_EPOCX_111270_2023.04.23T14.50.35.05.00.md.pm.bp.csv	FILES
15.304652390973073	0.9981771685033618	3.8704387871691885	EEG.AF3	test schumann_EPOCX_111270_2023.04.23T14.50.35.05.00.md.pm.bp.csv	FILES
16.464795544251125	1.163286722086084	1.0287622371540288	EEG.AF3	test schumann_EPOCX_111270_2023.04.23T14.50.35.05.00.md.pm.bp.csv	FILES
18.101473499534873	1.2861063587948427	0.43190514045304035	EEG.AF3	test schumann_EPOCX_111270_2023.04.23T14.50.35.05.00.md.pm.bp.csv	FILES
18.48019656292339	1.2977764779221515	2.0083104265248926	EEG.AF3	test schumann_EPOCX_111270_2023.04.23T14.50.35.05.00.md.pm.bp.csv	FILES
22.101307874838927	1.3958216419252052	7.20728323310668	EEG.AF3	test schumann_EPOCX_111270_2023.04.23T14.50.35.05.00.md.pm.bp.csv	FILES
24.835241991332126	1.3983098735154715	1.0459509257567203	EEG.AF3	test schumann_EPOCX_111270_2023.04.23T14.50.35.05.00.md.pm.bp.csv	FILES
27.12004866972896	1.3071761135997544	2.9497683634607506	EEG.AF3	test schumann_EPOCX_111270_2023.04.23T14.50.35.05.00.md.pm.bp.csv	FILES
28.888542502576428	1.236550137116264	0.2215936514270191	EEG.AF3	test schumann_EPOCX_111270_2023.04.23T14.50.35.05.00.md.pm.bp.csv	FILES
29.969694388782553	1.244955566766779	0.4464435574280037	EEG.AF3	test schumann_EPOCX_111270_2023.04.23T14.50.35.05.00.md.pm.bp.csv	FILES
30.80352506454578	1.213079404761538	5.763534840258654	EEG.AF3	test schumann_EPOCX_111270_2023.04.23T14.50.35.05.00.md.pm.bp.csv	FILES
36.85173349763331	1.1908792346973731	5.64163228800005	EEG.AF3	test schumann_EPOCX_111270_2023.04.23T14.50.35.05.00.md.pm.bp.csv	FILES
41.229829089127804	0.960425890544614	3.791338062477299	EEG.AF3	test schumann_EPOCX_111270_2023.04.23T14.50.35.05.00.md.pm.bp.csv	FILES
44.179122846604066	0.6200419450547381	2.470392734310891	EEG.AF3	test schumann_EPOCX_111270_2023.04.23T14.50.35.05.00.md.pm.bp.csv	FILES
3.851940362178097	0.05505509560720312	0.21751142300140203	EEG.F7	test schumann_EPOCX_111270_2023.04.23T14.50.35.05.00.md.pm.bp.csv	FILES
4.365959137583649	0.10380466248366182	0.4358268247598512	EEG.F7	test schumann_EPOCX_111270_2023.04.23T14.50.35.05.00.md.pm.bp.csv	FILES
5.010761816875769	0.20861046870520972	0.6975138062835524	EEG.F7	test schumann_EPOCX_111270_2023.04.23T14.50.35.05.00.md.pm.bp.csv	FILES
6.115855499734909	0.358438423466636	0.8938563996821394	EEG.F7	test schumann_EPOCX_111270_2023.04.23T14.50.35.05.00.md.pm.bp.csv	FILES
7.227091113322085	0.8080667087887311	1.1228152837310492	EEG.F7	test schumann_EPOCX_111270_2023.04.23T14.50.35.05.00.md.pm.bp.csv	FILES
9.968110814106431	1.5139185391884833	3.045746558453753	EEG.F7	test schumann_EPOCX_111270_2023.04.23T14.50.35.05.00.md.pm.bp.csv	FILES
13.6130183889017	0.9297380399999093	2.518230085127349	EEG.F7	test schumann_EPOCX_111270_2023.04.23T14.50.35.05.00.md.pm.bp.csv	FILES
17.537075322210477	1.1989587822890402	7.11907810226115	EEG.F7	test schumann_EPOCX_111270_2023.04.23T14.50.35.05.00.md.pm.bp.csv	FILES
23.094417638580296	1.2656772873081694	0.42709110023025004	EEG.F7	test schumann_EPOCX_111270_2023.04.23T14.50.35.05.00.md.pm.bp.csv	FILES
25.54647217516651	1.1851913323128918	8.325275097835977	EEG.F7	test schumann_EPOCX_111270_2023.04.23T14.50.35.05.00.md.pm.bp.csv	FILES
30.09425048144371	1.1680576723005676	3.7816559052051377	EEG.F7	test schumann_EPOCX_111270_2023.04.23T14.50.35.05.00.md.pm.bp.csv	FILES
30.930810808546163	1.1893020456428367	0.35164994993794596	EEG.F7	test schumann_EPOCX_111270_2023.04.23T14.50.35.05.00.md.pm.bp.csv	FILES
32.2447983347722	1.2378462988716927	0.965013353312393	EEG.F7	test schumann_EPOCX_111270_2023.04.23T14.50.35.05.00.md.pm.bp.csv	FILES
33.556012443164725	1.2152439076115629	1.8475072796591963	EEG.F7	test schumann_EPOCX_111270_2023.04.23T14.50.35.05.00.md.pm.bp.csv	FILES
35.27295727761479	1.216665757244342	5.672449417352707	EEG.F7	test schumann_EPOCX_111270_2023.04.23T14.50.35.05.00.md.pm.bp.csv	FILES
40.144046522397545	1.0878298830644955	4.295727900991653	EEG.F7	test schumann_EPOCX_111270_2023.04.23T14.50.35.05.00.md.pm.bp.csv	FILES
43.77396736973861	0.7509476114779603	2.8509210261151643	EEG.F7	test schumann_EPOCX_111270_2023.04.23T14.50.35.05.00.md.pm.bp.csv	FILES
6.828195837657828	0.998133737835913	2.386838003828129	EEG.F3	test schumann_EPOCX_111270_2023.04.23T14.50.35.05.00.md.pm.bp.csv	FILES
9.725596821624308	1.6458277414884765	3.6217730841042117	EEG.F3	test schumann_EPOCX_111270_2023.04.23T14.50.35.05.00.md.pm.bp.csv	FILES
15.477054117651312	1.1121454872361343	7.085674264583776	EEG.F3	test schumann_EPOCX_111270_2023.04.23T14.50.35.05.00.md.pm.bp.csv	FILES
16.385458169137834	1.2523761074676514	0.5519890160208648	EEG.F3	test schumann_EPOCX_111270_2023.04.23T14.50.35.05.00.md.pm.bp.csv	FILES
17.19211570605632	1.2511880160710287	0.3781718648190763	EEG.F3	test schumann_EPOCX_111270_2023.04.23T14.50.35.05.00.md.pm.bp.csv	FILES
18.131538951504808	1.3729299366041945	0.37474281073704035	EEG.F3	test schumann_EPOCX_111270_2023.04.23T14.50.35.05.00.md.pm.bp.csv	FILES
24.04756098667774	1.4856768880186801	10.124507724835441	EEG.F3	test schumann_EPOCX_111270_2023.04.23T14.50.35.05.00.md.pm.bp.csv	FILES
32.166129149973784	1.198075629132455	0.3349498246124232	EEG.F3	test schumann_EPOCX_111270_2023.04.23T14.50.35.05.00.md.pm.bp.csv	FILES
33.79006665875089	1.1727503068435952	6.9304730796163545	EEG.F3	test schumann_EPOCX_111270_2023.04.23T14.50.35.05.00.md.pm.bp.csv	FILES
38.844730947338775	1.054890618325685	4.719927652389556	EEG.F3	test schumann_EPOCX_111270_2023.04.23T14.50.35.05.00.md.pm.bp.csv	FILES
40.37978308864086	0.9760589756771092	0.355573922572923	EEG.F3	test schumann_EPOCX_111270_2023.04.23T14.50.35.05.00.md.pm.bp.csv	FILES
42.23264322277685	0.8085956116968647	2.893054337851753	EEG.F3	test schumann_EPOCX_111270_2023.04.23T14.50.35.05.00.md.pm.bp.csv	FILES
44.420618027719534	0.4750569593598948	1.9065708343881194	EEG.F3	test schumann_EPOCX_111270_2023.04.23T14.50.35.05.00.md.pm.bp.csv	FILES
10.036640006305293	1.4256392907513058	5.016311786944665	EEG.FC5	test schumann_EPOCX_111270_2023.04.23T14.50.35.05.00.md.pm.bp.csv	FILES
14.797866173771453	0.9918351138099318	2.5130191564518407	EEG.FC5	test schumann_EPOCX_111270_2023.04.23T14.50.35.05.00.md.pm.bp.csv	FILES
16.25650789137065	1.1726605166640724	1.3331908793744776	EEG.FC5	test schumann_EPOCX_111270_2023.04.23T14.50.35.05.00.md.pm.bp.csv	FILES
18.003878564519912	1.3428824954098446	2.8366343719603138	EEG.FC5	test schumann_EPOCX_111270_2023.04.23T14.50.35.05.00.md.pm.bp.csv	FILES
22.489259829107176	1.3789957161344877	7.459930504543943	EEG.FC5	test schumann_EPOCX_111270_2023.04.23T14.50.35.05.00.md.pm.bp.csv	FILES
28.876608589397325	1.1864394971669578	4.793658619699481	EEG.FC5	test schumann_EPOCX_111270_2023.04.23T14.50.35.05.00.md.pm.bp.csv	FILES
30.06528895835516	1.1932423450348433	1.0003543987809662	EEG.FC5	test schumann_EPOCX_111270_2023.04.23T14.50.35.05.00.md.pm.bp.csv	FILES
31.058494403237702	1.1985730403781032	0.6945898165151778	EEG.FC5	test schumann_EPOCX_111270_2023.04.23T14.50.35.05.00.md.pm.bp.csv	FILES
32.03687192194941	1.2124892498890447	0.576819093021183	EEG.FC5	test schumann_EPOCX_111270_2023.04.23T14.50.35.05.00.md.pm.bp.csv	FILES
32.82364460684578	1.21536652716522	0.5606190657895164	EEG.FC5	test schumann_EPOCX_111270_2023.04.23T14.50.35.05.00.md.pm.bp.csv	FILES
34.346626656469	1.2098615249641822	4.745659434051498	EEG.FC5	test schumann_EPOCX_111270_2023.04.23T14.50.35.05.00.md.pm.bp.csv	FILES
39.112132046292	1.13709475378432	4.1446597454192124	EEG.FC5	test schumann_EPOCX_111270_2023.04.23T14.50.35.05.00.md.pm.bp.csv	FILES
41.89606326879942	0.8989721593693166	2.154489386719043	EEG.FC5	test schumann_EPOCX_111270_2023.04.23T14.50.35.05.00.md.pm.bp.csv	FILES
44.13699135021601	0.6140221380479118	2.376414600392611	EEG.FC5	test schumann_EPOCX_111270_2023.04.23T14.50.35.05.00.md.pm.bp.csv	FILES
4.7616297802514405	0.0618350735226007	0.2818765663722227	EEG.T7	test schumann_EPOCX_111270_2023.04.23T14.50.35.05.00.md.pm.bp.csv	FILES
5.610409280573131	0.19755601589256672	0.5482566850857344	EEG.T7	test schumann_EPOCX_111270_2023.04.23T14.50.35.05.00.md.pm.bp.csv	FILES
6.203388605074351	0.43833050582151	0.4492892260632788	EEG.T7	test schumann_EPOCX_111270_2023.04.23T14.50.35.05.00.md.pm.bp.csv	FILES
6.9634797386395215	0.6188476316365195	1.1017762948832728	EEG.T7	test schumann_EPOCX_111270_2023.04.23T14.50.35.05.00.md.pm.bp.csv	FILES
9.659369426248949	1.3198168332424078	2.5724306234410013	EEG.T7	test schumann_EPOCX_111270_2023.04.23T14.50.35.05.00.md.pm.bp.csv	FILES
12.289573034418149	0.8967732504108225	1.183532695752172	EEG.T7	test schumann_EPOCX_111270_2023.04.23T14.50.35.05.00.md.pm.bp.csv	FILES
13.70147018540429	0.7821797784654516	5.035133753986541	EEG.T7	test schumann_EPOCX_111270_2023.04.23T14.50.35.05.00.md.pm.bp.csv	FILES
18.027919438106018	0.9456749026316684	6.9388757853246545	EEG.T7	test schumann_EPOCX_111270_2023.04.23T14.50.35.05.00.md.pm.bp.csv	FILES
25.043153507532608	1.0702634019384194	0.205953378804083	EEG.T7	test schumann_EPOCX_111270_2023.04.23T14.50.35.05.00.md.pm.bp.csv	FILES
25.669996332615984	1.0937590988114123	0.21742179460247527	EEG.T7	test schumann_EPOCX_111270_2023.04.23T14.50.35.05.00.md.pm.bp.csv	FILES
27.25508948116262	1.1289730953401813	9.33614386944183	EEG.T7	test schumann_EPOCX_111270_2023.04.23T14.50.35.05.00.md.pm.bp.csv	FILES
34.279963918340094	1.322266922529717	6.126662387853907	EEG.T7	test schumann_EPOCX_111270_2023.04.23T14.50.35.05.00.md.pm.bp.csv	FILES
38.19486447396912	1.2671745029655799	3.871683233151489	EEG.T7	test schumann_EPOCX_111270_2023.04.23T14.50.35.05.00.md.pm.bp.csv	FILES
39.633957610454736	1.1728760458377736	2.027844738442761	EEG.T7	test schumann_EPOCX_111270_2023.04.23T14.50.35.05.00.md.pm.bp.csv	FILES
41.566535549053796	1.0792672971510051	2.262539445422246	EEG.T7	test schumann_EPOCX_111270_2023.04.23T14.50.35.05.00.md.pm.bp.csv	FILES
44.13699133396459	0.7387131317373234	2.620738558384453	EEG.T7	test schumann_EPOCX_111270_2023.04.23T14.50.35.05.00.md.pm.bp.csv	FILES
4.656990421455953	0.2272306259991726	0.7584068714305233	EEG.P7	test schumann_EPOCX_111270_2023.04.23T14.50.35.05.00.md.pm.bp.csv	FILES
5.881207629024564	0.4822100549575704	1.1400093297244382	EEG.P7	test schumann_EPOCX_111270_2023.04.23T14.50.35.05.00.md.pm.bp.csv	FILES
7.1465513604389095	0.7693298942477191	1.2437143513237197	EEG.P7	test schumann_EPOCX_111270_2023.04.23T14.50.35.05.00.md.pm.bp.csv	FILES
9.430782818903197	1.436950346765763	2.12431283576889	EEG.P7	test schumann_EPOCX_111270_2023.04.23T14.50.35.05.00.md.pm.bp.csv	FILES
12.114506838065404	0.9769291676201153	2.109488012643304	EEG.P7	test schumann_EPOCX_111270_2023.04.23T14.50.35.05.00.md.pm.bp.csv	FILES
13.371716802816138	0.9416377053536796	4.524283956756098	EEG.P7	test schumann_EPOCX_111270_2023.04.23T14.50.35.05.00.md.pm.bp.csv	FILES
14.49976288805302	0.8918124604651483	6.242082428928835	EEG.P7	test schumann_EPOCX_111270_2023.04.23T14.50.35.05.00.md.pm.bp.csv	FILES
20.77807166553217	1.0617325023281632	8.726721252525785	EEG.P7	test schumann_EPOCX_111270_2023.04.23T14.50.35.05.00.md.pm.bp.csv	FILES
25.10536376643471	1.1016554692900846	0.35685644558214386	EEG.P7	test schumann_EPOCX_111270_2023.04.23T14.50.35.05.00.md.pm.bp.csv	FILES
29.581575863862927	1.2190937028298052	0.2356000941042297	EEG.P7	test schumann_EPOCX_111270_2023.04.23T14.50.35.05.00.md.pm.bp.csv	FILES
30.298525561057183	1.2345379482020238	8.533135560601663	EEG.P7	test schumann_EPOCX_111270_2023.04.23T14.50.35.05.00.md.pm.bp.csv	FILES
30.756127186595577	1.2453146274814775	0.2452741527159796	EEG.P7	test schumann_EPOCX_111270_2023.04.23T14.50.35.05.00.md.pm.bp.csv	FILES
36.91519745043045	1.303599055147671	5.978938509859894	EEG.P7	test schumann_EPOCX_111270_2023.04.23T14.50.35.05.00.md.pm.bp.csv	FILES
41.18101501527871	1.0960348272648726	1.1152313193181458	EEG.P7	test schumann_EPOCX_111270_2023.04.23T14.50.35.05.00.md.pm.bp.csv	FILES
41.3966768793367	1.0660197069730002	3.809500417700024	EEG.P7	test schumann_EPOCX_111270_2023.04.23T14.50.35.05.00.md.pm.bp.csv	FILES
44.38697724981158	0.7044946460629913	2.525964434304461	EEG.P7	test schumann_EPOCX_111270_2023.04.23T14.50.35.05.00.md.pm.bp.csv	FILES
7.2724643216052804	0.7115899164169944	2.4242841973754232	EEG.O1	test schumann_EPOCX_111270_2023.04.23T14.50.35.05.00.md.pm.bp.csv	FILES
10.131637136798455	1.590964992129826	2.3014025493065318	EEG.O1	test schumann_EPOCX_111270_2023.04.23T14.50.35.05.00.md.pm.bp.csv	FILES
12.367000863022339	1.2958556885488839	1.4203934259202753	EEG.O1	test schumann_EPOCX_111270_2023.04.23T14.50.35.05.00.md.pm.bp.csv	FILES
13.557048101161673	1.0193668584745703	1.7298448973916765	EEG.O1	test schumann_EPOCX_111270_2023.04.23T14.50.35.05.00.md.pm.bp.csv	FILES
14.597627371823751	0.9580336432813606	2.3752438619843694	EEG.O1	test schumann_EPOCX_111270_2023.04.23T14.50.35.05.00.md.pm.bp.csv	FILES
15.940093759474353	0.9716409775271159	4.19454534708447	EEG.O1	test schumann_EPOCX_111270_2023.04.23T14.50.35.05.00.md.pm.bp.csv	FILES
16.365320366331847	0.9780835105351444	1.68279773234744	EEG.O1	test schumann_EPOCX_111270_2023.04.23T14.50.35.05.00.md.pm.bp.csv	FILES
20.68744507172544	1.1743828159840088	6.141200634701733	EEG.O1	test schumann_EPOCX_111270_2023.04.23T14.50.35.05.00.md.pm.bp.csv	FILES
24.79107570126162	1.1736646622521303	3.4368616188480994	EEG.O1	test schumann_EPOCX_111270_2023.04.23T14.50.35.05.00.md.pm.bp.csv	FILES
27.087387250047552	1.1345897160299083	0.5257379145614435	EEG.O1	test schumann_EPOCX_111270_2023.04.23T14.50.35.05.00.md.pm.bp.csv	FILES
27.73374130936357	1.188004641593188	0.3410970294989524	EEG.O1	test schumann_EPOCX_111270_2023.04.23T14.50.35.05.00.md.pm.bp.csv	FILES
28.196280858092628	1.1527173422234211	0.26263951371668737	EEG.O1	test schumann_EPOCX_111270_2023.04.23T14.50.35.05.00.md.pm.bp.csv	FILES
29.60243150840668	1.176814050029983	7.427359660221735	EEG.O1	test schumann_EPOCX_111270_2023.04.23T14.50.35.05.00.md.pm.bp.csv	FILES
36.59315776098121	1.250356795915632	6.052091083907846	EEG.O1	test schumann_EPOCX_111270_2023.04.23T14.50.35.05.00.md.pm.bp.csv	FILES
40.86328388228686	1.052980655144416	3.860361800745348	EEG.O1	test schumann_EPOCX_111270_2023.04.23T14.50.35.05.00.md.pm.bp.csv	FILES
41.9358896090337	0.9498598623430747	1.1682067857218406	EEG.O1	test schumann_EPOCX_111270_2023.04.23T14.50.35.05.00.md.pm.bp.csv	FILES
44.023970787081595	0.7235984981730452	2.5458104115368263	EEG.O1	test schumann_EPOCX_111270_2023.04.23T14.50.35.05.00.md.pm.bp.csv	FILES
4.552896547867177	0.22672448503172127	0.5312300290959697	EEG.O2	test schumann_EPOCX_111270_2023.04.23T14.50.35.05.00.md.pm.bp.csv	FILES
6.390847775008143	0.6889510748440107	2.1607587143908527	EEG.O2	test schumann_EPOCX_111270_2023.04.23T14.50.35.05.00.md.pm.bp.csv	FILES
10.14236852842834	1.7425435373106413	4.101091544193973	EEG.O2	test schumann_EPOCX_111270_2023.04.23T14.50.35.05.00.md.pm.bp.csv	FILES
16.72834197634603	1.147149078927279	8.083539276730452	EEG.O2	test schumann_EPOCX_111270_2023.04.23T14.50.35.05.00.md.pm.bp.csv	FILES
24.694526066581574	1.2164086893041453	8.604710806731328	EEG.O2	test schumann_EPOCX_111270_2023.04.23T14.50.35.05.00.md.pm.bp.csv	FILES
24.944224707418652	1.253496372178862	0.27532061578182965	EEG.O2	test schumann_EPOCX_111270_2023.04.23T14.50.35.05.00.md.pm.bp.csv	FILES
27.196169609056525	1.1336075679573412	2.35430557782222	EEG.O2	test schumann_EPOCX_111270_2023.04.23T14.50.35.05.00.md.pm.bp.csv	FILES
29.022116140635898	1.1736852364341772	1.6734452443217236	EEG.O2	test schumann_EPOCX_111270_2023.04.23T14.50.35.05.00.md.pm.bp.csv	FILES
30.200752520259737	1.2259908661496866	0.7589829557331458	EEG.O2	test schumann_EPOCX_111270_2023.04.23T14.50.35.05.00.md.pm.bp.csv	FILES
30.98084765355931	1.1880998122891993	0.21833154657527282	EEG.O2	test schumann_EPOCX_111270_2023.04.23T14.50.35.05.00.md.pm.bp.csv	FILES
31.850787938461043	1.2067971386049676	3.8165425753512947	EEG.O2	test schumann_EPOCX_111270_2023.04.23T14.50.35.05.00.md.pm.bp.csv	FILES
36.363253478179246	1.2140380219548332	4.994974513644136	EEG.O2	test schumann_EPOCX_111270_2023.04.23T14.50.35.05.00.md.pm.bp.csv	FILES
39.872252304583576	1.0787679799801506	2.7240990899058732	EEG.O2	test schumann_EPOCX_111270_2023.04.23T14.50.35.05.00.md.pm.bp.csv	FILES
41.2233364101313	0.9871419676288417	1.4737874359193017	EEG.O2	test schumann_EPOCX_111270_2023.04.23T14.50.35.05.00.md.pm.bp.csv	FILES
42.269474984698725	0.8941386565606173	1.0924154516379803	EEG.O2	test schumann_EPOCX_111270_2023.04.23T14.50.35.05.00.md.pm.bp.csv	FILES
42.72965848336842	0.8137281861583778	2.7829893046618985	EEG.O2	test schumann_EPOCX_111270_2023.04.23T14.50.35.05.00.md.pm.bp.csv	FILES
43.63699134685932	0.7100283382766199	2.697934473557111	EEG.O2	test schumann_EPOCX_111270_2023.04.23T14.50.35.05.00.md.pm.bp.csv	FILES
4.600683474822636	0.22944552681003216	0.5079375625918875	EEG.P8	test schumann_EPOCX_111270_2023.04.23T14.50.35.05.00.md.pm.bp.csv	FILES
9.752392306847861	1.4920878905320203	4.768864089662348	EEG.P8	test schumann_EPOCX_111270_2023.04.23T14.50.35.05.00.md.pm.bp.csv	FILES
15.190863891327162	1.0527974959159914	3.156148198693685	EEG.P8	test schumann_EPOCX_111270_2023.04.23T14.50.35.05.00.md.pm.bp.csv	FILES
19.767025906462194	1.189349014462232	7.834109726451219	EEG.P8	test schumann_EPOCX_111270_2023.04.23T14.50.35.05.00.md.pm.bp.csv	FILES
23.45112838050718	1.0964035343728882	2.3412877881206664	EEG.P8	test schumann_EPOCX_111270_2023.04.23T14.50.35.05.00.md.pm.bp.csv	FILES
25.04095169527772	1.1157074494183004	1.4983811048974758	EEG.P8	test schumann_EPOCX_111270_2023.04.23T14.50.35.05.00.md.pm.bp.csv	FILES
27.060166099531493	1.1371065963274365	2.8259845689075	EEG.P8	test schumann_EPOCX_111270_2023.04.23T14.50.35.05.00.md.pm.bp.csv	FILES
30.044817597814145	1.2179168538043097	2.7804770215711643	EEG.P8	test schumann_EPOCX_111270_2023.04.23T14.50.35.05.00.md.pm.bp.csv	FILES
32.04535201750119	1.2513855145307968	0.8134774604352396	EEG.P8	test schumann_EPOCX_111270_2023.04.23T14.50.35.05.00.md.pm.bp.csv	FILES
32.624707366016345	1.2624421370177696	0.20000000000017723	EEG.P8	test schumann_EPOCX_111270_2023.04.23T14.50.35.05.00.md.pm.bp.csv	FILES
33.2458940082592	1.1915587047972604	3.204911527936822	EEG.P8	test schumann_EPOCX_111270_2023.04.23T14.50.35.05.00.md.pm.bp.csv	FILES
37.18789514365396	1.2113225141415958	5.006130169049031	EEG.P8	test schumann_EPOCX_111270_2023.04.23T14.50.35.05.00.md.pm.bp.csv	FILES
41.44594421784419	1.011954546399603	3.317651072413872	EEG.P8	test schumann_EPOCX_111270_2023.04.23T14.50.35.05.00.md.pm.bp.csv	FILES
44.169194291322526	0.6659715259376233	2.0464576529779794	EEG.P8	test schumann_EPOCX_111270_2023.04.23T14.50.35.05.00.md.pm.bp.csv	FILES
45.90862929757313	0.331665458245463	1.0092970618651478	EEG.P8	test schumann_EPOCX_111270_2023.04.23T14.50.35.05.00.md.pm.bp.csv	FILES
4.528849353083893	0.19857266830046072	0.6814065161418292	EEG.T8	test schumann_EPOCX_111270_2023.04.23T14.50.35.05.00.md.pm.bp.csv	FILES
5.365414226842839	0.2821007886525505	0.299789231656911	EEG.T8	test schumann_EPOCX_111270_2023.04.23T14.50.35.05.00.md.pm.bp.csv	FILES
6.670018219375289	0.6644976556295346	2.192252936555215	EEG.T8	test schumann_EPOCX_111270_2023.04.23T14.50.35.05.00.md.pm.bp.csv	FILES
9.532503986107612	1.387304964055642	3.5269657355699455	EEG.T8	test schumann_EPOCX_111270_2023.04.23T14.50.35.05.00.md.pm.bp.csv	FILES
12.451392361207517	1.071195923413767	1.1787781113097644	EEG.T8	test schumann_EPOCX_111270_2023.04.23T14.50.35.05.00.md.pm.bp.csv	FILES
13.754084117613909	0.9726196666946157	3.980261040758574	EEG.T8	test schumann_EPOCX_111270_2023.04.23T14.50.35.05.00.md.pm.bp.csv	FILES
18.298383116545647	1.1692348466950038	7.311859734149705	EEG.T8	test schumann_EPOCX_111270_2023.04.23T14.50.35.05.00.md.pm.bp.csv	FILES
21.927517014535617	1.1656545518388914	0.6295319901364949	EEG.T8	test schumann_EPOCX_111270_2023.04.23T14.50.35.05.00.md.pm.bp.csv	FILES
22.459793446473622	1.1663953997257515	0.5213779882354044	EEG.T8	test schumann_EPOCX_111270_2023.04.23T14.50.35.05.00.md.pm.bp.csv	FILES
26.81725882504077	1.142030585858552	8.425742852431247	EEG.T8	test schumann_EPOCX_111270_2023.04.23T14.50.35.05.00.md.pm.bp.csv	FILES
27.70232195408872	1.192825265517452	0.26544779207346436	EEG.T8	test schumann_EPOCX_111270_2023.04.23T14.50.35.05.00.md.pm.bp.csv	FILES
34.25933731162762	1.2850320492250078	6.962627249195356	EEG.T8	test schumann_EPOCX_111270_2023.04.23T14.50.35.05.00.md.pm.bp.csv	FILES
39.18954258983278	1.1844061064100795	4.881793709323913	EEG.T8	test schumann_EPOCX_111270_2023.04.23T14.50.35.05.00.md.pm.bp.csv	FILES
40.886953135927996	1.0814118104131423	2.3680471088379136	EEG.T8	test schumann_EPOCX_111270_2023.04.23T14.50.35.05.00.md.pm.bp.csv	FILES
40.98103094980784	1.0814118104131423	0.40393258920510955	EEG.T8	test schumann_EPOCX_111270_2023.04.23T14.50.35.05.00.md.pm.bp.csv	FILES
43.763926720598	0.80248504242059	2.9570902826303715	EEG.T8	test schumann_EPOCX_111270_2023.04.23T14.50.35.05.00.md.pm.bp.csv	FILES
9.63027045176603	1.4264710649267147	4.646348970930367	EEG.FC6	test schumann_EPOCX_111270_2023.04.23T14.50.35.05.00.md.pm.bp.csv	FILES
13.602686387756242	0.970268552106395	2.1337607125842943	EEG.FC6	test schumann_EPOCX_111270_2023.04.23T14.50.35.05.00.md.pm.bp.csv	FILES
15.255514753217883	1.0497310758796674	1.470152795706735	EEG.FC6	test schumann_EPOCX_111270_2023.04.23T14.50.35.05.00.md.pm.bp.csv	FILES
16.182991887481077	1.0957391466535107	0.4280774783499139	EEG.FC6	test schumann_EPOCX_111270_2023.04.23T14.50.35.05.00.md.pm.bp.csv	FILES
17.001526149503693	1.1699489196077646	3.6420803809988183	EEG.FC6	test schumann_EPOCX_111270_2023.04.23T14.50.35.05.00.md.pm.bp.csv	FILES
21.971178989449218	1.2883060810409754	9.205140460993299	EEG.FC6	test schumann_EPOCX_111270_2023.04.23T14.50.35.05.00.md.pm.bp.csv	FILES
25.003942115974283	1.2845837733308842	1.3934986030577041	EEG.FC6	test schumann_EPOCX_111270_2023.04.23T14.50.35.05.00.md.pm.bp.csv	FILES
26.584961314145712	1.2206214973349474	0.4168000083335006	EEG.FC6	test schumann_EPOCX_111270_2023.04.23T14.50.35.05.00.md.pm.bp.csv	FILES
28.0347481485972	1.2166915431715735	3.7241376502893107	EEG.FC6	test schumann_EPOCX_111270_2023.04.23T14.50.35.05.00.md.pm.bp.csv	FILES
33.07967483725136	1.1987372684248758	6.771076333058934	EEG.FC6	test schumann_EPOCX_111270_2023.04.23T14.50.35.05.00.md.pm.bp.csv	FILES
38.67636221148864	1.119196313992155	4.616766067686355	EEG.FC6	test schumann_EPOCX_111270_2023.04.23T14.50.35.05.00.md.pm.bp.csv	FILES
42.1305777702464	0.8574566473477412	3.1868944865319486	EEG.FC6	test schumann_EPOCX_111270_2023.04.23T14.50.35.05.00.md.pm.bp.csv	FILES
44.536716971722235	0.5621552062994284	2.106862596937655	EEG.FC6	test schumann_EPOCX_111270_2023.04.23T14.50.35.05.00.md.pm.bp.csv	FILES
8.903950648106862	1.5931160072649142	4.339094835382207	EEG.F4	test schumann_EPOCX_111270_2023.04.23T14.50.35.05.00.md.pm.bp.csv	FILES
14.35820230846464	1.0289061901560947	6.320852229074474	EEG.F4	test schumann_EPOCX_111270_2023.04.23T14.50.35.05.00.md.pm.bp.csv	FILES
15.95404986207484	1.1769179343110077	1.9109919908857362	EEG.F4	test schumann_EPOCX_111270_2023.04.23T14.50.35.05.00.md.pm.bp.csv	FILES
17.18587091361741	1.2501836949463727	2.502419909782986	EEG.F4	test schumann_EPOCX_111270_2023.04.23T14.50.35.05.00.md.pm.bp.csv	FILES
18.298055052612778	1.3359797846780572	0.9495680277020665	EEG.F4	test schumann_EPOCX_111270_2023.04.23T14.50.35.05.00.md.pm.bp.csv	FILES
19.646320940250718	1.3417983188112195	0.9825020399327983	EEG.F4	test schumann_EPOCX_111270_2023.04.23T14.50.35.05.00.md.pm.bp.csv	FILES
20.545689298170664	1.3372228457815356	3.0532899272020373	EEG.F4	test schumann_EPOCX_111270_2023.04.23T14.50.35.05.00.md.pm.bp.csv	FILES
24.235003267672514	1.4409565888334757	8.73435208211612	EEG.F4	test schumann_EPOCX_111270_2023.04.23T14.50.35.05.00.md.pm.bp.csv	FILES
31.690865182815987	1.1997623119796121	5.860086881060877	EEG.F4	test schumann_EPOCX_111270_2023.04.23T14.50.35.05.00.md.pm.bp.csv	FILES
32.56253396315936	1.2559506416762523	0.8992450262481244	EEG.F4	test schumann_EPOCX_111270_2023.04.23T14.50.35.05.00.md.pm.bp.csv	FILES
33.962840360070416	1.2452916490133588	1.0490396290612654	EEG.F4	test schumann_EPOCX_111270_2023.04.23T14.50.35.05.00.md.pm.bp.csv	FILES
37.08290998513788	1.1860800605753479	5.163223194345607	EEG.F4	test schumann_EPOCX_111270_2023.04.23T14.50.35.05.00.md.pm.bp.csv	FILES
41.195156861692155	0.9187869709059703	3.380813538869228	EEG.F4	test schumann_EPOCX_111270_2023.04.23T14.50.35.05.00.md.pm.bp.csv	FILES
41.86047919889272	0.8498676167909747	3.3480509885403404	EEG.F4	test schumann_EPOCX_111270_2023.04.23T14.50.35.05.00.md.pm.bp.csv	FILES
43.08007513758649	0.7371897734852513	1.5627428662710021	EEG.F4	test schumann_EPOCX_111270_2023.04.23T14.50.35.05.00.md.pm.bp.csv	FILES
44.61467917277148	0.5040682730613777	1.911538168393698	EEG.F4	test schumann_EPOCX_111270_2023.04.23T14.50.35.05.00.md.pm.bp.csv	FILES
4.535230519133814	0.17703787124919246	0.8302224068105771	EEG.F8	test schumann_EPOCX_111270_2023.04.23T14.50.35.05.00.md.pm.bp.csv	FILES
5.437223053687229	0.3189047875887119	0.4393434243318348	EEG.F8	test schumann_EPOCX_111270_2023.04.23T14.50.35.05.00.md.pm.bp.csv	FILES
6.57916328891704	0.5542606551048019	1.4816454702996988	EEG.F8	test schumann_EPOCX_111270_2023.04.23T14.50.35.05.00.md.pm.bp.csv	FILES
7.725526503901214	1.0589000233267674	0.6725221559439919	EEG.F8	test schumann_EPOCX_111270_2023.04.23T14.50.35.05.00.md.pm.bp.csv	FILES
9.662066783901796	1.487717503209499	2.921093137398105	EEG.F8	test schumann_EPOCX_111270_2023.04.23T14.50.35.05.00.md.pm.bp.csv	FILES
13.981774004028443	0.9772959257350842	6.309521333037405	EEG.F8	test schumann_EPOCX_111270_2023.04.23T14.50.35.05.00.md.pm.bp.csv	FILES
15.721269908801858	1.077438132632498	0.22388106496729146	EEG.F8	test schumann_EPOCX_111270_2023.04.23T14.50.35.05.00.md.pm.bp.csv	FILES
17.368182616630367	1.1962798065209237	1.6842441536741835	EEG.F8	test schumann_EPOCX_111270_2023.04.23T14.50.35.05.00.md.pm.bp.csv	FILES
20.29087011075797	1.2678409873609733	6.488845747607583	EEG.F8	test schumann_EPOCX_111270_2023.04.23T14.50.35.05.00.md.pm.bp.csv	FILES
27.833897119435214	1.1696751007571466	8.693036657787065	EEG.F8	test schumann_EPOCX_111270_2023.04.23T14.50.35.05.00.md.pm.bp.csv	FILES
28.91179580605629	1.200816352721705	0.2013879216407737	EEG.F8	test schumann_EPOCX_111270_2023.04.23T14.50.35.05.00.md.pm.bp.csv	FILES
35.01686452591515	1.1891873920576737	6.086149451250507	EEG.F8	test schumann_EPOCX_111270_2023.04.23T14.50.35.05.00.md.pm.bp.csv	FILES
39.69804181348231	1.076686034344137	4.306493505734537	EEG.F8	test schumann_EPOCX_111270_2023.04.23T14.50.35.05.00.md.pm.bp.csv	FILES
42.863025289328256	0.8059676740439388	2.781648761434982	EEG.F8	test schumann_EPOCX_111270_2023.04.23T14.50.35.05.00.md.pm.bp.csv	FILES
44.035118078949175	0.6414646655073732	1.332770626043562	EEG.F8	test schumann_EPOCX_111270_2023.04.23T14.50.35.05.00.md.pm.bp.csv	FILES
44.3009158319471	0.5904490447866917	1.3878492776095168	EEG.F8	test schumann_EPOCX_111270_2023.04.23T14.50.35.05.00.md.pm.bp.csv	FILES
45.620868736470065	0.3611952157031011	1.1135696997653708	EEG.F8	test schumann_EPOCX_111270_2023.04.23T14.50.35.05.00.md.pm.bp.csv	FILES
9.401589769207517	1.4212138338723164	4.541795716942388	EEG.AF4	test schumann_EPOCX_111270_2023.04.23T14.50.35.05.00.md.pm.bp.csv	FILES
16.030011706512457	1.0737186506939584	5.74572766407513	EEG.AF4	test schumann_EPOCX_111270_2023.04.23T14.50.35.05.00.md.pm.bp.csv	FILES
18.510725747595203	1.2299805240309085	2.1012916642266335	EEG.AF4	test schumann_EPOCX_111270_2023.04.23T14.50.35.05.00.md.pm.bp.csv	FILES
19.96339146290754	1.2707239216622097	1.028471428132118	EEG.AF4	test schumann_EPOCX_111270_2023.04.23T14.50.35.05.00.md.pm.bp.csv	FILES
21.386986681538467	1.2935426514301152	2.0048815877097965	EEG.AF4	test schumann_EPOCX_111270_2023.04.23T14.50.35.05.00.md.pm.bp.csv	FILES
24.578355451511687	1.3221564197761526	8.164700268306289	EEG.AF4	test schumann_EPOCX_111270_2023.04.23T14.50.35.05.00.md.pm.bp.csv	FILES
31.00540805773455	1.1780231183240832	4.80547791662771	EEG.AF4	test schumann_EPOCX_111270_2023.04.23T14.50.35.05.00.md.pm.bp.csv	FILES
32.492231355360545	1.2762821045746318	1.0056434106993786	EEG.AF4	test schumann_EPOCX_111270_2023.04.23T14.50.35.05.00.md.pm.bp.csv	FILES
33.95762381865148	1.2130224327578083	1.4723368246015602	EEG.AF4	test schumann_EPOCX_111270_2023.04.23T14.50.35.05.00.md.pm.bp.csv	FILES
36.6841959233444	1.215541211848673	4.720146844484835	EEG.AF4	test schumann_EPOCX_111270_2023.04.23T14.50.35.05.00.md.pm.bp.csv	FILES
40.52720431702563	1.042557305550546	2.9488221335141285	EEG.AF4	test schumann_EPOCX_111270_2023.04.23T14.50.35.05.00.md.pm.bp.csv	FILES
42.40338509409662	0.8796766788351345	1.6936390816376625	EEG.AF4	test schumann_EPOCX_111270_2023.04.23T14.50.35.05.00.md.pm.bp.csv	FILES
44.386991349912776	0.5930923908535519	2.282913884927612	EEG.AF4	test schumann_EPOCX_111270_2023.04.23T14.50.35.05.00.md.pm.bp.csv	FILES
9.622795545691144	1.716870208298984	5.026612003493102	EEG.AF3	Test_06.11.20_14.28.18.md.pm.bp.csv	FILES
14.831409521891416	1.1337306895775174	1.6225757471241218	EEG.AF3	Test_06.11.20_14.28.18.md.pm.bp.csv	FILES
16.05542781502459	1.1817656642641696	1.9365729483320657	EEG.AF3	Test_06.11.20_14.28.18.md.pm.bp.csv	FILES
20.418398353492304	1.3353071531626568	10.17315540252751	EEG.AF3	Test_06.11.20_14.28.18.md.pm.bp.csv	FILES
27.355447068092122	1.182247674911906	4.719420533520418	EEG.AF3	Test_06.11.20_14.28.18.md.pm.bp.csv	FILES
28.383950610590716	1.2299254748383632	0.3444580894367474	EEG.AF3	Test_06.11.20_14.28.18.md.pm.bp.csv	FILES
29.395977936328638	1.186278712819803	0.5594020301052491	EEG.AF3	Test_06.11.20_14.28.18.md.pm.bp.csv	FILES
30.3121736953661	1.1917036199126538	2.9252049168009244	EEG.AF3	Test_06.11.20_14.28.18.md.pm.bp.csv	FILES
34.52435238540299	1.165664149115194	5.844436014232902	EEG.AF3	Test_06.11.20_14.28.18.md.pm.bp.csv	FILES
39.0249310929898	0.9533377319957265	3.623745790920297	EEG.AF3	Test_06.11.20_14.28.18.md.pm.bp.csv	FILES
40.12175249741851	0.9741186908169557	1.16090878416757	EEG.AF3	Test_06.11.20_14.28.18.md.pm.bp.csv	FILES
42.004476438490485	0.7610791962016868	2.026906673825226	EEG.AF3	Test_06.11.20_14.28.18.md.pm.bp.csv	FILES
43.340606053626196	0.5616186915920043	1.3870173075439496	EEG.AF3	Test_06.11.20_14.28.18.md.pm.bp.csv	FILES
43.88537035425012	0.4643979410083112	1.2606365135903737	EEG.AF3	Test_06.11.20_14.28.18.md.pm.bp.csv	FILES
44.98924467456803	0.4296266917941991	1.1658486843929645	EEG.AF3	Test_06.11.20_14.28.18.md.pm.bp.csv	FILES
7.325080231488156	1.0280865500506993	1.6401354523663245	EEG.F7	Test_06.11.20_14.28.18.md.pm.bp.csv	FILES
10.535893358537724	1.4761135541423762	3.3614714920762836	EEG.F7	Test_06.11.20_14.28.18.md.pm.bp.csv	FILES
15.113008783235223	0.8723325960147023	3.199339901641708	EEG.F7	Test_06.11.20_14.28.18.md.pm.bp.csv	FILES
20.58633402982422	1.029022721625355	9.67143672951405	EEG.F7	Test_06.11.20_14.28.18.md.pm.bp.csv	FILES
26.496565686433495	0.8760908592985057	2.8347981555097737	EEG.F7	Test_06.11.20_14.28.18.md.pm.bp.csv	FILES
27.393757948156125	0.8933114318868541	0.35096045716133306	EEG.F7	Test_06.11.20_14.28.18.md.pm.bp.csv	FILES
28.279019323808186	0.8840046937018691	1.0333135070687176	EEG.F7	Test_06.11.20_14.28.18.md.pm.bp.csv	FILES
29.34379811999259	0.8920024124343654	0.36063618212335297	EEG.F7	Test_06.11.20_14.28.18.md.pm.bp.csv	FILES
30.317005837566338	0.9080995335258016	2.7790261298616947	EEG.F7	Test_06.11.20_14.28.18.md.pm.bp.csv	FILES
34.33433714572646	0.9526973907013576	4.5674747528501305	EEG.F7	Test_06.11.20_14.28.18.md.pm.bp.csv	FILES
37.421253836092845	0.9521730765414169	0.9803667544940127	EEG.F7	Test_06.11.20_14.28.18.md.pm.bp.csv	FILES
38.41279504983216	0.8300096902335459	3.3133633741170128	EEG.F7	Test_06.11.20_14.28.18.md.pm.bp.csv	FILES
38.421197382652736	0.8300096902335459	0.2041127547086662	EEG.F7	Test_06.11.20_14.28.18.md.pm.bp.csv	FILES
40.1727827917099	0.7597004600103278	1.83043016665225	EEG.F7	Test_06.11.20_14.28.18.md.pm.bp.csv	FILES
42.11502794061573	0.6394199004910223	1.6553404640982203	EEG.F7	Test_06.11.20_14.28.18.md.pm.bp.csv	FILES
43.535937648895114	0.47225556717659645	0.8263499343065758	EEG.F7	Test_06.11.20_14.28.18.md.pm.bp.csv	FILES
44.595856935988465	0.30783124544711105	1.1889388719366074	EEG.F7	Test_06.11.20_14.28.18.md.pm.bp.csv	FILES
9.102448939665704	1.7244018816964386	4.560183834257438	EEG.F3	Test_06.11.20_14.28.18.md.pm.bp.csv	FILES
15.363070008278399	1.1236984136545036	7.318983536331784	EEG.F3	Test_06.11.20_14.28.18.md.pm.bp.csv	FILES
16.59621192281266	1.200252333815037	0.2537721779759091	EEG.F3	Test_06.11.20_14.28.18.md.pm.bp.csv	FILES
17.33272262403862	1.2189522809383238	0.20249077433321622	EEG.F3	Test_06.11.20_14.28.18.md.pm.bp.csv	FILES
18.957514603161183	1.2050253843186127	0.22151764802623927	EEG.F3	Test_06.11.20_14.28.18.md.pm.bp.csv	FILES
20.269246895471507	1.3116137193620019	1.2266392771746137	EEG.F3	Test_06.11.20_14.28.18.md.pm.bp.csv	FILES
23.442741656003115	1.3191046426808637	7.802222111007862	EEG.F3	Test_06.11.20_14.28.18.md.pm.bp.csv	FILES
31.63673289048627	1.0729361858483335	7.5082466450787955	EEG.F3	Test_06.11.20_14.28.18.md.pm.bp.csv	FILES
34.33360268950094	1.1344143551637997	1.7959530085497764	EEG.F3	Test_06.11.20_14.28.18.md.pm.bp.csv	FILES
37.7738742714559	0.9916148286345018	4.0505391269892215	EEG.F3	Test_06.11.20_14.28.18.md.pm.bp.csv	FILES
40.86301657708552	0.8426545235079154	2.2511444590445	EEG.F3	Test_06.11.20_14.28.18.md.pm.bp.csv	FILES
42.53515246052317	0.6076110498372134	1.2629756322766434	EEG.F3	Test_06.11.20_14.28.18.md.pm.bp.csv	FILES
43.77615862105035	0.45999767710568396	1.3212307395669796	EEG.F3	Test_06.11.20_14.28.18.md.pm.bp.csv	FILES
45.04653849429742	0.3483592743577284	1.0322547186557363	EEG.F3	Test_06.11.20_14.28.18.md.pm.bp.csv	FILES
7.357253040415675	1.2207234518199743	1.6596841352088263	EEG.FC5	Test_06.11.20_14.28.18.md.pm.bp.csv	FILES
10.453804045641625	1.5860802610242437	3.2946374699976033	EEG.FC5	Test_06.11.20_14.28.18.md.pm.bp.csv	FILES
19.13343718670114	1.233651047446483	11.656146768374557	EEG.FC5	Test_06.11.20_14.28.18.md.pm.bp.csv	FILES
29.287350465730512	1.1211252199070005	0.2091261448669913	EEG.FC5	Test_06.11.20_14.28.18.md.pm.bp.csv	FILES
30.635625168901406	1.135476602750477	0.2000234218823286	EEG.FC5	Test_06.11.20_14.28.18.md.pm.bp.csv	FILES
31.720697412459085	1.1288585938914555	9.437296351421107	EEG.FC5	Test_06.11.20_14.28.18.md.pm.bp.csv	FILES
38.61470593521742	1.057669903815224	5.6717961996526025	EEG.FC5	Test_06.11.20_14.28.18.md.pm.bp.csv	FILES
40.573014862353915	0.9800661995330572	1.3580819705920053	EEG.FC5	Test_06.11.20_14.28.18.md.pm.bp.csv	FILES
41.83355572377366	0.8922258726098148	0.842795598482278	EEG.FC5	Test_06.11.20_14.28.18.md.pm.bp.csv	FILES
42.70281063533459	0.7248676750934453	0.7822802807774174	EEG.FC5	Test_06.11.20_14.28.18.md.pm.bp.csv	FILES
43.563435322908525	0.6402455609191953	0.8448096808004725	EEG.FC5	Test_06.11.20_14.28.18.md.pm.bp.csv	FILES
44.38894581517985	0.5333001518283957	0.9472022852154911	EEG.FC5	Test_06.11.20_14.28.18.md.pm.bp.csv	FILES
45.343944548420076	0.39707424934748015	1.2677770057505353	EEG.FC5	Test_06.11.20_14.28.18.md.pm.bp.csv	FILES
10.110623288734029	0.8978459368027418	4.3405417790122485	EEG.T7	Test_06.11.20_14.28.18.md.pm.bp.csv	FILES
15.018282574931508	0.4914198465052027	2.248049169266859	EEG.T7	Test_06.11.20_14.28.18.md.pm.bp.csv	FILES
17.5134891969754	0.5114197499334008	0.5795975246564761	EEG.T7	Test_06.11.20_14.28.18.md.pm.bp.csv	FILES
20.315894616681582	0.5095225340840009	8.902856471821249	EEG.T7	Test_06.11.20_14.28.18.md.pm.bp.csv	FILES
25.26429298847805	0.4882022821343987	1.714644045435236	EEG.T7	Test_06.11.20_14.28.18.md.pm.bp.csv	FILES
26.15141058508943	0.5595135114122088	0.2347481320493804	EEG.T7	Test_06.11.20_14.28.18.md.pm.bp.csv	FILES
26.670514981217746	0.5679398467841037	0.4255775035322612	EEG.T7	Test_06.11.20_14.28.18.md.pm.bp.csv	FILES
27.449098405134727	0.5061229837527974	0.2152756001214251	EEG.T7	Test_06.11.20_14.28.18.md.pm.bp.csv	FILES
28.87386600869039	0.5440241543488818	5.115252543544499	EEG.T7	Test_06.11.20_14.28.18.md.pm.bp.csv	FILES
34.76341521646997	0.673802117858333	5.7185052214317755	EEG.T7	Test_06.11.20_14.28.18.md.pm.bp.csv	FILES
39.58209882431873	0.575356751880513	3.5022539657260245	EEG.T7	Test_06.11.20_14.28.18.md.pm.bp.csv	FILES
40.40063941557533	0.5107614089139847	0.20150535442745238	EEG.T7	Test_06.11.20_14.28.18.md.pm.bp.csv	FILES
41.823452841112186	0.4627410606374738	0.9377987866165831	EEG.T7	Test_06.11.20_14.28.18.md.pm.bp.csv	FILES
43.67344512100567	0.21090238637554348	1.8491732423834653	EEG.T7	Test_06.11.20_14.28.18.md.pm.bp.csv	FILES
7.409436806695598	0.7623041229198774	1.575132311318934	EEG.P7	Test_06.11.20_14.28.18.md.pm.bp.csv	FILES
10.249448942701706	1.3067970258560564	2.64773094967957	EEG.P7	Test_06.11.20_14.28.18.md.pm.bp.csv	FILES
13.363179744072461	0.793992301372338	2.161832866545862	EEG.P7	Test_06.11.20_14.28.18.md.pm.bp.csv	FILES
14.578119882325172	0.7340159474986467	5.658173745146605	EEG.P7	Test_06.11.20_14.28.18.md.pm.bp.csv	FILES
21.514425457205018	0.9345408849865773	6.602229755074253	EEG.P7	Test_06.11.20_14.28.18.md.pm.bp.csv	FILES
24.346762753500393	0.8309458538622505	0.6448999385349212	EEG.P7	Test_06.11.20_14.28.18.md.pm.bp.csv	FILES
24.86921870162103	0.843216829206128	0.30904752314313455	EEG.P7	Test_06.11.20_14.28.18.md.pm.bp.csv	FILES
25.411968360238074	0.8832237865849805	0.5263761518733057	EEG.P7	Test_06.11.20_14.28.18.md.pm.bp.csv	FILES
26.42320749262665	0.9153711460936632	1.1795067493146516	EEG.P7	Test_06.11.20_14.28.18.md.pm.bp.csv	FILES
27.470693496645335	0.872225880806592	0.5820384917566939	EEG.P7	Test_06.11.20_14.28.18.md.pm.bp.csv	FILES
28.238433588022858	0.9579774170701303	0.5543756997194802	EEG.P7	Test_06.11.20_14.28.18.md.pm.bp.csv	FILES
29.342261344583203	0.9150378464381552	3.107450915792037	EEG.P7	Test_06.11.20_14.28.18.md.pm.bp.csv	FILES
34.257713367558836	1.0722314877469472	6.369002516021143	EEG.P7	Test_06.11.20_14.28.18.md.pm.bp.csv	FILES
39.86423871219858	0.888770588582329	4.032580023318108	EEG.P7	Test_06.11.20_14.28.18.md.pm.bp.csv	FILES
42.0598700130906	0.7100903823216278	2.169469461287075	EEG.P7	Test_06.11.20_14.28.18.md.pm.bp.csv	FILES
42.91666063495267	0.5949776901942729	2.3381975429584303	EEG.P7	Test_06.11.20_14.28.18.md.pm.bp.csv	FILES
44.76824079261894	0.41521949021535787	1.490769232651902	EEG.P7	Test_06.11.20_14.28.18.md.pm.bp.csv	FILES
2.7499708573780888	0.17860796705799986	0.5457555878530683	EEG.O1	Test_06.11.20_14.28.18.md.pm.bp.csv	FILES
3.452185488206231	0.17631428223146184	0.6151857105715204	EEG.O1	Test_06.11.20_14.28.18.md.pm.bp.csv	FILES
7.453616920299931	0.417698720326805	0.6419303992564174	EEG.O1	Test_06.11.20_14.28.18.md.pm.bp.csv	FILES
8.2157864075856	0.3523516773738622	0.997510860908596	EEG.O1	Test_06.11.20_14.28.18.md.pm.bp.csv	FILES
10.046887683318454	1.0555599344039555	1.148904909813399	EEG.O1	Test_06.11.20_14.28.18.md.pm.bp.csv	FILES
11.451672059979563	0.99430519198632	1.7702352561882717	EEG.O1	Test_06.11.20_14.28.18.md.pm.bp.csv	FILES
14.30459605140011	0.33651624608801	2.5019890203256208	EEG.O1	Test_06.11.20_14.28.18.md.pm.bp.csv	FILES
15.493678201793642	0.36509028482091843	0.42876788995727766	EEG.O1	Test_06.11.20_14.28.18.md.pm.bp.csv	FILES
15.940828010363038	0.39755419612633486	0.2901767230128092	EEG.O1	Test_06.11.20_14.28.18.md.pm.bp.csv	FILES
16.73761016818104	0.35429731505488343	2.034448914722091	EEG.O1	Test_06.11.20_14.28.18.md.pm.bp.csv	FILES
21.75577741637752	0.7809617575185388	6.488020462716278	EEG.O1	Test_06.11.20_14.28.18.md.pm.bp.csv	FILES
26.29876233316479	0.6523920283270602	0.3638520352643529	EEG.O1	Test_06.11.20_14.28.18.md.pm.bp.csv	FILES
26.702777391141716	0.6204230403767853	0.4126619793955932	EEG.O1	Test_06.11.20_14.28.18.md.pm.bp.csv	FILES
27.387427812575584	0.6409025021338124	0.3604871577634502	EEG.O1	Test_06.11.20_14.28.18.md.pm.bp.csv	FILES
28.007740691300093	0.6863778652918555	1.0123829757682956	EEG.O1	Test_06.11.20_14.28.18.md.pm.bp.csv	FILES
33.06281301864851	0.8725971158232988	8.519156223537415	EEG.O1	Test_06.11.20_14.28.18.md.pm.bp.csv	FILES
39.86498448983832	0.690390989366545	4.877403340527577	EEG.O1	Test_06.11.20_14.28.18.md.pm.bp.csv	FILES
42.886764379055116	0.464366158199796	2.976463732850416	EEG.O1	Test_06.11.20_14.28.18.md.pm.bp.csv	FILES
2.1743698876922197	0.3120504524649057	0.8522413024895789	EEG.O2	Test_06.11.20_14.28.18.md.pm.bp.csv	FILES
6.229030867411844	0.1661475647765278	0.6821124294617139	EEG.O2	Test_06.11.20_14.28.18.md.pm.bp.csv	FILES
6.8294256988203745	0.2609720446964372	1.014606204366563	EEG.O2	Test_06.11.20_14.28.18.md.pm.bp.csv	FILES
7.551264829030541	0.7051714281972077	1.0328431903161115	EEG.O2	Test_06.11.20_14.28.18.md.pm.bp.csv	FILES
8.663292241676729	0.6453731892529846	1.1764961668342984	EEG.O2	Test_06.11.20_14.28.18.md.pm.bp.csv	FILES
9.929496409674979	1.544857055198336	1.0080118646401341	EEG.O2	Test_06.11.20_14.28.18.md.pm.bp.csv	FILES
11.147208366508778	1.4275525849966013	1.6713386293190116	EEG.O2	Test_06.11.20_14.28.18.md.pm.bp.csv	FILES
13.096170472718347	0.7045358720880225	4.215864141361298	EEG.O2	Test_06.11.20_14.28.18.md.pm.bp.csv	FILES
15.956854904333305	0.7070370791707582	0.3761594079546731	EEG.O2	Test_06.11.20_14.28.18.md.pm.bp.csv	FILES
21.415102881255084	1.0689259394101511	8.65371932911031	EEG.O2	Test_06.11.20_14.28.18.md.pm.bp.csv	FILES
32.852972264144704	1.0862658187902061	8.340591766665638	EEG.O2	Test_06.11.20_14.28.18.md.pm.bp.csv	FILES
39.69065844421117	0.8962397980249328	4.858032916933951	EEG.O2	Test_06.11.20_14.28.18.md.pm.bp.csv	FILES
41.89739590965591	0.7977395794276635	0.4137194014399595	EEG.O2	Test_06.11.20_14.28.18.md.pm.bp.csv	FILES
43.63401193750704	0.5728321917815689	2.8924698636841306	EEG.O2	Test_06.11.20_14.28.18.md.pm.bp.csv	FILES
6.399659934661641	0.5793024748006143	1.2709856153921362	EEG.P8	Test_06.11.20_14.28.18.md.pm.bp.csv	FILES
7.675523205144852	1.1246923366850978	1.2813844391602207	EEG.P8	Test_06.11.20_14.28.18.md.pm.bp.csv	FILES
10.124962141442962	2.004305380508043	2.0684064988284807	EEG.P8	Test_06.11.20_14.28.18.md.pm.bp.csv	FILES
12.143589408491476	1.1377573822041749	2.0174384043411497	EEG.P8	Test_06.11.20_14.28.18.md.pm.bp.csv	FILES
12.898055155165354	1.009377203047631	2.3798344593192833	EEG.P8	Test_06.11.20_14.28.18.md.pm.bp.csv	FILES
14.220466891369641	0.9575695739264398	3.255592930113582	EEG.P8	Test_06.11.20_14.28.18.md.pm.bp.csv	FILES
20.153588461966045	1.22060987930806	7.910668618900149	EEG.P8	Test_06.11.20_14.28.18.md.pm.bp.csv	FILES
30.60531349482026	1.107006484569425	8.45043690184771	EEG.P8	Test_06.11.20_14.28.18.md.pm.bp.csv	FILES
36.88885840451598	1.059522017246426	5.57647147626689	EEG.P8	Test_06.11.20_14.28.18.md.pm.bp.csv	FILES
37.794900998628435	1.0795877054975833	1.3002483186509346	EEG.P8	Test_06.11.20_14.28.18.md.pm.bp.csv	FILES
39.63326053910423	0.9360774831090505	2.1758287427226315	EEG.P8	Test_06.11.20_14.28.18.md.pm.bp.csv	FILES
42.3502100685271	0.7884215395591043	2.954914978695022	EEG.P8	Test_06.11.20_14.28.18.md.pm.bp.csv	FILES
44.96369246853292	0.4150921458323664	1.6062334215543175	EEG.P8	Test_06.11.20_14.28.18.md.pm.bp.csv	FILES
7.475981047309555	0.9079099503238399	1.487377018847305	EEG.T8	Test_06.11.20_14.28.18.md.pm.bp.csv	FILES
10.223813093818606	1.0741073580000868	2.9998586619901113	EEG.T8	Test_06.11.20_14.28.18.md.pm.bp.csv	FILES
14.632457462635166	0.7525230427916199	5.795367834974226	EEG.T8	Test_06.11.20_14.28.18.md.pm.bp.csv	FILES
15.131178291102612	0.7679632766807387	5.495792080864097	EEG.T8	Test_06.11.20_14.28.18.md.pm.bp.csv	FILES
21.105860644627118	0.8248894047480498	6.319836266562793	EEG.T8	Test_06.11.20_14.28.18.md.pm.bp.csv	FILES
23.127347832062185	0.7754832830928259	0.403518472454613	EEG.T8	Test_06.11.20_14.28.18.md.pm.bp.csv	FILES
24.143561108804107	0.7972341687900877	0.6424667162306328	EEG.T8	Test_06.11.20_14.28.18.md.pm.bp.csv	FILES
25.059268380900264	0.7535249919485291	0.5926214660408937	EEG.T8	Test_06.11.20_14.28.18.md.pm.bp.csv	FILES
26.201438674165956	0.7680835252237658	1.708167129857347	EEG.T8	Test_06.11.20_14.28.18.md.pm.bp.csv	FILES
28.252078984211508	0.79403444409848	0.8063570834698128	EEG.T8	Test_06.11.20_14.28.18.md.pm.bp.csv	FILES
29.24746607775001	0.7922882498564537	0.35622669420912156	EEG.T8	Test_06.11.20_14.28.18.md.pm.bp.csv	FILES
29.76721568901639	0.8077660759869467	0.38143366393758643	EEG.T8	Test_06.11.20_14.28.18.md.pm.bp.csv	FILES
30.482121456597206	0.8400882913436903	1.2730680850474414	EEG.T8	Test_06.11.20_14.28.18.md.pm.bp.csv	FILES
31.382011228613955	0.8486403543525173	7.717153913505884	EEG.T8	Test_06.11.20_14.28.18.md.pm.bp.csv	FILES
37.97548455781762	0.8058224981677146	5.489972843644397	EEG.T8	Test_06.11.20_14.28.18.md.pm.bp.csv	FILES
42.33715084714914	0.5665819945775922	3.283532230223063	EEG.T8	Test_06.11.20_14.28.18.md.pm.bp.csv	FILES
7.407933608022557	1.292429165640741	1.9015943432869016	EEG.FC6	Test_06.11.20_14.28.18.md.pm.bp.csv	FILES
10.441595333237437	1.3718599528880706	2.990244149659389	EEG.FC6	Test_06.11.20_14.28.18.md.pm.bp.csv	FILES
15.339606161142529	1.0263554894337013	6.844059518311594	EEG.FC6	Test_06.11.20_14.28.18.md.pm.bp.csv	FILES
17.60830792113221	1.1274046681359993	0.5135765049952434	EEG.FC6	Test_06.11.20_14.28.18.md.pm.bp.csv	FILES
21.880486627227807	1.1405747867358655	5.52410450175346	EEG.FC6	Test_06.11.20_14.28.18.md.pm.bp.csv	FILES
23.124571604090043	1.110115671592306	0.25884382375642956	EEG.FC6	Test_06.11.20_14.28.18.md.pm.bp.csv	FILES
24.133259291745407	1.1243350976320063	0.5685375946195708	EEG.FC6	Test_06.11.20_14.28.18.md.pm.bp.csv	FILES
25.610182241176112	1.0609174947289843	2.387063323306346	EEG.FC6	Test_06.11.20_14.28.18.md.pm.bp.csv	FILES
28.705750632908586	1.100145345071124	1.2519820132772772	EEG.FC6	Test_06.11.20_14.28.18.md.pm.bp.csv	FILES
28.83271126042982	1.100145345071124	5.583281173264289	EEG.FC6	Test_06.11.20_14.28.18.md.pm.bp.csv	FILES
35.20810547999907	1.0888285397209914	6.06973306180114	EEG.FC6	Test_06.11.20_14.28.18.md.pm.bp.csv	FILES
39.613481218568126	0.8874741409071855	3.4717755987224668	EEG.FC6	Test_06.11.20_14.28.18.md.pm.bp.csv	FILES
40.86486061939486	0.8302135866717496	1.5538303201677703	EEG.FC6	Test_06.11.20_14.28.18.md.pm.bp.csv	FILES
41.9638135918411	0.7555047248666904	0.6126979654903668	EEG.FC6	Test_06.11.20_14.28.18.md.pm.bp.csv	FILES
43.38699134925514	0.5681392506908738	2.7885812358956965	EEG.FC6	Test_06.11.20_14.28.18.md.pm.bp.csv	FILES
7.427766878313679	1.5921414080839997	2.1684045974203197	EEG.F4	Test_06.11.20_14.28.18.md.pm.bp.csv	FILES
10.445048769353999	1.5958110670021377	2.789897252933214	EEG.F4	Test_06.11.20_14.28.18.md.pm.bp.csv	FILES
14.355472216456878	1.0689391427810138	5.78386539110592	EEG.F4	Test_06.11.20_14.28.18.md.pm.bp.csv	FILES
22.121792265637232	1.2898141148063886	9.17816052349209	EEG.F4	Test_06.11.20_14.28.18.md.pm.bp.csv	FILES
29.36113631447913	1.2472155831855192	0.20156260476795346	EEG.F4	Test_06.11.20_14.28.18.md.pm.bp.csv	FILES
29.59543969712056	1.2228061903054057	5.518706851694765	EEG.F4	Test_06.11.20_14.28.18.md.pm.bp.csv	FILES
29.756403104176176	1.1922391342836949	0.3150194486408615	EEG.F4	Test_06.11.20_14.28.18.md.pm.bp.csv	FILES
31.425920870791526	1.1793046701578311	1.5897868425089856	EEG.F4	Test_06.11.20_14.28.18.md.pm.bp.csv	FILES
34.346197622067955	1.1807952276666485	3.093317558076879	EEG.F4	Test_06.11.20_14.28.18.md.pm.bp.csv	FILES
37.788735059842516	1.052610057024854	3.0770919304231583	EEG.F4	Test_06.11.20_14.28.18.md.pm.bp.csv	FILES
40.30377855380224	0.9587057019211332	1.5846732936989756	EEG.F4	Test_06.11.20_14.28.18.md.pm.bp.csv	FILES
41.816109527858444	0.786122684214327	1.1935768674147238	EEG.F4	Test_06.11.20_14.28.18.md.pm.bp.csv	FILES
43.25634980331567	0.5766652996526531	1.6866398290335027	EEG.F4	Test_06.11.20_14.28.18.md.pm.bp.csv	FILES
44.97564368330028	0.40344781089093096	1.1967971667435475	EEG.F4	Test_06.11.20_14.28.18.md.pm.bp.csv	FILES
9.263582134296692	1.3719384745295706	4.623615627915129	EEG.F8	Test_06.11.20_14.28.18.md.pm.bp.csv	FILES
14.613105237316168	1.006055851804262	6.625107536793041	EEG.F8	Test_06.11.20_14.28.18.md.pm.bp.csv	FILES
16.583605016244704	1.050361262529836	2.1855583247286745	EEG.F8	Test_06.11.20_14.28.18.md.pm.bp.csv	FILES
20.60204702211907	1.1577371108132826	4.855394068170969	EEG.F8	Test_06.11.20_14.28.18.md.pm.bp.csv	FILES
26.118049827046462	1.0105626845765567	5.648008743452682	EEG.F8	Test_06.11.20_14.28.18.md.pm.bp.csv	FILES
28.40722117712792	1.0022020025598348	1.027269034488279	EEG.F8	Test_06.11.20_14.28.18.md.pm.bp.csv	FILES
29.260027928922106	0.9960559850883659	0.30572596288312204	EEG.F8	Test_06.11.20_14.28.18.md.pm.bp.csv	FILES
29.639764303578673	1.0102606256219058	0.43895042278404245	EEG.F8	Test_06.11.20_14.28.18.md.pm.bp.csv	FILES
30.624044874860655	1.0080551961323965	2.0371183271839506	EEG.F8	Test_06.11.20_14.28.18.md.pm.bp.csv	FILES
34.32301424386106	1.014862618744449	5.724204576288638	EEG.F8	Test_06.11.20_14.28.18.md.pm.bp.csv	FILES
39.1136448680173	0.8160052936595318	3.7211473073343613	EEG.F8	Test_06.11.20_14.28.18.md.pm.bp.csv	FILES
40.14623691213741	0.7757957240407668	0.9523551847749095	EEG.F8	Test_06.11.20_14.28.18.md.pm.bp.csv	FILES
42.183266961162055	0.6018674057982412	2.1360505104038374	EEG.F8	Test_06.11.20_14.28.18.md.pm.bp.csv	FILES
42.934007717113836	0.5283761378337939	0.3438657986360402	EEG.F8	Test_06.11.20_14.28.18.md.pm.bp.csv	FILES
43.85212749679169	0.43668929326049755	0.720701421252623	EEG.F8	Test_06.11.20_14.28.18.md.pm.bp.csv	FILES
44.77426879614035	0.3476557721050777	0.8506938976028322	EEG.F8	Test_06.11.20_14.28.18.md.pm.bp.csv	FILES
2.8869883256845843	0.0039547972927309605	0.2000000092218276	EEG.AF4	Test_06.11.20_14.28.18.md.pm.bp.csv	FILES
3.3548218582131035	0.19555445926458948	0.20184361189309116	EEG.AF4	Test_06.11.20_14.28.18.md.pm.bp.csv	FILES
7.442633567870444	1.289471106710444	1.2933780089437394	EEG.AF4	Test_06.11.20_14.28.18.md.pm.bp.csv	FILES
10.554076089956817	1.3705535867394485	4.348674186275136	EEG.AF4	Test_06.11.20_14.28.18.md.pm.bp.csv	FILES
14.613009005897512	0.8936043657085172	1.671226135679135	EEG.AF4	Test_06.11.20_14.28.18.md.pm.bp.csv	FILES
15.848296520759089	0.9316111396732648	1.1480805196749522	EEG.AF4	Test_06.11.20_14.28.18.md.pm.bp.csv	FILES
17.10424433834236	0.9380140509451581	1.9097377520911276	EEG.AF4	Test_06.11.20_14.28.18.md.pm.bp.csv	FILES
19.86119623730157	1.0209207701844694	5.200264858840659	EEG.AF4	Test_06.11.20_14.28.18.md.pm.bp.csv	FILES
25.349723472429396	1.0452655433446003	7.395221082951919	EEG.AF4	Test_06.11.20_14.28.18.md.pm.bp.csv	FILES
28.28329470225462	1.0363434304361732	0.4627089657107664	EEG.AF4	Test_06.11.20_14.28.18.md.pm.bp.csv	FILES
29.542131339679884	1.0183301783323582	0.5464886024008063	EEG.AF4	Test_06.11.20_14.28.18.md.pm.bp.csv	FILES
33.104076216336836	0.9778071098414224	6.749714481874132	EEG.AF4	Test_06.11.20_14.28.18.md.pm.bp.csv	FILES
38.284090471067934	0.8642936534955412	4.722831117554621	EEG.AF4	Test_06.11.20_14.28.18.md.pm.bp.csv	FILES
40.07551395262163	0.8755883924514118	0.9725036547085084	EEG.AF4	Test_06.11.20_14.28.18.md.pm.bp.csv	FILES
41.84570742423404	0.6304674885086823	2.4783187132038	EEG.AF4	Test_06.11.20_14.28.18.md.pm.bp.csv	FILES
43.38134199745731	0.41442992957225	1.4197005505090743	EEG.AF4	Test_06.11.20_14.28.18.md.pm.bp.csv	FILES
44.84364402527476	0.32879030239922624	1.0459000247793149	EEG.AF4	Test_06.11.20_14.28.18.md.pm.bp.csv	FILES
7.255495084284398	1.190436584675327	2.166351116572123	EEG.AF3	20201229_29.12.20_11.27.57.md.pm.bp.csv	FILES
10.411919029139892	1.7773320157758472	3.231753422483265	EEG.AF3	20201229_29.12.20_11.27.57.md.pm.bp.csv	FILES
18.03797391492781	1.1946724297453173	10.072366303228458	EEG.AF3	20201229_29.12.20_11.27.57.md.pm.bp.csv	FILES
26.63697023376513	1.170258890195227	1.2732757511388966	EEG.AF3	20201229_29.12.20_11.27.57.md.pm.bp.csv	FILES
27.76916886478068	1.1802620688110268	1.3027814592063982	EEG.AF3	20201229_29.12.20_11.27.57.md.pm.bp.csv	FILES
29.16707282724594	1.1822239725412218	9.791167300348148	EEG.AF3	20201229_29.12.20_11.27.57.md.pm.bp.csv	FILES
30.220932188583237	1.216820323994903	0.427792178794787	EEG.AF3	20201229_29.12.20_11.27.57.md.pm.bp.csv	FILES
30.61314300243487	1.226833252826253	0.2082527248626412	EEG.AF3	20201229_29.12.20_11.27.57.md.pm.bp.csv	FILES
36.31020453774736	1.1797503750319698	6.180407545772805	EEG.AF3	20201229_29.12.20_11.27.57.md.pm.bp.csv	FILES
38.418361476718914	1.1319777847834838	1.3125660020469754	EEG.AF3	20201229_29.12.20_11.27.57.md.pm.bp.csv	FILES
40.58649605680344	1.0122490722956416	3.7931303485228347	EEG.AF3	20201229_29.12.20_11.27.57.md.pm.bp.csv	FILES
43.25347883210425	0.7530335679315245	2.500903648845217	EEG.AF3	20201229_29.12.20_11.27.57.md.pm.bp.csv	FILES
45.271036105018375	0.4073088929594446	1.4694248625187216	EEG.AF3	20201229_29.12.20_11.27.57.md.pm.bp.csv	FILES
4.813525864848559	0.12456989659513495	0.41494953897450676	EEG.F7	20201229_29.12.20_11.27.57.md.pm.bp.csv	FILES
5.425031672114565	0.15968622107636843	0.7852127354772217	EEG.F7	20201229_29.12.20_11.27.57.md.pm.bp.csv	FILES
6.364748432026346	0.27982784009613004	1.2616089237720989	EEG.F7	20201229_29.12.20_11.27.57.md.pm.bp.csv	FILES
7.816922266115618	0.6752142359474612	2.124990736924817	EEG.F7	20201229_29.12.20_11.27.57.md.pm.bp.csv	FILES
10.339859853252777	1.4304306183531788	1.7373523085366351	EEG.F7	20201229_29.12.20_11.27.57.md.pm.bp.csv	FILES
11.824534060382105	1.2567516057425039	0.8721222003702345	EEG.F7	20201229_29.12.20_11.27.57.md.pm.bp.csv	FILES
12.995384862082059	0.7864037094525789	1.4372237607305105	EEG.F7	20201229_29.12.20_11.27.57.md.pm.bp.csv	FILES
14.870578849544117	0.7981417364893485	2.244658810646338	EEG.F7	20201229_29.12.20_11.27.57.md.pm.bp.csv	FILES
17.054488916842267	0.9132749053166623	1.382247875395711	EEG.F7	20201229_29.12.20_11.27.57.md.pm.bp.csv	FILES
20.273865701403132	1.1125815269209176	7.063919749325063	EEG.F7	20201229_29.12.20_11.27.57.md.pm.bp.csv	FILES
25.876701243630418	1.0593737460400487	4.150331583239985	EEG.F7	20201229_29.12.20_11.27.57.md.pm.bp.csv	FILES
30.96111693092187	1.1995296034919816	7.6440667555150394	EEG.F7	20201229_29.12.20_11.27.57.md.pm.bp.csv	FILES
36.582117120336164	1.2510158674108862	4.868817014755028	EEG.F7	20201229_29.12.20_11.27.57.md.pm.bp.csv	FILES
38.27219763687893	1.240509766449113	2.1924712804740984	EEG.F7	20201229_29.12.20_11.27.57.md.pm.bp.csv	FILES
40.037559979283415	1.192976823155446	1.743418820318348	EEG.F7	20201229_29.12.20_11.27.57.md.pm.bp.csv	FILES
42.27256006577264	1.0167965201839808	3.239917824034112	EEG.F7	20201229_29.12.20_11.27.57.md.pm.bp.csv	FILES
45.12955540632941	0.6037019417771103	2.1070998760229993	EEG.F7	20201229_29.12.20_11.27.57.md.pm.bp.csv	FILES
6.194071837219953	0.8279279744010951	1.9327866686319366	EEG.F3	20201229_29.12.20_11.27.57.md.pm.bp.csv	FILES
7.575773904504263	1.5802353548862853	1.2853463489180308	EEG.F3	20201229_29.12.20_11.27.57.md.pm.bp.csv	FILES
10.355016360304878	1.9111948826739658	3.882322830608583	EEG.F3	20201229_29.12.20_11.27.57.md.pm.bp.csv	FILES
15.262019003368488	1.126426375062006	2.952670377888662	EEG.F3	20201229_29.12.20_11.27.57.md.pm.bp.csv	FILES
19.13921501916256	1.2351163680229262	7.678065955687295	EEG.F3	20201229_29.12.20_11.27.57.md.pm.bp.csv	FILES
25.609534493256767	1.1664805517482881	6.901458388644613	EEG.F3	20201229_29.12.20_11.27.57.md.pm.bp.csv	FILES
30.298193827057606	1.230214957565861	0.20241108488992737	EEG.F3	20201229_29.12.20_11.27.57.md.pm.bp.csv	FILES
31.577589279010464	1.2242316363096604	7.085340783256136	EEG.F3	20201229_29.12.20_11.27.57.md.pm.bp.csv	FILES
36.86431700048995	1.1687260096365235	4.933702278011633	EEG.F3	20201229_29.12.20_11.27.57.md.pm.bp.csv	FILES
37.625322925822516	1.1290280982917518	1.2519760575557	EEG.F3	20201229_29.12.20_11.27.57.md.pm.bp.csv	FILES
38.54103494544397	1.0943166142562106	0.686887173098622	EEG.F3	20201229_29.12.20_11.27.57.md.pm.bp.csv	FILES
39.33036673394706	1.0768238052152532	0.6350432246662882	EEG.F3	20201229_29.12.20_11.27.57.md.pm.bp.csv	FILES
40.99581550750494	0.9815207057031711	2.8940134480473287	EEG.F3	20201229_29.12.20_11.27.57.md.pm.bp.csv	FILES
43.461203653100306	0.682780455099494	2.014248501149983	EEG.F3	20201229_29.12.20_11.27.57.md.pm.bp.csv	FILES
45.13698822990538	0.38475468051401296	1.40451207017661	EEG.F3	20201229_29.12.20_11.27.57.md.pm.bp.csv	FILES
10.188048656385597	1.423760888177305	4.489194369704334	EEG.FC5	20201229_29.12.20_11.27.57.md.pm.bp.csv	FILES
19.62330523741169	1.193088402081673	8.925402664460941	EEG.FC5	20201229_29.12.20_11.27.57.md.pm.bp.csv	FILES
28.266056428367673	1.1443910291723849	7.070201572980621	EEG.FC5	20201229_29.12.20_11.27.57.md.pm.bp.csv	FILES
32.0290803113549	1.1839405476593643	4.7888834493687815	EEG.FC5	20201229_29.12.20_11.27.57.md.pm.bp.csv	FILES
32.46504848010683	1.1902511218967347	0.25018017030619416	EEG.FC5	20201229_29.12.20_11.27.57.md.pm.bp.csv	FILES
32.56014947575236	1.1902511218967347	0.20823914505286384	EEG.FC5	20201229_29.12.20_11.27.57.md.pm.bp.csv	FILES
32.71067777449474	1.1731666901678401	0.30004845770537375	EEG.FC5	20201229_29.12.20_11.27.57.md.pm.bp.csv	FILES
34.08089046541725	1.2450655697166648	0.6161978508837239	EEG.FC5	20201229_29.12.20_11.27.57.md.pm.bp.csv	FILES
36.82719521584185	1.2191612610747131	5.215768853578988	EEG.FC5	20201229_29.12.20_11.27.57.md.pm.bp.csv	FILES
40.3834488918175	1.0398151155157882	3.111668818398302	EEG.FC5	20201229_29.12.20_11.27.57.md.pm.bp.csv	FILES
41.57862935652936	1.0133123352600057	1.3378449984766667	EEG.FC5	20201229_29.12.20_11.27.57.md.pm.bp.csv	FILES
42.82278325260532	0.8530758342997675	1.1536773335435533	EEG.FC5	20201229_29.12.20_11.27.57.md.pm.bp.csv	FILES
43.08915497733863	0.831242043002226	3.3524642493803114	EEG.FC5	20201229_29.12.20_11.27.57.md.pm.bp.csv	FILES
43.62516052423723	0.7356055063484122	0.7526306562429543	EEG.FC5	20201229_29.12.20_11.27.57.md.pm.bp.csv	FILES
44.38595387842276	0.6368164382039456	2.374806920899895	EEG.FC5	20201229_29.12.20_11.27.57.md.pm.bp.csv	FILES
10.397514150828382	1.3924096580139722	5.260785885874103	EEG.T7	20201229_29.12.20_11.27.57.md.pm.bp.csv	FILES
15.80381192047289	0.9347902997266356	2.698078538805249	EEG.T7	20201229_29.12.20_11.27.57.md.pm.bp.csv	FILES
20.100156143820232	1.0469095617371003	6.702727908176748	EEG.T7	20201229_29.12.20_11.27.57.md.pm.bp.csv	FILES
25.33081111905282	1.037271799871166	3.9821949868411863	EEG.T7	20201229_29.12.20_11.27.57.md.pm.bp.csv	FILES
25.719962145009486	1.0577704997746533	1.0082548046868458	EEG.T7	20201229_29.12.20_11.27.57.md.pm.bp.csv	FILES
26.36795655610171	1.0841592713401789	0.2640148793275632	EEG.T7	20201229_29.12.20_11.27.57.md.pm.bp.csv	FILES
26.945109499111627	1.1281415082350879	0.6291518161381203	EEG.T7	20201229_29.12.20_11.27.57.md.pm.bp.csv	FILES
27.955449635042275	1.1603621582896595	0.22172922953187532	EEG.T7	20201229_29.12.20_11.27.57.md.pm.bp.csv	FILES
28.390105169002002	1.1564268028002571	2.9634435433957207	EEG.T7	20201229_29.12.20_11.27.57.md.pm.bp.csv	FILES
30.77564074248523	1.2910298366966955	2.4380924356620888	EEG.T7	20201229_29.12.20_11.27.57.md.pm.bp.csv	FILES
33.92841954262695	1.330765737817307	4.5889117328291125	EEG.T7	20201229_29.12.20_11.27.57.md.pm.bp.csv	FILES
36.979612852786346	1.2962852809338419	2.564039031912489	EEG.T7	20201229_29.12.20_11.27.57.md.pm.bp.csv	FILES
38.51572536055075	1.2852716970639113	1.36110848671358	EEG.T7	20201229_29.12.20_11.27.57.md.pm.bp.csv	FILES
39.17795845971779	1.2643394985916638	0.23886036122168602	EEG.T7	20201229_29.12.20_11.27.57.md.pm.bp.csv	FILES
40.63699135018902	1.1937043361446036	4.23039060154748	EEG.T7	20201229_29.12.20_11.27.57.md.pm.bp.csv	FILES
44.501399532077805	0.7633710347393288	2.543498974032972	EEG.T7	20201229_29.12.20_11.27.57.md.pm.bp.csv	FILES
6.071827786859454	0.3441867038900192	1.5410942319004908	EEG.P7	20201229_29.12.20_11.27.57.md.pm.bp.csv	FILES
7.5221861839397945	0.9166050259831434	1.4299864057765923	EEG.P7	20201229_29.12.20_11.27.57.md.pm.bp.csv	FILES
10.145911816838757	1.2170349516779126	3.746332513405689	EEG.P7	20201229_29.12.20_11.27.57.md.pm.bp.csv	FILES
14.722422029675547	0.8692965338617319	5.727568670014508	EEG.P7	20201229_29.12.20_11.27.57.md.pm.bp.csv	FILES
22.23659465853447	1.068590819602097	8.412943567959031	EEG.P7	20201229_29.12.20_11.27.57.md.pm.bp.csv	FILES
26.22612708117938	1.0509641427063046	2.9120854440437864	EEG.P7	20201229_29.12.20_11.27.57.md.pm.bp.csv	FILES
27.52984675367436	1.0685604281234902	1.9101786345441298	EEG.P7	20201229_29.12.20_11.27.57.md.pm.bp.csv	FILES
27.966492439214274	1.1299347067859178	0.35942231601778146	EEG.P7	20201229_29.12.20_11.27.57.md.pm.bp.csv	FILES
28.50308427769311	1.0882827413143445	0.7385261636688795	EEG.P7	20201229_29.12.20_11.27.57.md.pm.bp.csv	FILES
29.267542765603288	1.1243623718786087	0.8758745831449462	EEG.P7	20201229_29.12.20_11.27.57.md.pm.bp.csv	FILES
30.588725523864408	1.1884311615705838	4.373750644052984	EEG.P7	20201229_29.12.20_11.27.57.md.pm.bp.csv	FILES
35.63932492622744	1.2922790216156395	5.549970610527188	EEG.P7	20201229_29.12.20_11.27.57.md.pm.bp.csv	FILES
38.66205981404699	1.2089742602164317	3.74552988480024	EEG.P7	20201229_29.12.20_11.27.57.md.pm.bp.csv	FILES
40.58188463429346	1.1313053049731316	3.768669184923777	EEG.P7	20201229_29.12.20_11.27.57.md.pm.bp.csv	FILES
43.19210525908742	0.8784028272151212	2.575393854984086	EEG.P7	20201229_29.12.20_11.27.57.md.pm.bp.csv	FILES
45.27398231501811	0.5689755657417177	1.8828987077831243	EEG.P7	20201229_29.12.20_11.27.57.md.pm.bp.csv	FILES
6.36506400361924	0.6468266368710414	2.3235561402291176	EEG.O1	20201229_29.12.20_11.27.57.md.pm.bp.csv	FILES
7.662248757585919	1.2807513082747335	1.2725492429046288	EEG.O1	20201229_29.12.20_11.27.57.md.pm.bp.csv	FILES
10.145591655033298	1.6683606970481306	3.413237326566162	EEG.O1	20201229_29.12.20_11.27.57.md.pm.bp.csv	FILES
14.493720319390144	1.0279879834727201	4.466710224665082	EEG.O1	20201229_29.12.20_11.27.57.md.pm.bp.csv	FILES
17.133658583739166	1.1278019627623874	2.3266392168923087	EEG.O1	20201229_29.12.20_11.27.57.md.pm.bp.csv	FILES
17.135131943027922	1.1278019627623874	2.0644187118044703	EEG.O1	20201229_29.12.20_11.27.57.md.pm.bp.csv	FILES
19.350823773691804	1.1900296856358255	1.4615067827236097	EEG.O1	20201229_29.12.20_11.27.57.md.pm.bp.csv	FILES
20.48355279560442	1.2573084104883596	5.630416889105959	EEG.O1	20201229_29.12.20_11.27.57.md.pm.bp.csv	FILES
27.4179374756136	1.1095226165178211	9.39747326643879	EEG.O1	20201229_29.12.20_11.27.57.md.pm.bp.csv	FILES
31.179688055964068	1.237518565186629	0.6074869549339433	EEG.O1	20201229_29.12.20_11.27.57.md.pm.bp.csv	FILES
32.01325285876646	1.2276380137494871	0.20000001260068	EEG.O1	20201229_29.12.20_11.27.57.md.pm.bp.csv	FILES
32.63224950157147	1.2357078622076263	0.20000017235381054	EEG.O1	20201229_29.12.20_11.27.57.md.pm.bp.csv	FILES
34.6875909303429	1.209790655864844	6.210203870631689	EEG.O1	20201229_29.12.20_11.27.57.md.pm.bp.csv	FILES
39.88541726541648	1.0535608901664437	4.529717865641566	EEG.O1	20201229_29.12.20_11.27.57.md.pm.bp.csv	FILES
43.66572821746153	0.6847963738562777	2.898237484319237	EEG.O1	20201229_29.12.20_11.27.57.md.pm.bp.csv	FILES
9.826391869288924	1.7608127318282984	5.1488474733712835	EEG.O2	20201229_29.12.20_11.27.57.md.pm.bp.csv	FILES
20.704509982716207	1.3613758693248503	11.548971832380742	EEG.O2	20201229_29.12.20_11.27.57.md.pm.bp.csv	FILES
27.027554275730864	1.1208300348833815	1.2455687304430636	EEG.O2	20201229_29.12.20_11.27.57.md.pm.bp.csv	FILES
28.249770376878395	1.1544753414080131	0.6752774403110421	EEG.O2	20201229_29.12.20_11.27.57.md.pm.bp.csv	FILES
28.972229467808322	1.1277910548694863	0.6435459725734771	EEG.O2	20201229_29.12.20_11.27.57.md.pm.bp.csv	FILES
29.432978032734	1.1825437650873993	0.3757130763862873	EEG.O2	20201229_29.12.20_11.27.57.md.pm.bp.csv	FILES
29.892273167240152	1.1528364248469978	0.41342565328607356	EEG.O2	20201229_29.12.20_11.27.57.md.pm.bp.csv	FILES
30.975214183134288	1.2159940007097725	1.0894167583668708	EEG.O2	20201229_29.12.20_11.27.57.md.pm.bp.csv	FILES
33.19062053293731	1.217229824049556	7.567002046033336	EEG.O2	20201229_29.12.20_11.27.57.md.pm.bp.csv	FILES
38.246108092113445	1.1005892656551732	0.23932286354706622	EEG.O2	20201229_29.12.20_11.27.57.md.pm.bp.csv	FILES
38.93211119646913	1.0416229139948046	4.798298700011947	EEG.O2	20201229_29.12.20_11.27.57.md.pm.bp.csv	FILES
42.271224021100444	0.7969860311463206	2.940293642046741	EEG.O2	20201229_29.12.20_11.27.57.md.pm.bp.csv	FILES
44.27530935304648	0.5513689923178304	1.5905443502628465	EEG.O2	20201229_29.12.20_11.27.57.md.pm.bp.csv	FILES
45.5815849385824	0.2938727353740693	0.9032942372509871	EEG.O2	20201229_29.12.20_11.27.57.md.pm.bp.csv	FILES
4.522454104345141	0.23177059423361324	0.7206476239890658	EEG.P8	20201229_29.12.20_11.27.57.md.pm.bp.csv	FILES
6.386991334210284	0.6989733536878252	2.28068888095806	EEG.P8	20201229_29.12.20_11.27.57.md.pm.bp.csv	FILES
10.229075058361877	1.7847739745653	3.9967634333574438	EEG.P8	20201229_29.12.20_11.27.57.md.pm.bp.csv	FILES
15.002264507209171	1.0600847368631678	2.7416742619461787	EEG.P8	20201229_29.12.20_11.27.57.md.pm.bp.csv	FILES
20.31610557102424	1.2678635159220888	8.092442981296058	EEG.P8	20201229_29.12.20_11.27.57.md.pm.bp.csv	FILES
27.664725219299623	1.110778362709755	5.418884301553019	EEG.P8	20201229_29.12.20_11.27.57.md.pm.bp.csv	FILES
27.950370554475445	1.1306176339544942	0.28817274311480895	EEG.P8	20201229_29.12.20_11.27.57.md.pm.bp.csv	FILES
28.78059730876367	1.1685308235343914	0.5320183581695184	EEG.P8	20201229_29.12.20_11.27.57.md.pm.bp.csv	FILES
29.39683985812375	1.1779724347004346	0.3802071717187915	EEG.P8	20201229_29.12.20_11.27.57.md.pm.bp.csv	FILES
31.169936616500856	1.2424990514998473	3.849669970079266	EEG.P8	20201229_29.12.20_11.27.57.md.pm.bp.csv	FILES
35.54031405482655	1.248968369808973	5.65493886555603	EEG.P8	20201229_29.12.20_11.27.57.md.pm.bp.csv	FILES
38.0802448520224	1.181138381355517	1.7765391626983902	EEG.P8	20201229_29.12.20_11.27.57.md.pm.bp.csv	FILES
40.49774460990216	1.036638595557155	3.4243967479770623	EEG.P8	20201229_29.12.20_11.27.57.md.pm.bp.csv	FILES
42.83374142535382	0.8281172891346398	2.2800097432330073	EEG.P8	20201229_29.12.20_11.27.57.md.pm.bp.csv	FILES
44.38389138054457	0.5718015757742676	1.59246270473638	EEG.P8	20201229_29.12.20_11.27.57.md.pm.bp.csv	FILES
45.589790759085716	0.40127784685834356	1.1060388435607418	EEG.P8	20201229_29.12.20_11.27.57.md.pm.bp.csv	FILES
3.622482144889152	0.12368947739236802	0.20207477377588892	EEG.T8	20201229_29.12.20_11.27.57.md.pm.bp.csv	FILES
4.772875355546717	0.2668329803115457	0.3758508897105463	EEG.T8	20201229_29.12.20_11.27.57.md.pm.bp.csv	FILES
9.38794988090035	1.3238786212760663	4.283678721980011	EEG.T8	20201229_29.12.20_11.27.57.md.pm.bp.csv	FILES
14.70415744528991	0.9489229307486199	6.715309448136374	EEG.T8	20201229_29.12.20_11.27.57.md.pm.bp.csv	FILES
22.06060538317541	1.0653408487830904	9.905003745842675	EEG.T8	20201229_29.12.20_11.27.57.md.pm.bp.csv	FILES
27.226446152090187	1.1005031396827842	0.2996193396235011	EEG.T8	20201229_29.12.20_11.27.57.md.pm.bp.csv	FILES
29.11696466910281	1.19842816809784	0.2093812672924332	EEG.T8	20201229_29.12.20_11.27.57.md.pm.bp.csv	FILES
30.409800971389537	1.2291775125315723	0.20000340445499795	EEG.T8	20201229_29.12.20_11.27.57.md.pm.bp.csv	FILES
30.567873234177522	1.2291775125315723	0.20049527354572544	EEG.T8	20201229_29.12.20_11.27.57.md.pm.bp.csv	FILES
31.862856216813856	1.2588485158393115	8.022874409734113	EEG.T8	20201229_29.12.20_11.27.57.md.pm.bp.csv	FILES
37.47615543060366	1.2505014033772672	5.473293573803341	EEG.T8	20201229_29.12.20_11.27.57.md.pm.bp.csv	FILES
39.71026908717615	1.1459475414864406	2.71164625372566	EEG.T8	20201229_29.12.20_11.27.57.md.pm.bp.csv	FILES
41.26594739136752	1.0564808126426855	1.6147457706983117	EEG.T8	20201229_29.12.20_11.27.57.md.pm.bp.csv	FILES
42.33334190626691	0.9972921020361556	1.0259382139141997	EEG.T8	20201229_29.12.20_11.27.57.md.pm.bp.csv	FILES
43.25086856527651	0.8831116787930674	0.8245678888080066	EEG.T8	20201229_29.12.20_11.27.57.md.pm.bp.csv	FILES
44.386990417240504	0.6938848660140837	2.4212596995212663	EEG.T8	20201229_29.12.20_11.27.57.md.pm.bp.csv	FILES
7.290823558682004	0.9893276908005446	2.4283054107344557	EEG.FC6	20201229_29.12.20_11.27.57.md.pm.bp.csv	FILES
10.636881447737338	1.5737733364271904	3.795007726345353	EEG.FC6	20201229_29.12.20_11.27.57.md.pm.bp.csv	FILES
14.712605818124661	1.0463607186536061	2.443047885161226	EEG.FC6	20201229_29.12.20_11.27.57.md.pm.bp.csv	FILES
16.690373355868125	1.116818852037525	1.973840826340039	EEG.FC6	20201229_29.12.20_11.27.57.md.pm.bp.csv	FILES
20.273580292054707	1.2435636653735882	7.339088618208928	EEG.FC6	20201229_29.12.20_11.27.57.md.pm.bp.csv	FILES
24.321673188395746	1.1746626594944753	2.3794575004460206	EEG.FC6	20201229_29.12.20_11.27.57.md.pm.bp.csv	FILES
25.85552495454046	1.1538935611877024	0.3253099309956744	EEG.FC6	20201229_29.12.20_11.27.57.md.pm.bp.csv	FILES
26.62130372645332	1.1466639515198875	2.308731475770123	EEG.FC6	20201229_29.12.20_11.27.57.md.pm.bp.csv	FILES
27.974652742240178	1.1733990128207408	0.2300677708816753	EEG.FC6	20201229_29.12.20_11.27.57.md.pm.bp.csv	FILES
28.778196272396066	1.170854905093409	4.058768978145244	EEG.FC6	20201229_29.12.20_11.27.57.md.pm.bp.csv	FILES
29.636037628743708	1.1990829188933112	0.20001845526823012	EEG.FC6	20201229_29.12.20_11.27.57.md.pm.bp.csv	FILES
33.472748952225245	1.237702080054495	6.213124100994431	EEG.FC6	20201229_29.12.20_11.27.57.md.pm.bp.csv	FILES
38.227190637036045	1.15426106562809	4.327892503734329	EEG.FC6	20201229_29.12.20_11.27.57.md.pm.bp.csv	FILES
40.44898379616522	1.022571003265572	3.043535554625946	EEG.FC6	20201229_29.12.20_11.27.57.md.pm.bp.csv	FILES
42.22671671169717	0.8948051940303035	2.1318142569414107	EEG.FC6	20201229_29.12.20_11.27.57.md.pm.bp.csv	FILES
43.24406995159929	0.7470963509641133	3.0321889147357517	EEG.FC6	20201229_29.12.20_11.27.57.md.pm.bp.csv	FILES
44.38685046614991	0.6167563544330252	2.2656530623114493	EEG.FC6	20201229_29.12.20_11.27.57.md.pm.bp.csv	FILES
9.584658372892408	1.7568678492602943	5.023039234863484	EEG.F4	20201229_29.12.20_11.27.57.md.pm.bp.csv	FILES
15.160141587936819	1.1335641290493892	1.5464135333999824	EEG.F4	20201229_29.12.20_11.27.57.md.pm.bp.csv	FILES
16.767312835994876	1.1849521883874266	1.4888326893191293	EEG.F4	20201229_29.12.20_11.27.57.md.pm.bp.csv	FILES
19.680714947932167	1.2535172167651871	10.111183981267178	EEG.F4	20201229_29.12.20_11.27.57.md.pm.bp.csv	FILES
27.477081660213457	1.242033328789178	0.6635517699576612	EEG.F4	20201229_29.12.20_11.27.57.md.pm.bp.csv	FILES
28.099959998986595	1.2520839577435745	0.21526404581128777	EEG.F4	20201229_29.12.20_11.27.57.md.pm.bp.csv	FILES
28.623486943396927	1.2607387734067939	0.20093283491272926	EEG.F4	20201229_29.12.20_11.27.57.md.pm.bp.csv	FILES
30.375618331942125	1.2696936047027263	8.95507489340078	EEG.F4	20201229_29.12.20_11.27.57.md.pm.bp.csv	FILES
36.916500114111	1.2088126312558278	5.864071846317638	EEG.F4	20201229_29.12.20_11.27.57.md.pm.bp.csv	FILES
38.61524382184643	1.18361364963809	2.071623582374824	EEG.F4	20201229_29.12.20_11.27.57.md.pm.bp.csv	FILES
41.457022927003656	0.9645979454750799	2.93169817254083	EEG.F4	20201229_29.12.20_11.27.57.md.pm.bp.csv	FILES
43.57005631047686	0.7330537798253567	1.6258795168280729	EEG.F4	20201229_29.12.20_11.27.57.md.pm.bp.csv	FILES
45.115640285862355	0.46034328626934995	1.5198251627089159	EEG.F4	20201229_29.12.20_11.27.57.md.pm.bp.csv	FILES
10.255123144222184	1.513714483776518	5.0807715205694794	EEG.F8	20201229_29.12.20_11.27.57.md.pm.bp.csv	FILES
15.061918863303864	1.055817197139124	1.839851555027515	EEG.F8	20201229_29.12.20_11.27.57.md.pm.bp.csv	FILES
16.797983433356176	1.1088897094648569	1.3298543349777003	EEG.F8	20201229_29.12.20_11.27.57.md.pm.bp.csv	FILES
19.109984666634514	1.1802255349906	6.792049313445494	EEG.F8	20201229_29.12.20_11.27.57.md.pm.bp.csv	FILES
26.11330142789675	1.1913645926318768	0.24329958287756417	EEG.F8	20201229_29.12.20_11.27.57.md.pm.bp.csv	FILES
26.660989183939968	1.1611345640258213	0.20136645976905967	EEG.F8	20201229_29.12.20_11.27.57.md.pm.bp.csv	FILES
27.06970220333005	1.1586786876306538	8.19822341917656	EEG.F8	20201229_29.12.20_11.27.57.md.pm.bp.csv	FILES
30.33045450956125	1.2258956632681135	2.862831681888362	EEG.F8	20201229_29.12.20_11.27.57.md.pm.bp.csv	FILES
31.765958140784907	1.2865375543579132	0.8966713590606429	EEG.F8	20201229_29.12.20_11.27.57.md.pm.bp.csv	FILES
33.51449055392742	1.2618699958855162	3.498235383716378	EEG.F8	20201229_29.12.20_11.27.57.md.pm.bp.csv	FILES
37.53462444082422	1.2203468986392687	4.908003185428682	EEG.F8	20201229_29.12.20_11.27.57.md.pm.bp.csv	FILES
41.47227170010769	0.9940770820085969	3.1851983840966436	EEG.F8	20201229_29.12.20_11.27.57.md.pm.bp.csv	FILES
43.77422911961036	0.7211895078418937	2.165102381115317	EEG.F8	20201229_29.12.20_11.27.57.md.pm.bp.csv	FILES
45.52717755548576	0.42314289548402995	1.3796633628404698	EEG.F8	20201229_29.12.20_11.27.57.md.pm.bp.csv	FILES
7.574886909978878	1.2509721520777006	2.756681707976913	EEG.AF4	20201229_29.12.20_11.27.57.md.pm.bp.csv	FILES
10.611363843391983	1.7364571540206497	2.7442336364886253	EEG.AF4	20201229_29.12.20_11.27.57.md.pm.bp.csv	FILES
14.124314705080492	1.018188902174475	5.163729289356732	EEG.AF4	20201229_29.12.20_11.27.57.md.pm.bp.csv	FILES
20.892918864946953	1.2315504698626203	8.88575253180493	EEG.AF4	20201229_29.12.20_11.27.57.md.pm.bp.csv	FILES
27.858361563802447	1.1933506168388155	6.52743827814951	EEG.AF4	20201229_29.12.20_11.27.57.md.pm.bp.csv	FILES
30.750390742351453	1.2217969408081963	7.678825268307668	EEG.AF4	20201229_29.12.20_11.27.57.md.pm.bp.csv	FILES
31.465240360289876	1.2314937803049075	1.3764413019181219	EEG.AF4	20201229_29.12.20_11.27.57.md.pm.bp.csv	FILES
35.74047089196156	1.1967439021396296	4.7831371670709215	EEG.AF4	20201229_29.12.20_11.27.57.md.pm.bp.csv	FILES
37.42735702820604	1.1400487144657343	2.2177227674431927	EEG.AF4	20201229_29.12.20_11.27.57.md.pm.bp.csv	FILES
38.907991544631514	1.1062127856199977	1.8735303665496712	EEG.AF4	20201229_29.12.20_11.27.57.md.pm.bp.csv	FILES
39.55970079945117	1.0769593456644322	0.4503146799781942	EEG.AF4	20201229_29.12.20_11.27.57.md.pm.bp.csv	FILES
41.298939656798346	0.9480095483507341	2.8853678111194565	EEG.AF4	20201229_29.12.20_11.27.57.md.pm.bp.csv	FILES
43.795482790632526	0.6643455561145211	1.925034834969916	EEG.AF4	20201229_29.12.20_11.27.57.md.pm.bp.csv	FILES
44.05786080985826	0.6222408818331866	0.2001904543729692	EEG.AF4	20201229_29.12.20_11.27.57.md.pm.bp.csv	FILES
45.536463211298944	0.3647166198805385	1.230278088970938	EEG.AF4	20201229_29.12.20_11.27.57.md.pm.bp.csv	FILES
7.557650264606865	0.5616826184460723	1.819390515182173	EEG.AF3	med_EPOCX_111270_2021.06.12T09.50.52.04.00.md.bp.csv	FILES
10.708024520676528	0.7667183684235981	2.942222060522798	EEG.AF3	med_EPOCX_111270_2021.06.12T09.50.52.04.00.md.bp.csv	FILES
14.578290843228148	0.5600314660641051	2.631362525822509	EEG.AF3	med_EPOCX_111270_2021.06.12T09.50.52.04.00.md.bp.csv	FILES
21.052176380182036	0.8436140639735374	8.23057899169464	EEG.AF3	med_EPOCX_111270_2021.06.12T09.50.52.04.00.md.bp.csv	FILES
24.38198609074616	0.9712524974919504	0.7834960013835686	EEG.AF3	med_EPOCX_111270_2021.06.12T09.50.52.04.00.md.bp.csv	FILES
25.543219430618315	1.0826704977155546	0.43808282340315424	EEG.AF3	med_EPOCX_111270_2021.06.12T09.50.52.04.00.md.bp.csv	FILES
28.065905534542708	1.107460760525681	5.101436341355498	EEG.AF3	med_EPOCX_111270_2021.06.12T09.50.52.04.00.md.bp.csv	FILES
30.07162734998308	1.0921012800383265	0.864206840969193	EEG.AF3	med_EPOCX_111270_2021.06.12T09.50.52.04.00.md.bp.csv	FILES
30.522220244405013	1.1258193937187693	0.3341215237891949	EEG.AF3	med_EPOCX_111270_2021.06.12T09.50.52.04.00.md.bp.csv	FILES
31.50140970633408	1.1055956697481102	2.2763903639621503	EEG.AF3	med_EPOCX_111270_2021.06.12T09.50.52.04.00.md.bp.csv	FILES
34.801659461322075	1.2048085424259078	5.376436282711633	EEG.AF3	med_EPOCX_111270_2021.06.12T09.50.52.04.00.md.bp.csv	FILES
39.36478792564021	1.0899180896193736	3.759002128966538	EEG.AF3	med_EPOCX_111270_2021.06.12T09.50.52.04.00.md.bp.csv	FILES
41.59779534353403	0.9799052824376838	2.1875408905358125	EEG.AF3	med_EPOCX_111270_2021.06.12T09.50.52.04.00.md.bp.csv	FILES
42.574474964943576	0.8199725237729643	2.2219339707901917	EEG.AF3	med_EPOCX_111270_2021.06.12T09.50.52.04.00.md.bp.csv	FILES
43.4429949207587	0.6680441674921749	1.8164610090706088	EEG.AF3	med_EPOCX_111270_2021.06.12T09.50.52.04.00.md.bp.csv	FILES
45.0752529706418	0.520456622689021	1.4651934257627257	EEG.AF3	med_EPOCX_111270_2021.06.12T09.50.52.04.00.md.bp.csv	FILES
5.62276422074401	0.08841260311225208	0.3344602630154407	EEG.F7	med_EPOCX_111270_2021.06.12T09.50.52.04.00.md.bp.csv	FILES
7.525859391065505	0.3695253339763349	1.7266297351290634	EEG.F7	med_EPOCX_111270_2021.06.12T09.50.52.04.00.md.bp.csv	FILES
10.884110133217355	0.7376767406545862	2.8482074182026653	EEG.F7	med_EPOCX_111270_2021.06.12T09.50.52.04.00.md.bp.csv	FILES
15.275220549546834	0.667219432271985	4.075196061572315	EEG.F7	med_EPOCX_111270_2021.06.12T09.50.52.04.00.md.bp.csv	FILES
17.858472273080558	0.7419134328436311	1.2814168549439562	EEG.F7	med_EPOCX_111270_2021.06.12T09.50.52.04.00.md.bp.csv	FILES
19.71134801269195	0.8882528713410528	0.5276269981989712	EEG.F7	med_EPOCX_111270_2021.06.12T09.50.52.04.00.md.bp.csv	FILES
20.279002898865507	0.8983069746065244	3.488337189390009	EEG.F7	med_EPOCX_111270_2021.06.12T09.50.52.04.00.md.bp.csv	FILES
25.136339073827774	1.0490731834316276	6.145380638238324	EEG.F7	med_EPOCX_111270_2021.06.12T09.50.52.04.00.md.bp.csv	FILES
27.76032691284041	1.154195009768308	0.8710733821847617	EEG.F7	med_EPOCX_111270_2021.06.12T09.50.52.04.00.md.bp.csv	FILES
32.36101866861228	1.2107721908859275	7.30488909733538	EEG.F7	med_EPOCX_111270_2021.06.12T09.50.52.04.00.md.bp.csv	FILES
37.8034317548493	1.1877342291270085	4.904002603754242	EEG.F7	med_EPOCX_111270_2021.06.12T09.50.52.04.00.md.bp.csv	FILES
39.3890359556545	1.2360376050614468	1.4705527169092005	EEG.F7	med_EPOCX_111270_2021.06.12T09.50.52.04.00.md.bp.csv	FILES
41.61980075110332	1.100046104761265	2.3258326389928863	EEG.F7	med_EPOCX_111270_2021.06.12T09.50.52.04.00.md.bp.csv	FILES
43.76596425930856	0.8070578927391758	2.7831779924064306	EEG.F7	med_EPOCX_111270_2021.06.12T09.50.52.04.00.md.bp.csv	FILES
44.45451867971728	0.73597535918781	2.5216387977929124	EEG.F7	med_EPOCX_111270_2021.06.12T09.50.52.04.00.md.bp.csv	FILES
7.471532529447548	0.7571150627513158	2.034776872017732	EEG.F3	med_EPOCX_111270_2021.06.12T09.50.52.04.00.md.bp.csv	FILES
10.40674802131221	0.9063554488826228	2.493737989176295	EEG.F3	med_EPOCX_111270_2021.06.12T09.50.52.04.00.md.bp.csv	FILES
13.978664058941005	0.6523724113361119	6.2891236731253946	EEG.F3	med_EPOCX_111270_2021.06.12T09.50.52.04.00.md.bp.csv	FILES
23.863156652508714	1.0520211328740328	11.125989998403295	EEG.F3	med_EPOCX_111270_2021.06.12T09.50.52.04.00.md.bp.csv	FILES
25.429732471660802	1.2035454946260913	1.1472083508647006	EEG.F3	med_EPOCX_111270_2021.06.12T09.50.52.04.00.md.bp.csv	FILES
26.416968803627075	1.3183755716005336	0.3512985707007179	EEG.F3	med_EPOCX_111270_2021.06.12T09.50.52.04.00.md.bp.csv	FILES
27.60008235314946	1.2454397746329664	1.404700139397926	EEG.F3	med_EPOCX_111270_2021.06.12T09.50.52.04.00.md.bp.csv	FILES
27.713249967242913	1.2475307445277009	3.313405475744425	EEG.F3	med_EPOCX_111270_2021.06.12T09.50.52.04.00.md.bp.csv	FILES
33.345928510914504	1.2879189871492667	6.589027663697831	EEG.F3	med_EPOCX_111270_2021.06.12T09.50.52.04.00.md.bp.csv	FILES
37.87117201825367	1.2207655073505796	4.870427539292917	EEG.F3	med_EPOCX_111270_2021.06.12T09.50.52.04.00.md.bp.csv	FILES
39.34843663351677	1.1774337292711936	2.3403667862016166	EEG.F3	med_EPOCX_111270_2021.06.12T09.50.52.04.00.md.bp.csv	FILES
40.04955851408776	1.1176255975143823	0.2792222849996674	EEG.F3	med_EPOCX_111270_2021.06.12T09.50.52.04.00.md.bp.csv	FILES
40.894277207134834	1.086616366536148	0.8294299036936307	EEG.F3	med_EPOCX_111270_2021.06.12T09.50.52.04.00.md.bp.csv	FILES
41.25173691137323	1.0512300946742983	2.4828097045430737	EEG.F3	med_EPOCX_111270_2021.06.12T09.50.52.04.00.md.bp.csv	FILES
41.75902075579222	1.0364593179712143	0.9086804754495724	EEG.F3	med_EPOCX_111270_2021.06.12T09.50.52.04.00.md.bp.csv	FILES
42.54856540248527	0.9496593587077975	1.3558689612017694	EEG.F3	med_EPOCX_111270_2021.06.12T09.50.52.04.00.md.bp.csv	FILES
43.69708011953968	0.7659095005324523	2.1633068858719593	EEG.F3	med_EPOCX_111270_2021.06.12T09.50.52.04.00.md.bp.csv	FILES
45.440268310280864	0.47003844733633837	1.633059277941231	EEG.F3	med_EPOCX_111270_2021.06.12T09.50.52.04.00.md.bp.csv	FILES
10.865187584782728	0.7642637812586208	5.593283808199785	EEG.FC5	med_EPOCX_111270_2021.06.12T09.50.52.04.00.md.bp.csv	FILES
15.839505090543328	0.7450605662716164	3.1551437009421965	EEG.FC5	med_EPOCX_111270_2021.06.12T09.50.52.04.00.md.bp.csv	FILES
17.798034887721446	0.8137629570556817	1.4565527663879478	EEG.FC5	med_EPOCX_111270_2021.06.12T09.50.52.04.00.md.bp.csv	FILES
20.21892642175014	1.0417770908045743	3.02870141765688	EEG.FC5	med_EPOCX_111270_2021.06.12T09.50.52.04.00.md.bp.csv	FILES
22.743257106859843	1.0838820027546237	0.43463163502361674	EEG.FC5	med_EPOCX_111270_2021.06.12T09.50.52.04.00.md.bp.csv	FILES
24.540516359471546	1.154964605896282	0.2116481518106629	EEG.FC5	med_EPOCX_111270_2021.06.12T09.50.52.04.00.md.bp.csv	FILES
25.57356202328924	1.1972675710579248	6.741613822042588	EEG.FC5	med_EPOCX_111270_2021.06.12T09.50.52.04.00.md.bp.csv	FILES
33.0352396287662	1.3375702689793192	7.008852047573877	EEG.FC5	med_EPOCX_111270_2021.06.12T09.50.52.04.00.md.bp.csv	FILES
37.86344890239891	1.2758874720011149	4.881956408174068	EEG.FC5	med_EPOCX_111270_2021.06.12T09.50.52.04.00.md.bp.csv	FILES
39.09604672451083	1.278519254149537	1.785008599355578	EEG.FC5	med_EPOCX_111270_2021.06.12T09.50.52.04.00.md.bp.csv	FILES
40.391275731610506	1.2246768616615091	1.3515689965110445	EEG.FC5	med_EPOCX_111270_2021.06.12T09.50.52.04.00.md.bp.csv	FILES
40.62444480625247	1.2246768616615091	1.4839726833681122	EEG.FC5	med_EPOCX_111270_2021.06.12T09.50.52.04.00.md.bp.csv	FILES
41.56043610881723	1.126419015992697	1.2540719760204688	EEG.FC5	med_EPOCX_111270_2021.06.12T09.50.52.04.00.md.bp.csv	FILES
42.52053873789799	1.0521809284006554	1.6447274560418976	EEG.FC5	med_EPOCX_111270_2021.06.12T09.50.52.04.00.md.bp.csv	FILES
44.52398265748031	0.7564044620618398	2.4415273839514278	EEG.FC5	med_EPOCX_111270_2021.06.12T09.50.52.04.00.md.bp.csv	FILES
10.308487538786622	0.7419405579815648	0.9479832028640074	EEG.T7	med_EPOCX_111270_2021.06.12T09.50.52.04.00.md.bp.csv	FILES
11.496399768879757	0.3279731648183952	1.8161079453992504	EEG.T7	med_EPOCX_111270_2021.06.12T09.50.52.04.00.md.bp.csv	FILES
14.167201752346166	0.3694534216974258	3.4490792170380957	EEG.T7	med_EPOCX_111270_2021.06.12T09.50.52.04.00.md.bp.csv	FILES
17.292798061143998	0.3498584184308035	1.9371321144752713	EEG.T7	med_EPOCX_111270_2021.06.12T09.50.52.04.00.md.bp.csv	FILES
18.298452498242156	0.39327959608293944	0.6124571204668757	EEG.T7	med_EPOCX_111270_2021.06.12T09.50.52.04.00.md.bp.csv	FILES
19.760745318822753	0.4835339881371092	1.497454206148445	EEG.T7	med_EPOCX_111270_2021.06.12T09.50.52.04.00.md.bp.csv	FILES
21.45894775779354	0.6296426038056822	0.5187890190640092	EEG.T7	med_EPOCX_111270_2021.06.12T09.50.52.04.00.md.bp.csv	FILES
22.52908397853254	0.5552113446798973	3.0066326571460786	EEG.T7	med_EPOCX_111270_2021.06.12T09.50.52.04.00.md.bp.csv	FILES
25.33441942751116	0.7529458592285632	1.3526052039679441	EEG.T7	med_EPOCX_111270_2021.06.12T09.50.52.04.00.md.bp.csv	FILES
28.951042401238908	0.9691860242066969	7.8583543917555785	EEG.T7	med_EPOCX_111270_2021.06.12T09.50.52.04.00.md.bp.csv	FILES
35.95473905661346	1.1801170252195605	5.671520734024437	EEG.T7	med_EPOCX_111270_2021.06.12T09.50.52.04.00.md.bp.csv	FILES
39.114524071655985	1.1451268883713202	2.9012846209757988	EEG.T7	med_EPOCX_111270_2021.06.12T09.50.52.04.00.md.bp.csv	FILES
40.1950700741797	1.1510767296713011	0.30646096683515367	EEG.T7	med_EPOCX_111270_2021.06.12T09.50.52.04.00.md.bp.csv	FILES
41.015345960213295	0.9892642331602393	1.9554493282915708	EEG.T7	med_EPOCX_111270_2021.06.12T09.50.52.04.00.md.bp.csv	FILES
41.82018440908229	1.0150500098700928	0.4678379146390389	EEG.T7	med_EPOCX_111270_2021.06.12T09.50.52.04.00.md.bp.csv	FILES
43.38699113630883	0.7950990395270753	3.1435594426125597	EEG.T7	med_EPOCX_111270_2021.06.12T09.50.52.04.00.md.bp.csv	FILES
7.115035599845043	0.14751860943406875	0.644807198292817	EEG.P7	med_EPOCX_111270_2021.06.12T09.50.52.04.00.md.bp.csv	FILES
8.286895227131195	0.18425152844759354	1.5557530698401396	EEG.P7	med_EPOCX_111270_2021.06.12T09.50.52.04.00.md.bp.csv	FILES
10.340578592386445	0.5854861447970444	1.5435976813237533	EEG.P7	med_EPOCX_111270_2021.06.12T09.50.52.04.00.md.bp.csv	FILES
11.902462484483628	0.5064987165702547	0.32395723171071433	EEG.P7	med_EPOCX_111270_2021.06.12T09.50.52.04.00.md.bp.csv	FILES
13.393075658216294	0.5079935051277102	4.4079481469990105	EEG.P7	med_EPOCX_111270_2021.06.12T09.50.52.04.00.md.bp.csv	FILES
19.54627179462809	0.6600491665707247	6.302636264235214	EEG.P7	med_EPOCX_111270_2021.06.12T09.50.52.04.00.md.bp.csv	FILES
22.562738839236317	0.8184752897971437	1.8514682363606063	EEG.P7	med_EPOCX_111270_2021.06.12T09.50.52.04.00.md.bp.csv	FILES
24.107617582079914	0.8821687325055663	0.47284904732589	EEG.P7	med_EPOCX_111270_2021.06.12T09.50.52.04.00.md.bp.csv	FILES
25.311887948372924	0.9772821085113053	0.9279230969882758	EEG.P7	med_EPOCX_111270_2021.06.12T09.50.52.04.00.md.bp.csv	FILES
26.365762463865796	1.009337542515447	0.2338228266440503	EEG.P7	med_EPOCX_111270_2021.06.12T09.50.52.04.00.md.bp.csv	FILES
28.154914950022242	1.0900967755961721	7.342172719731524	EEG.P7	med_EPOCX_111270_2021.06.12T09.50.52.04.00.md.bp.csv	FILES
35.201760202788755	1.3190744298796537	6.417006552267502	EEG.P7	med_EPOCX_111270_2021.06.12T09.50.52.04.00.md.bp.csv	FILES
40.11450127564688	1.1600958215548582	4.222562245032754	EEG.P7	med_EPOCX_111270_2021.06.12T09.50.52.04.00.md.bp.csv	FILES
42.0594444025627	1.0539083585751425	1.7304623650792503	EEG.P7	med_EPOCX_111270_2021.06.12T09.50.52.04.00.md.bp.csv	FILES
43.36427532268162	0.9771189780672414	0.982680981352924	EEG.P7	med_EPOCX_111270_2021.06.12T09.50.52.04.00.md.bp.csv	FILES
44.773945282613916	0.7070866241454579	2.2262960872564017	EEG.P7	med_EPOCX_111270_2021.06.12T09.50.52.04.00.md.bp.csv	FILES
6.3407191661937405	0.21195750869658114	1.3543402388483832	EEG.O1	med_EPOCX_111270_2021.06.12T09.50.52.04.00.md.bp.csv	FILES
7.136129013664737	0.37019268852118214	0.471772995613431	EEG.O1	med_EPOCX_111270_2021.06.12T09.50.52.04.00.md.bp.csv	FILES
8.059897784915126	0.32465229562899456	1.5384010419068042	EEG.O1	med_EPOCX_111270_2021.06.12T09.50.52.04.00.md.bp.csv	FILES
10.453517934562754	0.8845675083421267	2.2223977171907165	EEG.O1	med_EPOCX_111270_2021.06.12T09.50.52.04.00.md.bp.csv	FILES
11.853958362921658	0.9668407923297915	0.44587999780123677	EEG.O1	med_EPOCX_111270_2021.06.12T09.50.52.04.00.md.bp.csv	FILES
13.337238487481557	0.7086370163775717	4.240222370334468	EEG.O1	med_EPOCX_111270_2021.06.12T09.50.52.04.00.md.bp.csv	FILES
19.089504700981472	0.7899773079091575	5.56584027158076	EEG.O1	med_EPOCX_111270_2021.06.12T09.50.52.04.00.md.bp.csv	FILES
23.214298968641604	0.9650777167378892	3.124898587662276	EEG.O1	med_EPOCX_111270_2021.06.12T09.50.52.04.00.md.bp.csv	FILES
25.484570466038743	1.0988600085062719	0.741281055960848	EEG.O1	med_EPOCX_111270_2021.06.12T09.50.52.04.00.md.bp.csv	FILES
26.86118083983996	1.0614768872023543	3.751835477137303	EEG.O1	med_EPOCX_111270_2021.06.12T09.50.52.04.00.md.bp.csv	FILES
30.398275790236834	1.2091715926282893	0.22517202010392673	EEG.O1	med_EPOCX_111270_2021.06.12T09.50.52.04.00.md.bp.csv	FILES
32.65355061956138	1.3069848723812856	7.180413566652424	EEG.O1	med_EPOCX_111270_2021.06.12T09.50.52.04.00.md.bp.csv	FILES
38.613888863484384	1.2512763975606915	4.690397092653458	EEG.O1	med_EPOCX_111270_2021.06.12T09.50.52.04.00.md.bp.csv	FILES
41.20515809653792	1.1096577142387316	2.525463085327021	EEG.O1	med_EPOCX_111270_2021.06.12T09.50.52.04.00.md.bp.csv	FILES
42.86306632068428	0.9479786062432036	1.70180437435413	EEG.O1	med_EPOCX_111270_2021.06.12T09.50.52.04.00.md.bp.csv	FILES
43.353333148792835	0.8823935176333153	2.9453956839953177	EEG.O1	med_EPOCX_111270_2021.06.12T09.50.52.04.00.md.bp.csv	FILES
44.63699131556821	0.6797886000426425	2.3808452397546884	EEG.O1	med_EPOCX_111270_2021.06.12T09.50.52.04.00.md.bp.csv	FILES
7.598470862849407	0.38534930367879006	2.3186886875273496	EEG.O2	med_EPOCX_111270_2021.06.12T09.50.52.04.00.md.bp.csv	FILES
10.407440229858288	1.2954269927763082	1.761158510980003	EEG.O2	med_EPOCX_111270_2021.06.12T09.50.52.04.00.md.bp.csv	FILES
11.892661816942242	0.9897740714433252	0.755490285267288	EEG.O2	med_EPOCX_111270_2021.06.12T09.50.52.04.00.md.bp.csv	FILES
12.759913493164715	0.8505543668764332	1.371487572481404	EEG.O2	med_EPOCX_111270_2021.06.12T09.50.52.04.00.md.bp.csv	FILES
14.81540912554191	0.819443241131872	3.3409083789062533	EEG.O2	med_EPOCX_111270_2021.06.12T09.50.52.04.00.md.bp.csv	FILES
18.050312602234225	0.8348797772170615	2.1107095064553745	EEG.O2	med_EPOCX_111270_2021.06.12T09.50.52.04.00.md.bp.csv	FILES
21.054383251464795	0.9576749331697921	4.0326231034564595	EEG.O2	med_EPOCX_111270_2021.06.12T09.50.52.04.00.md.bp.csv	FILES
23.519577197057323	1.0477319518163442	1.4331190633363553	EEG.O2	med_EPOCX_111270_2021.06.12T09.50.52.04.00.md.bp.csv	FILES
26.02045478577178	1.1121883068558513	4.174588967228342	EEG.O2	med_EPOCX_111270_2021.06.12T09.50.52.04.00.md.bp.csv	FILES
28.622419259322914	1.205903972989533	0.3430340429016479	EEG.O2	med_EPOCX_111270_2021.06.12T09.50.52.04.00.md.bp.csv	FILES
29.507905078671026	1.192255506730235	0.35979538061501387	EEG.O2	med_EPOCX_111270_2021.06.12T09.50.52.04.00.md.bp.csv	FILES
30.957054994610715	1.271372080994129	0.694452028052405	EEG.O2	med_EPOCX_111270_2021.06.12T09.50.52.04.00.md.bp.csv	FILES
32.5239728922043	1.3008554755689659	7.893287187692075	EEG.O2	med_EPOCX_111270_2021.06.12T09.50.52.04.00.md.bp.csv	FILES
39.50481138130815	1.1959317344887659	5.3653142669692695	EEG.O2	med_EPOCX_111270_2021.06.12T09.50.52.04.00.md.bp.csv	FILES
43.791517769253	0.8120952349604718	3.0120168919774857	EEG.O2	med_EPOCX_111270_2021.06.12T09.50.52.04.00.md.bp.csv	FILES
7.49738836788805	0.2936125856865033	2.2677478453316233	EEG.P8	med_EPOCX_111270_2021.06.12T09.50.52.04.00.md.bp.csv	FILES
10.116834713802529	0.8920426352314866	1.4481232768814176	EEG.P8	med_EPOCX_111270_2021.06.12T09.50.52.04.00.md.bp.csv	FILES
12.82868709405575	0.6343536654299213	4.791513165180001	EEG.P8	med_EPOCX_111270_2021.06.12T09.50.52.04.00.md.bp.csv	FILES
15.352098826738322	0.6875703149519471	1.0041932359842742	EEG.P8	med_EPOCX_111270_2021.06.12T09.50.52.04.00.md.bp.csv	FILES
16.654092475817862	0.7047109916086383	0.20155343961268893	EEG.P8	med_EPOCX_111270_2021.06.12T09.50.52.04.00.md.bp.csv	FILES
18.39898481049853	0.7637987002985661	2.0206804036372876	EEG.P8	med_EPOCX_111270_2021.06.12T09.50.52.04.00.md.bp.csv	FILES
22.68466604069585	0.8940237934904511	9.286635196676647	EEG.P8	med_EPOCX_111270_2021.06.12T09.50.52.04.00.md.bp.csv	FILES
26.41788441777571	1.051000219765056	0.20260142804258652	EEG.P8	med_EPOCX_111270_2021.06.12T09.50.52.04.00.md.bp.csv	FILES
27.346107939884412	1.1351997036121557	0.2239476787948886	EEG.P8	med_EPOCX_111270_2021.06.12T09.50.52.04.00.md.bp.csv	FILES
28.324164892569197	1.1546220960167415	0.7797981589295249	EEG.P8	med_EPOCX_111270_2021.06.12T09.50.52.04.00.md.bp.csv	FILES
28.622205773276978	1.1564493917196625	5.383465026017346	EEG.P8	med_EPOCX_111270_2021.06.12T09.50.52.04.00.md.bp.csv	FILES
33.87899515272282	1.2695847511355844	6.46431540286512	EEG.P8	med_EPOCX_111270_2021.06.12T09.50.52.04.00.md.bp.csv	FILES
38.480152401030594	1.2059639088575103	4.527115572841699	EEG.P8	med_EPOCX_111270_2021.06.12T09.50.52.04.00.md.bp.csv	FILES
39.845765132961574	1.204355475181778	2.0129629765829806	EEG.P8	med_EPOCX_111270_2021.06.12T09.50.52.04.00.md.bp.csv	FILES
41.819160221267445	1.027020752726523	1.8770283922924036	EEG.P8	med_EPOCX_111270_2021.06.12T09.50.52.04.00.md.bp.csv	FILES
42.86300867484582	0.9026472317821068	0.2059639366982902	EEG.P8	med_EPOCX_111270_2021.06.12T09.50.52.04.00.md.bp.csv	FILES
43.381078186130324	0.8136155221015346	1.3081143999683469	EEG.P8	med_EPOCX_111270_2021.06.12T09.50.52.04.00.md.bp.csv	FILES
44.63699135021547	0.626651931880347	2.300443619634854	EEG.P8	med_EPOCX_111270_2021.06.12T09.50.52.04.00.md.bp.csv	FILES
6.567503328361779	0.26470215581031287	0.23583762887405774	EEG.T8	med_EPOCX_111270_2021.06.12T09.50.52.04.00.md.bp.csv	FILES
7.316084746863596	0.310732427894282	1.644199130189355	EEG.T8	med_EPOCX_111270_2021.06.12T09.50.52.04.00.md.bp.csv	FILES
10.157305104705223	0.7675286391621252	2.0425741836440356	EEG.T8	med_EPOCX_111270_2021.06.12T09.50.52.04.00.md.bp.csv	FILES
11.923175944786584	0.645883334433447	0.9791301699420313	EEG.T8	med_EPOCX_111270_2021.06.12T09.50.52.04.00.md.bp.csv	FILES
12.920985297175088	0.6301514130763213	1.819345401296749	EEG.T8	med_EPOCX_111270_2021.06.12T09.50.52.04.00.md.bp.csv	FILES
14.745111434540204	0.7232886031311144	1.6872643034317705	EEG.T8	med_EPOCX_111270_2021.06.12T09.50.52.04.00.md.bp.csv	FILES
18.558941183845473	0.8062014548784392	5.939045968326594	EEG.T8	med_EPOCX_111270_2021.06.12T09.50.52.04.00.md.bp.csv	FILES
23.425001951483512	0.9461026236388044	3.9939092773391436	EEG.T8	med_EPOCX_111270_2021.06.12T09.50.52.04.00.md.bp.csv	FILES
28.522632958894423	1.1483292431248007	6.788489595721806	EEG.T8	med_EPOCX_111270_2021.06.12T09.50.52.04.00.md.bp.csv	FILES
30.604525270755378	1.2158207347286054	0.8955272322158188	EEG.T8	med_EPOCX_111270_2021.06.12T09.50.52.04.00.md.bp.csv	FILES
31.91550540667289	1.3017112533649937	0.5255132727144124	EEG.T8	med_EPOCX_111270_2021.06.12T09.50.52.04.00.md.bp.csv	FILES
33.633616377291496	1.3129918918555785	3.7780963621320325	EEG.T8	med_EPOCX_111270_2021.06.12T09.50.52.04.00.md.bp.csv	FILES
38.06004058969623	1.2953567471527228	4.966309281910598	EEG.T8	med_EPOCX_111270_2021.06.12T09.50.52.04.00.md.bp.csv	FILES
42.0048156017195	1.040872741748785	3.051160282205976	EEG.T8	med_EPOCX_111270_2021.06.12T09.50.52.04.00.md.bp.csv	FILES
44.6369784215188	0.6793455495089458	2.2451658255787397	EEG.T8	med_EPOCX_111270_2021.06.12T09.50.52.04.00.md.bp.csv	FILES
5.535959031416063	0.17702120023740153	0.6353160921673184	EEG.FC6	med_EPOCX_111270_2021.06.12T09.50.52.04.00.md.bp.csv	FILES
6.43039489553528	0.3224956666938208	0.22361289465486064	EEG.FC6	med_EPOCX_111270_2021.06.12T09.50.52.04.00.md.bp.csv	FILES
7.299098156208567	0.5061714036767669	1.5228289765998062	EEG.FC6	med_EPOCX_111270_2021.06.12T09.50.52.04.00.md.bp.csv	FILES
10.01107577625616	0.8716175702922857	2.4357302570193666	EEG.FC6	med_EPOCX_111270_2021.06.12T09.50.52.04.00.md.bp.csv	FILES
12.94885125377617	0.7057944957902107	3.374175815664389	EEG.FC6	med_EPOCX_111270_2021.06.12T09.50.52.04.00.md.bp.csv	FILES
15.253128248887345	0.8180043099202038	0.8385512076390464	EEG.FC6	med_EPOCX_111270_2021.06.12T09.50.52.04.00.md.bp.csv	FILES
20.36163272452766	0.9885436876554569	9.844398762212693	EEG.FC6	med_EPOCX_111270_2021.06.12T09.50.52.04.00.md.bp.csv	FILES
25.403279493089457	1.1837718347525188	0.4502958378048839	EEG.FC6	med_EPOCX_111270_2021.06.12T09.50.52.04.00.md.bp.csv	FILES
26.416473946692214	1.2365007156172532	0.2586090731859994	EEG.FC6	med_EPOCX_111270_2021.06.12T09.50.52.04.00.md.bp.csv	FILES
27.442980944386193	1.285390696390574	1.569682126634837	EEG.FC6	med_EPOCX_111270_2021.06.12T09.50.52.04.00.md.bp.csv	FILES
30.746643923225093	1.266255303926697	8.76236363932004	EEG.FC6	med_EPOCX_111270_2021.06.12T09.50.52.04.00.md.bp.csv	FILES
37.113297788081844	1.2941828479283486	5.884963283455906	EEG.FC6	med_EPOCX_111270_2021.06.12T09.50.52.04.00.md.bp.csv	FILES
39.75613480937846	1.2162640564372897	3.3544230695031048	EEG.FC6	med_EPOCX_111270_2021.06.12T09.50.52.04.00.md.bp.csv	FILES
40.36253240104526	1.1662348766186301	2.9035675869993813	EEG.FC6	med_EPOCX_111270_2021.06.12T09.50.52.04.00.md.bp.csv	FILES
40.4814942918564	1.1399779979380664	2.590731816606872	EEG.FC6	med_EPOCX_111270_2021.06.12T09.50.52.04.00.md.bp.csv	FILES
42.32201269661046	1.0225282030239071	2.03943283258354	EEG.FC6	med_EPOCX_111270_2021.06.12T09.50.52.04.00.md.bp.csv	FILES
44.52333730480472	0.7527600183019683	2.329134303493322	EEG.FC6	med_EPOCX_111270_2021.06.12T09.50.52.04.00.md.bp.csv	FILES
7.068421279257963	0.6527629523040863	1.7353697858694908	EEG.F4	med_EPOCX_111270_2021.06.12T09.50.52.04.00.md.bp.csv	FILES
10.135782405308275	0.8937804468617835	4.444759450691711	EEG.F4	med_EPOCX_111270_2021.06.12T09.50.52.04.00.md.bp.csv	FILES
19.138296284861866	0.9138014580790064	9.957278914184043	EEG.F4	med_EPOCX_111270_2021.06.12T09.50.52.04.00.md.bp.csv	FILES
21.21832237745209	1.0099693499640918	0.509205341302682	EEG.F4	med_EPOCX_111270_2021.06.12T09.50.52.04.00.md.bp.csv	FILES
21.89459195107721	1.0438123487669595	0.24994379200588743	EEG.F4	med_EPOCX_111270_2021.06.12T09.50.52.04.00.md.bp.csv	FILES
22.620992017191796	1.0354713552892547	0.6319279965573119	EEG.F4	med_EPOCX_111270_2021.06.12T09.50.52.04.00.md.bp.csv	FILES
24.364457708165908	1.0942086449844688	2.5971853925355735	EEG.F4	med_EPOCX_111270_2021.06.12T09.50.52.04.00.md.bp.csv	FILES
25.425339354977215	1.222550668172419	0.4072943089432532	EEG.F4	med_EPOCX_111270_2021.06.12T09.50.52.04.00.md.bp.csv	FILES
26.423396520962232	1.3380503075295946	0.3923525992776705	EEG.F4	med_EPOCX_111270_2021.06.12T09.50.52.04.00.md.bp.csv	FILES
27.276732634994037	1.2960422316347864	2.242527401099919	EEG.F4	med_EPOCX_111270_2021.06.12T09.50.52.04.00.md.bp.csv	FILES
31.411170970408293	1.290150379303865	7.9971469331109075	EEG.F4	med_EPOCX_111270_2021.06.12T09.50.52.04.00.md.bp.csv	FILES
37.1485598256741	1.2933835177787665	5.008947477008331	EEG.F4	med_EPOCX_111270_2021.06.12T09.50.52.04.00.md.bp.csv	FILES
38.33578595758501	1.2255039746058998	2.309381749940852	EEG.F4	med_EPOCX_111270_2021.06.12T09.50.52.04.00.md.bp.csv	FILES
39.107934003762644	1.234757404815485	1.0105940556572008	EEG.F4	med_EPOCX_111270_2021.06.12T09.50.52.04.00.md.bp.csv	FILES
40.43413471585001	1.165140989419207	1.289874521816691	EEG.F4	med_EPOCX_111270_2021.06.12T09.50.52.04.00.md.bp.csv	FILES
41.86192512808129	1.0657378387453964	1.463825729558777	EEG.F4	med_EPOCX_111270_2021.06.12T09.50.52.04.00.md.bp.csv	FILES
42.43545254642553	0.9538613091632647	5.324186119163669	EEG.F4	med_EPOCX_111270_2021.06.12T09.50.52.04.00.md.bp.csv	FILES
43.88696866725549	0.7581383860223296	2.8172889036621185	EEG.F4	med_EPOCX_111270_2021.06.12T09.50.52.04.00.md.bp.csv	FILES
5.589095364188838	0.1392167667075157	0.45932322784696933	EEG.F8	med_EPOCX_111270_2021.06.12T09.50.52.04.00.md.bp.csv	FILES
6.435582991422974	0.2294403409236787	0.26404175172829614	EEG.F8	med_EPOCX_111270_2021.06.12T09.50.52.04.00.md.bp.csv	FILES
7.272488161459976	0.4030378180401957	1.2362265160319377	EEG.F8	med_EPOCX_111270_2021.06.12T09.50.52.04.00.md.bp.csv	FILES
10.50377585638557	0.8168718641497094	3.232915512089417	EEG.F8	med_EPOCX_111270_2021.06.12T09.50.52.04.00.md.bp.csv	FILES
14.323180087288922	0.7006554122935322	2.9378494478669874	EEG.F8	med_EPOCX_111270_2021.06.12T09.50.52.04.00.md.bp.csv	FILES
19.279972708650902	0.9042713551356972	5.673276553744223	EEG.F8	med_EPOCX_111270_2021.06.12T09.50.52.04.00.md.bp.csv	FILES
22.72499804436478	0.99844716881623	2.2380383737451726	EEG.F8	med_EPOCX_111270_2021.06.12T09.50.52.04.00.md.bp.csv	FILES
23.89205031841694	1.0167875645821087	0.387050900887795	EEG.F8	med_EPOCX_111270_2021.06.12T09.50.52.04.00.md.bp.csv	FILES
24.802545773625297	1.0209315768879836	0.8152133681475061	EEG.F8	med_EPOCX_111270_2021.06.12T09.50.52.04.00.md.bp.csv	FILES
25.431944091688084	1.1426367879540353	0.412692297531557	EEG.F8	med_EPOCX_111270_2021.06.12T09.50.52.04.00.md.bp.csv	FILES
27.16607592005234	1.1688089709678442	5.161604006516261	EEG.F8	med_EPOCX_111270_2021.06.12T09.50.52.04.00.md.bp.csv	FILES
30.487677759961947	1.2622893798710522	0.72663949859005	EEG.F8	med_EPOCX_111270_2021.06.12T09.50.52.04.00.md.bp.csv	FILES
32.02894024080092	1.2258242636313237	4.135028309521098	EEG.F8	med_EPOCX_111270_2021.06.12T09.50.52.04.00.md.bp.csv	FILES
36.37891007678318	1.2621044259001004	5.047221322308602	EEG.F8	med_EPOCX_111270_2021.06.12T09.50.52.04.00.md.bp.csv	FILES
39.94161342433592	1.1739310486589947	3.052144017855496	EEG.F8	med_EPOCX_111270_2021.06.12T09.50.52.04.00.md.bp.csv	FILES
42.11180047207761	1.0034556798180208	1.2646692574637315	EEG.F8	med_EPOCX_111270_2021.06.12T09.50.52.04.00.md.bp.csv	FILES
43.13699134827997	0.9024031916948974	3.464658598090697	EEG.F8	med_EPOCX_111270_2021.06.12T09.50.52.04.00.md.bp.csv	FILES
7.281881605791369	0.5608941070140729	2.228382368217247	EEG.AF4	med_EPOCX_111270_2021.06.12T09.50.52.04.00.md.bp.csv	FILES
10.603740691726747	0.8304647068066676	3.1264752369686803	EEG.AF4	med_EPOCX_111270_2021.06.12T09.50.52.04.00.md.bp.csv	FILES
14.418274287507137	0.688033334755817	2.6753019407067655	EEG.AF4	med_EPOCX_111270_2021.06.12T09.50.52.04.00.md.bp.csv	FILES
20.590542374527086	0.9170590389460614	9.072880156453124	EEG.AF4	med_EPOCX_111270_2021.06.12T09.50.52.04.00.md.bp.csv	FILES
24.512549835240144	1.0818761547425433	0.2275127263325097	EEG.AF4	med_EPOCX_111270_2021.06.12T09.50.52.04.00.md.bp.csv	FILES
27.677856922042896	1.2690992233905847	0.6134980788109783	EEG.AF4	med_EPOCX_111270_2021.06.12T09.50.52.04.00.md.bp.csv	FILES
27.72259905425572	1.2690992233905847	5.253015346050135	EEG.AF4	med_EPOCX_111270_2021.06.12T09.50.52.04.00.md.bp.csv	FILES
28.595508248415694	1.2185729572294088	0.4375610218547153	EEG.AF4	med_EPOCX_111270_2021.06.12T09.50.52.04.00.md.bp.csv	FILES
29.588247730166955	1.1864763360501664	0.5454641509969559	EEG.AF4	med_EPOCX_111270_2021.06.12T09.50.52.04.00.md.bp.csv	FILES
30.381636502945796	1.2780454328185444	0.5550802685822009	EEG.AF4	med_EPOCX_111270_2021.06.12T09.50.52.04.00.md.bp.csv	FILES
31.348902133023266	1.250154514432794	2.6472462933391774	EEG.AF4	med_EPOCX_111270_2021.06.12T09.50.52.04.00.md.bp.csv	FILES
35.005887307792285	1.3329775832402726	5.570033269347659	EEG.AF4	med_EPOCX_111270_2021.06.12T09.50.52.04.00.md.bp.csv	FILES
39.3409457201489	1.2159266190472924	3.293918522279111	EEG.AF4	med_EPOCX_111270_2021.06.12T09.50.52.04.00.md.bp.csv	FILES
40.39192345082525	1.126837764131811	3.818526889597913	EEG.AF4	med_EPOCX_111270_2021.06.12T09.50.52.04.00.md.bp.csv	FILES
41.593745116768986	1.1229141869878525	2.0108152783284234	EEG.AF4	med_EPOCX_111270_2021.06.12T09.50.52.04.00.md.bp.csv	FILES
43.126188049854235	0.8583638016506494	3.809779324133512	EEG.AF4	med_EPOCX_111270_2021.06.12T09.50.52.04.00.md.bp.csv	FILES
43.88698808235009	0.7765081027472507	2.9496233274584838	EEG.AF4	med_EPOCX_111270_2021.06.12T09.50.52.04.00.md.bp.csv	FILES
4.235284183298182	0.06559940586613089	0.24876692155067284	EEG.AF3	binaural_EPOCX_111270_2021.06.17T10.04.52.04.00.md.bp.csv	FILES
4.958306746148955	0.10148360861313643	0.7572009527756811	EEG.AF3	binaural_EPOCX_111270_2021.06.17T10.04.52.04.00.md.bp.csv	FILES
7.318719145897355	0.7457615114381964	1.985527170734176	EEG.AF3	binaural_EPOCX_111270_2021.06.17T10.04.52.04.00.md.bp.csv	FILES
10.106554500804092	1.223561686171285	2.351505020299471	EEG.AF3	binaural_EPOCX_111270_2021.06.17T10.04.52.04.00.md.bp.csv	FILES
13.863235568660457	0.47437866361402214	6.190024839946198	EEG.AF3	binaural_EPOCX_111270_2021.06.17T10.04.52.04.00.md.bp.csv	FILES
15.346272461004249	0.5118102737261955	0.22041667038316512	EEG.AF3	binaural_EPOCX_111270_2021.06.17T10.04.52.04.00.md.bp.csv	FILES
19.78633616935698	0.6617842973264613	4.42627723588438	EEG.AF3	binaural_EPOCX_111270_2021.06.17T10.04.52.04.00.md.bp.csv	FILES
25.631393858594553	0.52205422748232	5.585306111102362	EEG.AF3	binaural_EPOCX_111270_2021.06.17T10.04.52.04.00.md.bp.csv	FILES
27.674333156606938	0.49405397847297877	0.3068748680274546	EEG.AF3	binaural_EPOCX_111270_2021.06.17T10.04.52.04.00.md.bp.csv	FILES
28.645349763108065	0.5073304408197357	0.40757875814569167	EEG.AF3	binaural_EPOCX_111270_2021.06.17T10.04.52.04.00.md.bp.csv	FILES
30.26421646400047	0.46803566256277845	3.0541480519067123	EEG.AF3	binaural_EPOCX_111270_2021.06.17T10.04.52.04.00.md.bp.csv	FILES
34.35662157115353	0.45685714140328815	5.460310309801549	EEG.AF3	binaural_EPOCX_111270_2021.06.17T10.04.52.04.00.md.bp.csv	FILES
39.07435172293861	0.32907648185886573	0.20599156382409295	EEG.AF3	binaural_EPOCX_111270_2021.06.17T10.04.52.04.00.md.bp.csv	FILES
39.113101507152855	0.32907648185886573	3.240828135398008	EEG.AF3	binaural_EPOCX_111270_2021.06.17T10.04.52.04.00.md.bp.csv	FILES
40.27793036889295	0.2916315477115524	0.7490479677923214	EEG.AF3	binaural_EPOCX_111270_2021.06.17T10.04.52.04.00.md.bp.csv	FILES
42.09278717068896	0.15410671800522002	1.57315295046551	EEG.AF3	binaural_EPOCX_111270_2021.06.17T10.04.52.04.00.md.bp.csv	FILES
3.137269737116607	0.08917238272965322	0.2000003681686139	EEG.F7	binaural_EPOCX_111270_2021.06.17T10.04.52.04.00.md.bp.csv	FILES
4.26492458570174	0.15185449962427255	0.33966763514537857	EEG.F7	binaural_EPOCX_111270_2021.06.17T10.04.52.04.00.md.bp.csv	FILES
5.283219610196556	0.12448975467317958	0.9661437792726111	EEG.F7	binaural_EPOCX_111270_2021.06.17T10.04.52.04.00.md.bp.csv	FILES
7.242022853223971	0.5195712394458339	1.4437543710993217	EEG.F7	binaural_EPOCX_111270_2021.06.17T10.04.52.04.00.md.bp.csv	FILES
8.522131287330893	0.6442984443131585	0.9113509178431397	EEG.F7	binaural_EPOCX_111270_2021.06.17T10.04.52.04.00.md.bp.csv	FILES
10.296401119731705	1.1140825569402042	2.2823752453157433	EEG.F7	binaural_EPOCX_111270_2021.06.17T10.04.52.04.00.md.bp.csv	FILES
14.61300864978515	0.5326841345099979	6.862175133059249	EEG.F7	binaural_EPOCX_111270_2021.06.17T10.04.52.04.00.md.bp.csv	FILES
20.356175090044626	0.6644593449211488	4.499585209229792	EEG.F7	binaural_EPOCX_111270_2021.06.17T10.04.52.04.00.md.bp.csv	FILES
25.61300864981833	0.5165816340600599	4.151329317520869	EEG.F7	binaural_EPOCX_111270_2021.06.17T10.04.52.04.00.md.bp.csv	FILES
27.59933235728077	0.49872280490507503	0.2117566910058794	EEG.F7	binaural_EPOCX_111270_2021.06.17T10.04.52.04.00.md.bp.csv	FILES
29.136991288951478	0.4911962306512706	2.762425504142121	EEG.F7	binaural_EPOCX_111270_2021.06.17T10.04.52.04.00.md.bp.csv	FILES
33.246566790318845	0.522046811937692	5.961068481490294	EEG.F7	binaural_EPOCX_111270_2021.06.17T10.04.52.04.00.md.bp.csv	FILES
38.43054147406302	0.4178333966898503	0.9915875409780915	EEG.F7	binaural_EPOCX_111270_2021.06.17T10.04.52.04.00.md.bp.csv	FILES
38.65906057872453	0.4070832897614264	3.936763022339946	EEG.F7	binaural_EPOCX_111270_2021.06.17T10.04.52.04.00.md.bp.csv	FILES
41.363318423256786	0.24472233558305767	2.433381758039065	EEG.F7	binaural_EPOCX_111270_2021.06.17T10.04.52.04.00.md.bp.csv	FILES
42.58725008733265	0.2010824945408375	0.7606715120955938	EEG.F7	binaural_EPOCX_111270_2021.06.17T10.04.52.04.00.md.bp.csv	FILES
43.619860073883416	0.05847970083883891	0.8137559926550095	EEG.F7	binaural_EPOCX_111270_2021.06.17T10.04.52.04.00.md.bp.csv	FILES
3.6612685227912314	0.001093265241945085	0.20807592204972478	EEG.F3	binaural_EPOCX_111270_2021.06.17T10.04.52.04.00.md.bp.csv	FILES
4.258773979205955	0.08473684274813653	0.2705113554220448	EEG.F3	binaural_EPOCX_111270_2021.06.17T10.04.52.04.00.md.bp.csv	FILES
7.0239494447582	0.7386845596729943	1.774187164659667	EEG.F3	binaural_EPOCX_111270_2021.06.17T10.04.52.04.00.md.bp.csv	FILES
9.114827088802839	0.9927844145333664	2.4074756860601836	EEG.F3	binaural_EPOCX_111270_2021.06.17T10.04.52.04.00.md.bp.csv	FILES
10.49352429691744	1.2835603746178643	1.477808807871161	EEG.F3	binaural_EPOCX_111270_2021.06.17T10.04.52.04.00.md.bp.csv	FILES
12.25360980429907	0.6909137027979871	0.6386462658987017	EEG.F3	binaural_EPOCX_111270_2021.06.17T10.04.52.04.00.md.bp.csv	FILES
13.199886926505298	0.42944105208321864	5.086531525167738	EEG.F3	binaural_EPOCX_111270_2021.06.17T10.04.52.04.00.md.bp.csv	FILES
14.440240066235397	0.4749626894824805	0.2026728670360089	EEG.F3	binaural_EPOCX_111270_2021.06.17T10.04.52.04.00.md.bp.csv	FILES
15.2688126750046	0.48300968513927117	0.20003891866540408	EEG.F3	binaural_EPOCX_111270_2021.06.17T10.04.52.04.00.md.bp.csv	FILES
19.537382961934256	0.6069130435853975	5.717970535647888	EEG.F3	binaural_EPOCX_111270_2021.06.17T10.04.52.04.00.md.bp.csv	FILES
24.403622175617343	0.5895727658107023	2.617684620199391	EEG.F3	binaural_EPOCX_111270_2021.06.17T10.04.52.04.00.md.bp.csv	FILES
25.658763434401024	0.6040369460049806	3.5008766304719257	EEG.F3	binaural_EPOCX_111270_2021.06.17T10.04.52.04.00.md.bp.csv	FILES
26.091515370715257	0.5991813356668134	1.149068133286001	EEG.F3	binaural_EPOCX_111270_2021.06.17T10.04.52.04.00.md.bp.csv	FILES
27.64100225985149	0.5324581457792266	0.2020383955525268	EEG.F3	binaural_EPOCX_111270_2021.06.17T10.04.52.04.00.md.bp.csv	FILES
29.001206001314845	0.4697051140535896	7.545011539937638	EEG.F3	binaural_EPOCX_111270_2021.06.17T10.04.52.04.00.md.bp.csv	FILES
35.665299857605646	0.41020755888819327	5.29994002918123	EEG.F3	binaural_EPOCX_111270_2021.06.17T10.04.52.04.00.md.bp.csv	FILES
40.06419332484413	0.2941449426430809	3.355176072532079	EEG.F3	binaural_EPOCX_111270_2021.06.17T10.04.52.04.00.md.bp.csv	FILES
2.636843636419099	0.006131583435767585	0.20000001060354985	EEG.FC5	binaural_EPOCX_111270_2021.06.17T10.04.52.04.00.md.bp.csv	FILES
4.285594273853433	0.05623547152319108	0.2000010911169856	EEG.FC5	binaural_EPOCX_111270_2021.06.17T10.04.52.04.00.md.bp.csv	FILES
5.225751022616011	0.0917715533945811	0.5623657970729492	EEG.FC5	binaural_EPOCX_111270_2021.06.17T10.04.52.04.00.md.bp.csv	FILES
6.465900775887633	0.40302393657606406	1.0960082864044598	EEG.FC5	binaural_EPOCX_111270_2021.06.17T10.04.52.04.00.md.bp.csv	FILES
7.26217491321763	0.5744956483712985	1.508425588541382	EEG.FC5	binaural_EPOCX_111270_2021.06.17T10.04.52.04.00.md.bp.csv	FILES
10.258701064679988	1.0946848604313797	2.801692460012404	EEG.FC5	binaural_EPOCX_111270_2021.06.17T10.04.52.04.00.md.bp.csv	FILES
19.019531950217186	0.6587386933153785	10.640255963596536	EEG.FC5	binaural_EPOCX_111270_2021.06.17T10.04.52.04.00.md.bp.csv	FILES
25.899157050383046	0.5485850184681166	2.684787331462446	EEG.FC5	binaural_EPOCX_111270_2021.06.17T10.04.52.04.00.md.bp.csv	FILES
27.708825399484635	0.5226764835160924	0.3967890785223101	EEG.FC5	binaural_EPOCX_111270_2021.06.17T10.04.52.04.00.md.bp.csv	FILES
28.535788425513523	0.5413681123325073	0.5236938026197934	EEG.FC5	binaural_EPOCX_111270_2021.06.17T10.04.52.04.00.md.bp.csv	FILES
31.97082255888273	0.49973724980988493	7.15139153792076	EEG.FC5	binaural_EPOCX_111270_2021.06.17T10.04.52.04.00.md.bp.csv	FILES
37.363016892570975	0.4282207082301961	4.511473932906043	EEG.FC5	binaural_EPOCX_111270_2021.06.17T10.04.52.04.00.md.bp.csv	FILES
38.00552799091958	0.421870759907647	5.757583106747599	EEG.FC5	binaural_EPOCX_111270_2021.06.17T10.04.52.04.00.md.bp.csv	FILES
38.6447894219347	0.38400736245163336	1.806043853740257	EEG.FC5	binaural_EPOCX_111270_2021.06.17T10.04.52.04.00.md.bp.csv	FILES
40.12671012508292	0.3343128908987062	0.9851872374911206	EEG.FC5	binaural_EPOCX_111270_2021.06.17T10.04.52.04.00.md.bp.csv	FILES
41.52388366790603	0.2106745050070311	2.276475808845534	EEG.FC5	binaural_EPOCX_111270_2021.06.17T10.04.52.04.00.md.bp.csv	FILES
1.365307282381233	3.3554458794604614e-05	0.20000000364381793	EEG.T7	binaural_EPOCX_111270_2021.06.17T10.04.52.04.00.md.bp.csv	FILES
3.1488683509896047	0.0835634543664665	0.20000000012590763	EEG.T7	binaural_EPOCX_111270_2021.06.17T10.04.52.04.00.md.bp.csv	FILES
4.1674440595230005	0.10664256508067871	0.20000000139446258	EEG.T7	binaural_EPOCX_111270_2021.06.17T10.04.52.04.00.md.bp.csv	FILES
7.598708645131132	0.3220104954545329	1.7551052567308212	EEG.T7	binaural_EPOCX_111270_2021.06.17T10.04.52.04.00.md.bp.csv	FILES
9.86563513036082	1.2295585047701998	1.5439256603987461	EEG.T7	binaural_EPOCX_111270_2021.06.17T10.04.52.04.00.md.bp.csv	FILES
11.630877860024658	0.5067609783792062	2.683610887367909	EEG.T7	binaural_EPOCX_111270_2021.06.17T10.04.52.04.00.md.bp.csv	FILES
14.28433534454343	0.3832211877919056	0.9285717322302367	EEG.T7	binaural_EPOCX_111270_2021.06.17T10.04.52.04.00.md.bp.csv	FILES
15.211294633260064	0.3966862377778045	0.35851980470907463	EEG.T7	binaural_EPOCX_111270_2021.06.17T10.04.52.04.00.md.bp.csv	FILES
16.014888076049417	0.4186778680847416	1.1502319344124847	EEG.T7	binaural_EPOCX_111270_2021.06.17T10.04.52.04.00.md.bp.csv	FILES
19.029507121186246	0.42392093979941414	8.186388594989756	EEG.T7	binaural_EPOCX_111270_2021.06.17T10.04.52.04.00.md.bp.csv	FILES
23.56529156803456	0.37641696424663845	0.2115553758047316	EEG.T7	binaural_EPOCX_111270_2021.06.17T10.04.52.04.00.md.bp.csv	FILES
25.69338339921711	0.43990091221991734	2.296438763110595	EEG.T7	binaural_EPOCX_111270_2021.06.17T10.04.52.04.00.md.bp.csv	FILES
29.094115161733377	0.5121553505244619	0.549418094566817	EEG.T7	binaural_EPOCX_111270_2021.06.17T10.04.52.04.00.md.bp.csv	FILES
30.69277453070404	0.5216314357643276	7.617661413667318	EEG.T7	binaural_EPOCX_111270_2021.06.17T10.04.52.04.00.md.bp.csv	FILES
36.661500904380446	0.526685778280319	5.122818187584778	EEG.T7	binaural_EPOCX_111270_2021.06.17T10.04.52.04.00.md.bp.csv	FILES
41.09136669553992	0.3531354601490344	3.2955113649285814	EEG.T7	binaural_EPOCX_111270_2021.06.17T10.04.52.04.00.md.bp.csv	FILES
3.1357781096378368	0.040534244403525155	0.2000000000160514	EEG.P7	binaural_EPOCX_111270_2021.06.17T10.04.52.04.00.md.bp.csv	FILES
4.163671728278451	0.058186933302512456	0.20000004121073917	EEG.P7	binaural_EPOCX_111270_2021.06.17T10.04.52.04.00.md.bp.csv	FILES
5.23991829046519	0.09457846596442407	0.4962212253968585	EEG.P7	binaural_EPOCX_111270_2021.06.17T10.04.52.04.00.md.bp.csv	FILES
7.461155618500292	0.36337010567752254	2.2734234926196812	EEG.P7	binaural_EPOCX_111270_2021.06.17T10.04.52.04.00.md.bp.csv	FILES
9.721355438461988	0.9251388850990809	1.5249148365414638	EEG.P7	binaural_EPOCX_111270_2021.06.17T10.04.52.04.00.md.bp.csv	FILES
11.363796089459662	0.5614387212425913	1.629547139166571	EEG.P7	binaural_EPOCX_111270_2021.06.17T10.04.52.04.00.md.bp.csv	FILES
13.56788103754681	0.44808307033634925	4.744737410013514	EEG.P7	binaural_EPOCX_111270_2021.06.17T10.04.52.04.00.md.bp.csv	FILES
19.36935638188602	0.4320156059427085	4.672595973896177	EEG.P7	binaural_EPOCX_111270_2021.06.17T10.04.52.04.00.md.bp.csv	FILES
22.675699397821184	0.41628709326377833	1.9296283969879267	EEG.P7	binaural_EPOCX_111270_2021.06.17T10.04.52.04.00.md.bp.csv	FILES
24.818354672846347	0.42347935109715173	1.6976114481394542	EEG.P7	binaural_EPOCX_111270_2021.06.17T10.04.52.04.00.md.bp.csv	FILES
28.974587843968038	0.49473998643040584	8.005378020094028	EEG.P7	binaural_EPOCX_111270_2021.06.17T10.04.52.04.00.md.bp.csv	FILES
35.41514350070188	0.5299792976062788	5.147123290084373	EEG.P7	binaural_EPOCX_111270_2021.06.17T10.04.52.04.00.md.bp.csv	FILES
38.66404731539289	0.45231831947591994	3.11601811929527	EEG.P7	binaural_EPOCX_111270_2021.06.17T10.04.52.04.00.md.bp.csv	FILES
39.938133357601224	0.3769076549381587	1.6911942190577955	EEG.P7	binaural_EPOCX_111270_2021.06.17T10.04.52.04.00.md.bp.csv	FILES
41.35104644724926	0.300656714375203	1.3716441587263777	EEG.P7	binaural_EPOCX_111270_2021.06.17T10.04.52.04.00.md.bp.csv	FILES
42.95541912849877	0.19619032484568288	1.5377586949679674	EEG.P7	binaural_EPOCX_111270_2021.06.17T10.04.52.04.00.md.bp.csv	FILES
4.227978752360891	0.08405897726112788	0.26051063509812405	EEG.O1	binaural_EPOCX_111270_2021.06.17T10.04.52.04.00.md.bp.csv	FILES
4.940334388718975	0.0854369012461671	0.42904263479232996	EEG.O1	binaural_EPOCX_111270_2021.06.17T10.04.52.04.00.md.bp.csv	FILES
5.459164282943158	0.13556527608945557	0.3863814116858681	EEG.O1	binaural_EPOCX_111270_2021.06.17T10.04.52.04.00.md.bp.csv	FILES
6.551087285512703	0.3135091085621602	0.8979555557177269	EEG.O1	binaural_EPOCX_111270_2021.06.17T10.04.52.04.00.md.bp.csv	FILES
8.136982248222603	0.5204903873781029	2.5750114662062913	EEG.O1	binaural_EPOCX_111270_2021.06.17T10.04.52.04.00.md.bp.csv	FILES
10.214126896108816	1.363384585025804	1.520357041647655	EEG.O1	binaural_EPOCX_111270_2021.06.17T10.04.52.04.00.md.bp.csv	FILES
11.96837828446561	0.9810872684176705	2.131394863441111	EEG.O1	binaural_EPOCX_111270_2021.06.17T10.04.52.04.00.md.bp.csv	FILES
14.614395429927187	0.5098383065407257	3.8790990007215354	EEG.O1	binaural_EPOCX_111270_2021.06.17T10.04.52.04.00.md.bp.csv	FILES
20.204300993944457	0.5076165498153677	6.129854109012049	EEG.O1	binaural_EPOCX_111270_2021.06.17T10.04.52.04.00.md.bp.csv	FILES
25.378042627655336	0.44151748519255185	3.7997009110956377	EEG.O1	binaural_EPOCX_111270_2021.06.17T10.04.52.04.00.md.bp.csv	FILES
30.004291256100352	0.45766168239435345	4.540612527266344	EEG.O1	binaural_EPOCX_111270_2021.06.17T10.04.52.04.00.md.bp.csv	FILES
32.61777021341137	0.48387128926363376	1.7443364512481336	EEG.O1	binaural_EPOCX_111270_2021.06.17T10.04.52.04.00.md.bp.csv	FILES
33.555308181885806	0.4899387617521034	0.46303178428416897	EEG.O1	binaural_EPOCX_111270_2021.06.17T10.04.52.04.00.md.bp.csv	FILES
34.48198176097869	0.463232052526523	1.3867594881308578	EEG.O1	binaural_EPOCX_111270_2021.06.17T10.04.52.04.00.md.bp.csv	FILES
36.42173787685449	0.4539513647845963	3.295944921664005	EEG.O1	binaural_EPOCX_111270_2021.06.17T10.04.52.04.00.md.bp.csv	FILES
40.34444918442331	0.3192031347568265	3.282131247087635	EEG.O1	binaural_EPOCX_111270_2021.06.17T10.04.52.04.00.md.bp.csv	FILES
3.153120992072455	0.03543993124702327	0.20017795071734532	EEG.O2	binaural_EPOCX_111270_2021.06.17T10.04.52.04.00.md.bp.csv	FILES
4.302078060387053	0.13946429518436654	0.42423443906595903	EEG.O2	binaural_EPOCX_111270_2021.06.17T10.04.52.04.00.md.bp.csv	FILES
5.461858236307168	0.13764501977026955	1.1246747536785016	EEG.O2	binaural_EPOCX_111270_2021.06.17T10.04.52.04.00.md.bp.csv	FILES
6.4148154230433185	0.3875528220748876	0.731475657146222	EEG.O2	binaural_EPOCX_111270_2021.06.17T10.04.52.04.00.md.bp.csv	FILES
7.316738084841725	0.49432835384628016	1.3193271254951033	EEG.O2	binaural_EPOCX_111270_2021.06.17T10.04.52.04.00.md.bp.csv	FILES
10.319325676475728	1.3304122126687827	2.751835308839969	EEG.O2	binaural_EPOCX_111270_2021.06.17T10.04.52.04.00.md.bp.csv	FILES
13.226018137368806	0.6044571030776082	2.2181844104701725	EEG.O2	binaural_EPOCX_111270_2021.06.17T10.04.52.04.00.md.bp.csv	FILES
15.342208380786168	0.5092015076244906	1.7515795895873112	EEG.O2	binaural_EPOCX_111270_2021.06.17T10.04.52.04.00.md.bp.csv	FILES
19.71934810129211	0.5658501125997878	7.657660966078264	EEG.O2	binaural_EPOCX_111270_2021.06.17T10.04.52.04.00.md.bp.csv	FILES
29.434475513774352	0.4571647055305995	8.232370620829954	EEG.O2	binaural_EPOCX_111270_2021.06.17T10.04.52.04.00.md.bp.csv	FILES
35.75439509720017	0.4415949106971504	5.210072524502419	EEG.O2	binaural_EPOCX_111270_2021.06.17T10.04.52.04.00.md.bp.csv	FILES
39.627596021350726	0.2804537198319833	2.9892053268228356	EEG.O2	binaural_EPOCX_111270_2021.06.17T10.04.52.04.00.md.bp.csv	FILES
40.41002108971092	0.2697094625540154	0.20363764784183216	EEG.O2	binaural_EPOCX_111270_2021.06.17T10.04.52.04.00.md.bp.csv	FILES
41.9006300789103	0.15570840417753762	1.5381626232970604	EEG.O2	binaural_EPOCX_111270_2021.06.17T10.04.52.04.00.md.bp.csv	FILES
3.136642180431562	0.04763966203037551	0.20000000000159854	EEG.P8	binaural_EPOCX_111270_2021.06.17T10.04.52.04.00.md.bp.csv	FILES
4.23858987760416	0.12017956785309725	0.3808552038966302	EEG.P8	binaural_EPOCX_111270_2021.06.17T10.04.52.04.00.md.bp.csv	FILES
5.158059921121969	0.07820466140596549	0.6214526673469097	EEG.P8	binaural_EPOCX_111270_2021.06.17T10.04.52.04.00.md.bp.csv	FILES
6.4121845589740545	0.33247141479065134	0.4198119367891198	EEG.P8	binaural_EPOCX_111270_2021.06.17T10.04.52.04.00.md.bp.csv	FILES
7.173031694643602	0.4352647139270953	1.8460202467510627	EEG.P8	binaural_EPOCX_111270_2021.06.17T10.04.52.04.00.md.bp.csv	FILES
10.082773095193357	1.1796125673728917	2.3640462486423064	EEG.P8	binaural_EPOCX_111270_2021.06.17T10.04.52.04.00.md.bp.csv	FILES
13.642276308191864	0.47778945022809627	0.200571690741968	EEG.P8	binaural_EPOCX_111270_2021.06.17T10.04.52.04.00.md.bp.csv	FILES
14.227695409880313	0.4643213556093822	5.971967712994124	EEG.P8	binaural_EPOCX_111270_2021.06.17T10.04.52.04.00.md.bp.csv	FILES
20.38100504012109	0.5211810295973137	4.663659455168846	EEG.P8	binaural_EPOCX_111270_2021.06.17T10.04.52.04.00.md.bp.csv	FILES
22.229992952602966	0.4958163515207586	0.6958423564555174	EEG.P8	binaural_EPOCX_111270_2021.06.17T10.04.52.04.00.md.bp.csv	FILES
23.427619033100257	0.4403841786583499	0.5868891829858467	EEG.P8	binaural_EPOCX_111270_2021.06.17T10.04.52.04.00.md.bp.csv	FILES
24.85032811662593	0.4417305165892682	1.4016433511833049	EEG.P8	binaural_EPOCX_111270_2021.06.17T10.04.52.04.00.md.bp.csv	FILES
26.04002350250429	0.5113269920799677	0.6044644219865105	EEG.P8	binaural_EPOCX_111270_2021.06.17T10.04.52.04.00.md.bp.csv	FILES
27.611446390117507	0.5077984385955752	0.20524961246841353	EEG.P8	binaural_EPOCX_111270_2021.06.17T10.04.52.04.00.md.bp.csv	FILES
29.773981449694432	0.5202690536796558	9.024299923611022	EEG.P8	binaural_EPOCX_111270_2021.06.17T10.04.52.04.00.md.bp.csv	FILES
37.90779885188041	0.4758878104708453	6.581913387423404	EEG.P8	binaural_EPOCX_111270_2021.06.17T10.04.52.04.00.md.bp.csv	FILES
3.1453592104270114	0.11821338802438563	0.20000000461026235	EEG.T8	binaural_EPOCX_111270_2021.06.17T10.04.52.04.00.md.bp.csv	FILES
4.193193107833333	0.20036446219131565	0.3567189299302938	EEG.T8	binaural_EPOCX_111270_2021.06.17T10.04.52.04.00.md.bp.csv	FILES
5.227066351862496	0.06327736943101447	0.32111678133894805	EEG.T8	binaural_EPOCX_111270_2021.06.17T10.04.52.04.00.md.bp.csv	FILES
6.9457116137300385	0.38874918214391285	1.4528738827010181	EEG.T8	binaural_EPOCX_111270_2021.06.17T10.04.52.04.00.md.bp.csv	FILES
7.697200196981995	0.5001220121400693	1.1507686642716841	EEG.T8	binaural_EPOCX_111270_2021.06.17T10.04.52.04.00.md.bp.csv	FILES
9.787866074752797	0.973414132933633	2.381737446375803	EEG.T8	binaural_EPOCX_111270_2021.06.17T10.04.52.04.00.md.bp.csv	FILES
12.517103659950388	0.5193419379107911	0.7949819049818533	EEG.T8	binaural_EPOCX_111270_2021.06.17T10.04.52.04.00.md.bp.csv	FILES
14.498086312309649	0.5064727062437591	5.99417370078351	EEG.T8	binaural_EPOCX_111270_2021.06.17T10.04.52.04.00.md.bp.csv	FILES
20.648270724744897	0.5138821790463739	5.499434316804082	EEG.T8	binaural_EPOCX_111270_2021.06.17T10.04.52.04.00.md.bp.csv	FILES
24.879385070819755	0.4871243810317586	1.6692662634806914	EEG.T8	binaural_EPOCX_111270_2021.06.17T10.04.52.04.00.md.bp.csv	FILES
26.184337615405084	0.5166711867839315	0.5843223262713491	EEG.T8	binaural_EPOCX_111270_2021.06.17T10.04.52.04.00.md.bp.csv	FILES
27.575201130414733	0.5374006997962435	0.25013797901287627	EEG.T8	binaural_EPOCX_111270_2021.06.17T10.04.52.04.00.md.bp.csv	FILES
27.62904378793264	0.5508268889772366	0.2098561252144483	EEG.T8	binaural_EPOCX_111270_2021.06.17T10.04.52.04.00.md.bp.csv	FILES
28.587264197388983	0.5533835631041668	0.20364375309893692	EEG.T8	binaural_EPOCX_111270_2021.06.17T10.04.52.04.00.md.bp.csv	FILES
29.886991284050985	0.5550302936072549	8.890971870999746	EEG.T8	binaural_EPOCX_111270_2021.06.17T10.04.52.04.00.md.bp.csv	FILES
37.82509486803957	0.5151329572208705	6.492320669851158	EEG.T8	binaural_EPOCX_111270_2021.06.17T10.04.52.04.00.md.bp.csv	FILES
2.6359749123431304	0.0005744953084010351	0.20000099991327533	EEG.FC6	binaural_EPOCX_111270_2021.06.17T10.04.52.04.00.md.bp.csv	FILES
3.145845833898563	0.13761435644230613	0.20026702451969783	EEG.FC6	binaural_EPOCX_111270_2021.06.17T10.04.52.04.00.md.bp.csv	FILES
4.234614815992411	0.19373139177859056	0.385706539608772	EEG.FC6	binaural_EPOCX_111270_2021.06.17T10.04.52.04.00.md.bp.csv	FILES
5.240722805468676	0.11996440902737315	0.4390940190208593	EEG.FC6	binaural_EPOCX_111270_2021.06.17T10.04.52.04.00.md.bp.csv	FILES
7.327154148383551	0.577469408890499	1.8044944974775816	EEG.FC6	binaural_EPOCX_111270_2021.06.17T10.04.52.04.00.md.bp.csv	FILES
9.885554000295341	1.1457243616976391	2.1435508989945995	EEG.FC6	binaural_EPOCX_111270_2021.06.17T10.04.52.04.00.md.bp.csv	FILES
13.115089506232287	0.4846378758572844	5.602925351065057	EEG.FC6	binaural_EPOCX_111270_2021.06.17T10.04.52.04.00.md.bp.csv	FILES
14.506580720430948	0.5114048185363391	0.21101215489106812	EEG.FC6	binaural_EPOCX_111270_2021.06.17T10.04.52.04.00.md.bp.csv	FILES
15.245606518917752	0.5384701589127164	0.38547814130308766	EEG.FC6	binaural_EPOCX_111270_2021.06.17T10.04.52.04.00.md.bp.csv	FILES
19.41602415666685	0.6249185660803372	5.095291650520649	EEG.FC6	binaural_EPOCX_111270_2021.06.17T10.04.52.04.00.md.bp.csv	FILES
25.871837985301404	0.5107423085125792	6.118584908000538	EEG.FC6	binaural_EPOCX_111270_2021.06.17T10.04.52.04.00.md.bp.csv	FILES
27.653424944223474	0.5142690277163571	0.20286077699912994	EEG.FC6	binaural_EPOCX_111270_2021.06.17T10.04.52.04.00.md.bp.csv	FILES
32.86090245918821	0.49815743833485376	6.1431898362847015	EEG.FC6	binaural_EPOCX_111270_2021.06.17T10.04.52.04.00.md.bp.csv	FILES
37.542936290848814	0.4047760999158453	4.047665591268832	EEG.FC6	binaural_EPOCX_111270_2021.06.17T10.04.52.04.00.md.bp.csv	FILES
38.08248216003031	0.44545623366322556	0.36294894673881056	EEG.FC6	binaural_EPOCX_111270_2021.06.17T10.04.52.04.00.md.bp.csv	FILES
38.89992141160989	0.35897389425372306	0.2305594600729689	EEG.FC6	binaural_EPOCX_111270_2021.06.17T10.04.52.04.00.md.bp.csv	FILES
40.430036650016355	0.30464629329727333	2.2489440128645746	EEG.FC6	binaural_EPOCX_111270_2021.06.17T10.04.52.04.00.md.bp.csv	FILES
42.52705325472488	0.1527953199148584	1.2550196984466906	EEG.FC6	binaural_EPOCX_111270_2021.06.17T10.04.52.04.00.md.bp.csv	FILES
3.139643656269131	0.09373097025387511	0.2000170620556537	EEG.F4	binaural_EPOCX_111270_2021.06.17T10.04.52.04.00.md.bp.csv	FILES
4.26669026741553	0.1555939069985992	0.431601040854924	EEG.F4	binaural_EPOCX_111270_2021.06.17T10.04.52.04.00.md.bp.csv	FILES
5.440587605824649	0.19928214601586758	1.1021254746358586	EEG.F4	binaural_EPOCX_111270_2021.06.17T10.04.52.04.00.md.bp.csv	FILES
6.438930262325733	0.5997513144846291	0.6713335763738593	EEG.F4	binaural_EPOCX_111270_2021.06.17T10.04.52.04.00.md.bp.csv	FILES
7.3416100816388665	0.8223977806978269	1.6481025219427872	EEG.F4	binaural_EPOCX_111270_2021.06.17T10.04.52.04.00.md.bp.csv	FILES
9.793970815013756	1.2692561579185146	2.3454060646506543	EEG.F4	binaural_EPOCX_111270_2021.06.17T10.04.52.04.00.md.bp.csv	FILES
13.113012545481938	0.4973118709406667	5.565630731263947	EEG.F4	binaural_EPOCX_111270_2021.06.17T10.04.52.04.00.md.bp.csv	FILES
15.136991349415913	0.5286709069292271	0.20000877582117668	EEG.F4	binaural_EPOCX_111270_2021.06.17T10.04.52.04.00.md.bp.csv	FILES
19.67870817925648	0.5740161147903916	5.732428332883231	EEG.F4	binaural_EPOCX_111270_2021.06.17T10.04.52.04.00.md.bp.csv	FILES
25.832391401821926	0.5655208428781789	4.577908640392814	EEG.F4	binaural_EPOCX_111270_2021.06.17T10.04.52.04.00.md.bp.csv	FILES
31.674502158078656	0.4834478472551947	5.918496317714868	EEG.F4	binaural_EPOCX_111270_2021.06.17T10.04.52.04.00.md.bp.csv	FILES
36.13631749696098	0.40672722188701155	3.5701776114950143	EEG.F4	binaural_EPOCX_111270_2021.06.17T10.04.52.04.00.md.bp.csv	FILES
37.676964274387124	0.3890059184352854	0.8552078706627467	EEG.F4	binaural_EPOCX_111270_2021.06.17T10.04.52.04.00.md.bp.csv	FILES
37.99010647802559	0.37808208007184674	1.0355260820624868	EEG.F4	binaural_EPOCX_111270_2021.06.17T10.04.52.04.00.md.bp.csv	FILES
39.86292363484423	0.2989279867773771	2.193791873649798	EEG.F4	binaural_EPOCX_111270_2021.06.17T10.04.52.04.00.md.bp.csv	FILES
42.04080175795434	0.16370197504521256	1.3840979535479048	EEG.F4	binaural_EPOCX_111270_2021.06.17T10.04.52.04.00.md.bp.csv	FILES
3.151102268527949	0.12280049842528729	0.20000209064662933	EEG.F8	binaural_EPOCX_111270_2021.06.17T10.04.52.04.00.md.bp.csv	FILES
4.247107590472301	0.1848182840360152	0.3764617892680589	EEG.F8	binaural_EPOCX_111270_2021.06.17T10.04.52.04.00.md.bp.csv	FILES
5.177034434416552	0.09822943630491743	0.41844820841754254	EEG.F8	binaural_EPOCX_111270_2021.06.17T10.04.52.04.00.md.bp.csv	FILES
6.835431058931139	0.36737946966578483	1.4580078245481816	EEG.F8	binaural_EPOCX_111270_2021.06.17T10.04.52.04.00.md.bp.csv	FILES
7.807621934874055	0.5827340597202201	1.3911608350923852	EEG.F8	binaural_EPOCX_111270_2021.06.17T10.04.52.04.00.md.bp.csv	FILES
9.974216146132589	1.1492494451273696	2.1208750091900646	EEG.F8	binaural_EPOCX_111270_2021.06.17T10.04.52.04.00.md.bp.csv	FILES
13.226017368585953	0.4964761353642156	5.645113789046343	EEG.F8	binaural_EPOCX_111270_2021.06.17T10.04.52.04.00.md.bp.csv	FILES
15.164521095653779	0.5432321675095967	0.20317532635092322	EEG.F8	binaural_EPOCX_111270_2021.06.17T10.04.52.04.00.md.bp.csv	FILES
20.084866630302592	0.6283012743258964	6.202403804871759	EEG.F8	binaural_EPOCX_111270_2021.06.17T10.04.52.04.00.md.bp.csv	FILES
24.6617690120974	0.5184947219949471	1.0080601227447437	EEG.F8	binaural_EPOCX_111270_2021.06.17T10.04.52.04.00.md.bp.csv	FILES
25.47709437538545	0.4995556170804184	0.3306669343586649	EEG.F8	binaural_EPOCX_111270_2021.06.17T10.04.52.04.00.md.bp.csv	FILES
26.266813455425574	0.5008074757626014	1.2171259001326469	EEG.F8	binaural_EPOCX_111270_2021.06.17T10.04.52.04.00.md.bp.csv	FILES
27.629739704098792	0.48374590938736295	0.20159771780214492	EEG.F8	binaural_EPOCX_111270_2021.06.17T10.04.52.04.00.md.bp.csv	FILES
30.242901721480465	0.47582461731254816	8.006697145888971	EEG.F8	binaural_EPOCX_111270_2021.06.17T10.04.52.04.00.md.bp.csv	FILES
36.63061305109793	0.41873473926056914	4.961261041032482	EEG.F8	binaural_EPOCX_111270_2021.06.17T10.04.52.04.00.md.bp.csv	FILES
40.20082789069491	0.2972284860708547	2.396192707406891	EEG.F8	binaural_EPOCX_111270_2021.06.17T10.04.52.04.00.md.bp.csv	FILES
41.986555799545506	0.17745666504605417	0.43864429805081556	EEG.F8	binaural_EPOCX_111270_2021.06.17T10.04.52.04.00.md.bp.csv	FILES
42.552857069856564	0.14261800044360917	0.3895436859075382	EEG.F8	binaural_EPOCX_111270_2021.06.17T10.04.52.04.00.md.bp.csv	FILES
43.083265851032074	0.08968348877658472	0.20388153678762624	EEG.F8	binaural_EPOCX_111270_2021.06.17T10.04.52.04.00.md.bp.csv	FILES
3.1477625613648232	0.08787313150710441	0.2000000055187969	EEG.AF4	binaural_EPOCX_111270_2021.06.17T10.04.52.04.00.md.bp.csv	FILES
4.248705146360524	0.14432365177850892	0.37561383938387827	EEG.AF4	binaural_EPOCX_111270_2021.06.17T10.04.52.04.00.md.bp.csv	FILES
5.248767761630229	0.1370933376129999	0.7193321709614433	EEG.AF4	binaural_EPOCX_111270_2021.06.17T10.04.52.04.00.md.bp.csv	FILES
6.379919885751019	0.4947415383694531	0.6906968151352411	EEG.AF4	binaural_EPOCX_111270_2021.06.17T10.04.52.04.00.md.bp.csv	FILES
7.49893418828202	0.788542857537712	2.0262411710405477	EEG.AF4	binaural_EPOCX_111270_2021.06.17T10.04.52.04.00.md.bp.csv	FILES
10.040725966797213	1.2151912439940382	2.070918255511495	EEG.AF4	binaural_EPOCX_111270_2021.06.17T10.04.52.04.00.md.bp.csv	FILES
12.476018611551853	0.5013376386440757	4.678001240152856	EEG.AF4	binaural_EPOCX_111270_2021.06.17T10.04.52.04.00.md.bp.csv	FILES
14.74450348762413	0.4704090018694029	1.4815693206582468	EEG.AF4	binaural_EPOCX_111270_2021.06.17T10.04.52.04.00.md.bp.csv	FILES
19.743621328435015	0.5677833800456262	8.14773179284292	EEG.AF4	binaural_EPOCX_111270_2021.06.17T10.04.52.04.00.md.bp.csv	FILES
25.513413825755457	0.5327716796646349	0.20039237495139295	EEG.AF4	binaural_EPOCX_111270_2021.06.17T10.04.52.04.00.md.bp.csv	FILES
25.811756094018353	0.5122631515625723	3.0938015286763765	EEG.AF4	binaural_EPOCX_111270_2021.06.17T10.04.52.04.00.md.bp.csv	FILES
27.624040564772418	0.4805951839939602	0.2013980088468302	EEG.AF4	binaural_EPOCX_111270_2021.06.17T10.04.52.04.00.md.bp.csv	FILES
28.699773218066433	0.4816544255635775	0.5814576907745594	EEG.AF4	binaural_EPOCX_111270_2021.06.17T10.04.52.04.00.md.bp.csv	FILES
29.65857727541244	0.47878554452684313	0.21216646075861462	EEG.AF4	binaural_EPOCX_111270_2021.06.17T10.04.52.04.00.md.bp.csv	FILES
31.290177698598136	0.4749964575279447	6.787564529758838	EEG.AF4	binaural_EPOCX_111270_2021.06.17T10.04.52.04.00.md.bp.csv	FILES
37.20567648596162	0.395581695911351	4.654658194171077	EEG.AF4	binaural_EPOCX_111270_2021.06.17T10.04.52.04.00.md.bp.csv	FILES
40.78203304516153	0.2568786188468555	2.8726117963517037	EEG.AF4	binaural_EPOCX_111270_2021.06.17T10.04.52.04.00.md.bp.csv	FILES
6.7987984541638165	0.7010281156433746	1.6016714394382257	EEG.AF3	test_INSIGHT2_111270_2024.03.05T07.02.55.06.00.bp.csv	INSIGHT
9.647426873423711	1.5184805418500151	3.1123503246080877	EEG.AF3	test_INSIGHT2_111270_2024.03.05T07.02.55.06.00.bp.csv	INSIGHT
13.164509810939636	1.5263242904200114	1.704251109004161	EEG.AF3	test_INSIGHT2_111270_2024.03.05T07.02.55.06.00.bp.csv	INSIGHT
14.857599086657633	1.68658029579223	5.289737112596653	EEG.AF3	test_INSIGHT2_111270_2024.03.05T07.02.55.06.00.bp.csv	INSIGHT
17.746148477662384	2.0018204453867234	1.2274809491493086	EEG.AF3	test_INSIGHT2_111270_2024.03.05T07.02.55.06.00.bp.csv	INSIGHT
20.152883931170603	2.260125349084597	5.278752333864625	EEG.AF3	test_INSIGHT2_111270_2024.03.05T07.02.55.06.00.bp.csv	INSIGHT
23.229779170521244	2.4912048685600254	3.1231978838268426	EEG.AF3	test_INSIGHT2_111270_2024.03.05T07.02.55.06.00.bp.csv	INSIGHT
24.511217149752113	2.541157902488128	0.35874994672928895	EEG.AF3	test_INSIGHT2_111270_2024.03.05T07.02.55.06.00.bp.csv	INSIGHT
25.305459957627495	2.5729177716779374	0.9219262207987746	EEG.AF3	test_INSIGHT2_111270_2024.03.05T07.02.55.06.00.bp.csv	INSIGHT
26.053898217117386	2.6909947393474916	1.0649094452145418	EEG.AF3	test_INSIGHT2_111270_2024.03.05T07.02.55.06.00.bp.csv	INSIGHT
27.636847795769267	2.891680226314157	6.526430049842997	EEG.AF3	test_INSIGHT2_111270_2024.03.05T07.02.55.06.00.bp.csv	INSIGHT
34.369398040291166	3.41121050474187	5.862642134163468	EEG.AF3	test_INSIGHT2_111270_2024.03.05T07.02.55.06.00.bp.csv	INSIGHT
39.79796540086396	3.7376809294138496	4.560701990079436	EEG.AF3	test_INSIGHT2_111270_2024.03.05T07.02.55.06.00.bp.csv	INSIGHT
43.480936386570654	3.6773749522862	3.006915165600534	EEG.AF3	test_INSIGHT2_111270_2024.03.05T07.02.55.06.00.bp.csv	INSIGHT
6.608927522665116	0.6597082079871726	1.9342087783734079	EEG.T7	test_INSIGHT2_111270_2024.03.05T07.02.55.06.00.bp.csv	INSIGHT
8.228736968102618	1.0569652514181238	0.6162521149723513	EEG.T7	test_INSIGHT2_111270_2024.03.05T07.02.55.06.00.bp.csv	INSIGHT
9.717738077626151	1.3708186971883198	3.1536937920520147	EEG.T7	test_INSIGHT2_111270_2024.03.05T07.02.55.06.00.bp.csv	INSIGHT
12.470254974561978	1.6303140396325009	1.9822080527212236	EEG.T7	test_INSIGHT2_111270_2024.03.05T07.02.55.06.00.bp.csv	INSIGHT
13.244939212513216	1.7291854239872984	1.8190928507417816	EEG.T7	test_INSIGHT2_111270_2024.03.05T07.02.55.06.00.bp.csv	INSIGHT
14.077184422081547	1.8062114802511984	4.5123353306705445	EEG.T7	test_INSIGHT2_111270_2024.03.05T07.02.55.06.00.bp.csv	INSIGHT
18.918426639344535	2.304499967233276	6.104567327061722	EEG.T7	test_INSIGHT2_111270_2024.03.05T07.02.55.06.00.bp.csv	INSIGHT
21.987668008219213	2.541540620679915	3.043805857280197	EEG.T7	test_INSIGHT2_111270_2024.03.05T07.02.55.06.00.bp.csv	INSIGHT
23.03615721134597	2.637221254831952	0.457415232791447	EEG.T7	test_INSIGHT2_111270_2024.03.05T07.02.55.06.00.bp.csv	INSIGHT
24.09465952228898	2.658649414342452	2.0361145763778365	EEG.T7	test_INSIGHT2_111270_2024.03.05T07.02.55.06.00.bp.csv	INSIGHT
25.061954619552466	2.7273761421709444	0.2705114913167019	EEG.T7	test_INSIGHT2_111270_2024.03.05T07.02.55.06.00.bp.csv	INSIGHT
26.333244481413374	2.890569919428923	8.246542799618112	EEG.T7	test_INSIGHT2_111270_2024.03.05T07.02.55.06.00.bp.csv	INSIGHT
27.627097160421926	3.093350418791958	5.986426945133857	EEG.T7	test_INSIGHT2_111270_2024.03.05T07.02.55.06.00.bp.csv	INSIGHT
33.086508193447415	3.489263060775927	4.593836950162991	EEG.T7	test_INSIGHT2_111270_2024.03.05T07.02.55.06.00.bp.csv	INSIGHT
38.52398270037327	3.8228941192362025	5.520419713429085	EEG.T7	test_INSIGHT2_111270_2024.03.05T07.02.55.06.00.bp.csv	INSIGHT
43.21094090224106	3.912230290885814	3.3502019147159925	EEG.T7	test_INSIGHT2_111270_2024.03.05T07.02.55.06.00.bp.csv	INSIGHT
4.55745616261362	0.3032652946388328	0.5928736316828828	EEG.Pz	test_INSIGHT2_111270_2024.03.05T07.02.55.06.00.bp.csv	INSIGHT
5.833757314602276	0.21662016895025538	0.2728231991883894	EEG.Pz	test_INSIGHT2_111270_2024.03.05T07.02.55.06.00.bp.csv	INSIGHT
8.98634291781599	0.9863508907938074	3.3020223140290614	EEG.Pz	test_INSIGHT2_111270_2024.03.05T07.02.55.06.00.bp.csv	INSIGHT
13.846316783296368	1.5278754131183678	5.04382632484605	EEG.Pz	test_INSIGHT2_111270_2024.03.05T07.02.55.06.00.bp.csv	INSIGHT
15.825308814399072	1.7964067132515085	0.28112716411539496	EEG.Pz	test_INSIGHT2_111270_2024.03.05T07.02.55.06.00.bp.csv	INSIGHT
16.45321242848672	1.8571552549730368	0.2510982588959443	EEG.Pz	test_INSIGHT2_111270_2024.03.05T07.02.55.06.00.bp.csv	INSIGHT
17.052319672536676	1.8559057775103576	2.9733602251845648	EEG.Pz	test_INSIGHT2_111270_2024.03.05T07.02.55.06.00.bp.csv	INSIGHT
20.52487692339565	2.2313422875384052	4.807575837084857	EEG.Pz	test_INSIGHT2_111270_2024.03.05T07.02.55.06.00.bp.csv	INSIGHT
23.770411206724173	2.477864191273862	2.5510334963575683	EEG.Pz	test_INSIGHT2_111270_2024.03.05T07.02.55.06.00.bp.csv	INSIGHT
25.51643126130237	2.6598912137656523	0.3258351183149115	EEG.Pz	test_INSIGHT2_111270_2024.03.05T07.02.55.06.00.bp.csv	INSIGHT
27.636991300465485	2.915946130803161	5.963001604041733	EEG.Pz	test_INSIGHT2_111270_2024.03.05T07.02.55.06.00.bp.csv	INSIGHT
33.03201052727274	3.3634229696963263	4.342455522556559	EEG.Pz	test_INSIGHT2_111270_2024.03.05T07.02.55.06.00.bp.csv	INSIGHT
35.863011829451764	3.55166650219649	0.8754894076689581	EEG.Pz	test_INSIGHT2_111270_2024.03.05T07.02.55.06.00.bp.csv	INSIGHT
37.045187819788055	3.5055253372594186	6.273429263999559	EEG.Pz	test_INSIGHT2_111270_2024.03.05T07.02.55.06.00.bp.csv	INSIGHT
38.52398270043202	3.710356127940778	5.365456607541285	EEG.Pz	test_INSIGHT2_111270_2024.03.05T07.02.55.06.00.bp.csv	INSIGHT
43.178177298256344	3.8145664616854575	3.302900390992638	EEG.Pz	test_INSIGHT2_111270_2024.03.05T07.02.55.06.00.bp.csv	INSIGHT
5.203218102524979	0.45462584147762275	0.7693743883438342	EEG.T8	test_INSIGHT2_111270_2024.03.05T07.02.55.06.00.bp.csv	INSIGHT
6.1479376237661345	0.7097897142303973	1.7381971938565086	EEG.T8	test_INSIGHT2_111270_2024.03.05T07.02.55.06.00.bp.csv	INSIGHT
9.019565704178323	1.5770210649283933	3.574750670268842	EEG.T8	test_INSIGHT2_111270_2024.03.05T07.02.55.06.00.bp.csv	INSIGHT
13.942320778109464	1.9341162659352806	6.30216502998971	EEG.T8	test_INSIGHT2_111270_2024.03.05T07.02.55.06.00.bp.csv	INSIGHT
15.056149825209202	2.0686871637422795	0.3586788197260759	EEG.T8	test_INSIGHT2_111270_2024.03.05T07.02.55.06.00.bp.csv	INSIGHT
22.533909493164188	2.702890573286043	9.662108175877226	EEG.T8	test_INSIGHT2_111270_2024.03.05T07.02.55.06.00.bp.csv	INSIGHT
24.503711500843824	2.8379342252360606	0.5113165273818421	EEG.T8	test_INSIGHT2_111270_2024.03.05T07.02.55.06.00.bp.csv	INSIGHT
24.992480463896705	2.861795229060229	0.33323594878047985	EEG.T8	test_INSIGHT2_111270_2024.03.05T07.02.55.06.00.bp.csv	INSIGHT
25.508395058785304	2.9762985671871633	0.32655958576412364	EEG.T8	test_INSIGHT2_111270_2024.03.05T07.02.55.06.00.bp.csv	INSIGHT
26.063463731406834	2.9789269643771696	0.44301619504896683	EEG.T8	test_INSIGHT2_111270_2024.03.05T07.02.55.06.00.bp.csv	INSIGHT
28.516729539561553	3.2541771539036333	4.393821330779194	EEG.T8	test_INSIGHT2_111270_2024.03.05T07.02.55.06.00.bp.csv	INSIGHT
33.109101586616475	3.6393113427489663	4.502753191100374	EEG.T8	test_INSIGHT2_111270_2024.03.05T07.02.55.06.00.bp.csv	INSIGHT
35.86376591605775	3.795457355991647	1.6398564521724834	EEG.T8	test_INSIGHT2_111270_2024.03.05T07.02.55.06.00.bp.csv	INSIGHT
37.70450298243495	3.846251353710822	6.149178068280157	EEG.T8	test_INSIGHT2_111270_2024.03.05T07.02.55.06.00.bp.csv	INSIGHT
38.886991348863205	3.983012590846133	5.148459954704609	EEG.T8	test_INSIGHT2_111270_2024.03.05T07.02.55.06.00.bp.csv	INSIGHT
43.36171669079913	4.087803034108861	3.2812408849501016	EEG.T8	test_INSIGHT2_111270_2024.03.05T07.02.55.06.00.bp.csv	INSIGHT
9.13067180459925	1.578826248616704	3.794519245784391	EEG.AF4	test_INSIGHT2_111270_2024.03.05T07.02.55.06.00.bp.csv	INSIGHT
13.912054563997954	1.6527008499782418	4.823656746392921	EEG.AF4	test_INSIGHT2_111270_2024.03.05T07.02.55.06.00.bp.csv	INSIGHT
17.044187696822124	2.0179716379410304	3.107737009124652	EEG.AF4	test_INSIGHT2_111270_2024.03.05T07.02.55.06.00.bp.csv	INSIGHT
19.61952069237267	2.2618279390133003	0.21753353855656324	EEG.AF4	test_INSIGHT2_111270_2024.03.05T07.02.55.06.00.bp.csv	INSIGHT
20.241069894951263	2.347336050498311	0.20346226567013712	EEG.AF4	test_INSIGHT2_111270_2024.03.05T07.02.55.06.00.bp.csv	INSIGHT
21.163521830399038	2.428457419536356	7.7045221508760555	EEG.AF4	test_INSIGHT2_111270_2024.03.05T07.02.55.06.00.bp.csv	INSIGHT
29.732890225094163	3.069941521804336	7.596169932915599	EEG.AF4	test_INSIGHT2_111270_2024.03.05T07.02.55.06.00.bp.csv	INSIGHT
34.00275438809568	3.390993345596527	3.529102867851418	EEG.AF4	test_INSIGHT2_111270_2024.03.05T07.02.55.06.00.bp.csv	INSIGHT
35.729024381860185	3.613228573138199	0.39721598183375717	EEG.AF4	test_INSIGHT2_111270_2024.03.05T07.02.55.06.00.bp.csv	INSIGHT
36.14269576675075	3.5057138844613274	1.9195898528963617	EEG.AF4	test_INSIGHT2_111270_2024.03.05T07.02.55.06.00.bp.csv	INSIGHT
37.61300903441245	3.5139402586641246	0.7647974230553404	EEG.AF4	test_INSIGHT2_111270_2024.03.05T07.02.55.06.00.bp.csv	INSIGHT
39.38699135021601	3.8014337221904566	4.614016171820888	EEG.AF4	test_INSIGHT2_111270_2024.03.05T07.02.55.06.00.bp.csv	INSIGHT
43.44750397198189	3.730092986034541	3.0296007768977216	EEG.AF4	test_INSIGHT2_111270_2024.03.05T07.02.55.06.00.bp.csv	INSIGHT
9.310775945480044	2.107583958241145	4.844227743387167	EEG.AF3	test_INSIGHT2_111270_2024.03.02T10.17.57.06.00.bp.csv	INSIGHT
13.872477942775637	1.8791961764019933	2.6522542354187837	EEG.AF3	test_INSIGHT2_111270_2024.03.02T10.17.57.06.00.bp.csv	INSIGHT
14.892063113679505	2.001188366722445	3.350330323105647	EEG.AF3	test_INSIGHT2_111270_2024.03.02T10.17.57.06.00.bp.csv	INSIGHT
18.986345984449926	2.49380918927367	8.125100436530731	EEG.AF3	test_INSIGHT2_111270_2024.03.02T10.17.57.06.00.bp.csv	INSIGHT
24.859003910343063	2.6643506125224508	4.858588555526876	EEG.AF3	test_INSIGHT2_111270_2024.03.02T10.17.57.06.00.bp.csv	INSIGHT
25.76600393848648	2.6839833772188246	1.1437234145058142	EEG.AF3	test_INSIGHT2_111270_2024.03.02T10.17.57.06.00.bp.csv	INSIGHT
26.40985962857176	2.756448638917514	0.2406247163265899	EEG.AF3	test_INSIGHT2_111270_2024.03.02T10.17.57.06.00.bp.csv	INSIGHT
30.138513886948118	2.721937879874294	6.929995920192801	EEG.AF3	test_INSIGHT2_111270_2024.03.02T10.17.57.06.00.bp.csv	INSIGHT
32.894038559694565	2.7836203866879345	0.7246094073999741	EEG.AF3	test_INSIGHT2_111270_2024.03.02T10.17.57.06.00.bp.csv	INSIGHT
35.70053385624188	2.8618290224683864	4.80654842901455	EEG.AF3	test_INSIGHT2_111270_2024.03.02T10.17.57.06.00.bp.csv	INSIGHT
36.359924172901145	2.894439407923618	0.24501825110655207	EEG.AF3	test_INSIGHT2_111270_2024.03.02T10.17.57.06.00.bp.csv	INSIGHT
38.27292237239024	2.982805475262376	2.9592047383125015	EEG.AF3	test_INSIGHT2_111270_2024.03.02T10.17.57.06.00.bp.csv	INSIGHT
41.377526098042125	3.1017356926457107	3.211241731717985	EEG.AF3	test_INSIGHT2_111270_2024.03.02T10.17.57.06.00.bp.csv	INSIGHT
43.87426237831265	2.6222573140557266	2.0132440220423202	EEG.AF3	test_INSIGHT2_111270_2024.03.02T10.17.57.06.00.bp.csv	INSIGHT
4.54666030862139	0.27682158348550945	0.3041559341008268	EEG.T7	test_INSIGHT2_111270_2024.03.02T10.17.57.06.00.bp.csv	INSIGHT
5.197180522228209	0.38913331221924047	1.329032715550901	EEG.T7	test_INSIGHT2_111270_2024.03.02T10.17.57.06.00.bp.csv	INSIGHT
7.2749232457839055	1.0727893053302109	2.1035026820795593	EEG.T7	test_INSIGHT2_111270_2024.03.02T10.17.57.06.00.bp.csv	INSIGHT
9.319610973940014	2.24651110697327	1.5291260071453388	EEG.T7	test_INSIGHT2_111270_2024.03.02T10.17.57.06.00.bp.csv	INSIGHT
11.171430470987447	1.5295562926392146	3.8851421617813378	EEG.T7	test_INSIGHT2_111270_2024.03.02T10.17.57.06.00.bp.csv	INSIGHT
15.406818931532582	1.881464179975991	5.581102410327956	EEG.T7	test_INSIGHT2_111270_2024.03.02T10.17.57.06.00.bp.csv	INSIGHT
20.870278029492905	2.273175727970829	6.943655453231859	EEG.T7	test_INSIGHT2_111270_2024.03.02T10.17.57.06.00.bp.csv	INSIGHT
25.1377127873068	2.516695420845277	0.20063769614121837	EEG.T7	test_INSIGHT2_111270_2024.03.02T10.17.57.06.00.bp.csv	INSIGHT
26.43683177416113	2.620863269504406	0.20719787986784546	EEG.T7	test_INSIGHT2_111270_2024.03.02T10.17.57.06.00.bp.csv	INSIGHT
28.52529482127309	2.661297698426599	8.088039545272675	EEG.T7	test_INSIGHT2_111270_2024.03.02T10.17.57.06.00.bp.csv	INSIGHT
33.87178901248954	2.896144534800456	4.437067793288596	EEG.T7	test_INSIGHT2_111270_2024.03.02T10.17.57.06.00.bp.csv	INSIGHT
36.97102327886035	3.0472927942557937	7.7693923957739175	EEG.T7	test_INSIGHT2_111270_2024.03.02T10.17.57.06.00.bp.csv	INSIGHT
38.82194810129608	3.1756698182451446	5.0246759850737694	EEG.T7	test_INSIGHT2_111270_2024.03.02T10.17.57.06.00.bp.csv	INSIGHT
43.013650408938624	3.101536130601297	2.9845024011508916	EEG.T7	test_INSIGHT2_111270_2024.03.02T10.17.57.06.00.bp.csv	INSIGHT
5.133939313853749	0.7571254358405421	2.005294837600855	EEG.Pz	test_INSIGHT2_111270_2024.03.02T10.17.57.06.00.bp.csv	INSIGHT
9.08859107618866	2.2662384613905298	4.354037545233976	EEG.Pz	test_INSIGHT2_111270_2024.03.02T10.17.57.06.00.bp.csv	INSIGHT
13.889996438368083	2.011194154515133	5.253416289151732	EEG.Pz	test_INSIGHT2_111270_2024.03.02T10.17.57.06.00.bp.csv	INSIGHT
18.91102962763518	2.4817533786240484	5.4851553416314065	EEG.Pz	test_INSIGHT2_111270_2024.03.02T10.17.57.06.00.bp.csv	INSIGHT
22.404914323106933	2.5915730034489646	3.4050405577024137	EEG.Pz	test_INSIGHT2_111270_2024.03.02T10.17.57.06.00.bp.csv	INSIGHT
24.075456604714972	2.6487321055615363	2.447144022248104	EEG.Pz	test_INSIGHT2_111270_2024.03.02T10.17.57.06.00.bp.csv	INSIGHT
24.203132747215694	2.6568113581986905	0.3006911916693413	EEG.Pz	test_INSIGHT2_111270_2024.03.02T10.17.57.06.00.bp.csv	INSIGHT
28.297891081489855	2.77226205273884	10.82611568309313	EEG.Pz	test_INSIGHT2_111270_2024.03.02T10.17.57.06.00.bp.csv	INSIGHT
37.81486893282848	3.0093902554335568	6.376216235924268	EEG.Pz	test_INSIGHT2_111270_2024.03.02T10.17.57.06.00.bp.csv	INSIGHT
42.616904343205455	3.1268810458698626	3.3367977244277944	EEG.Pz	test_INSIGHT2_111270_2024.03.02T10.17.57.06.00.bp.csv	INSIGHT
3.6968683692557387	0.333622464478992	0.4104107511683661	EEG.T8	test_INSIGHT2_111270_2024.03.02T10.17.57.06.00.bp.csv	INSIGHT
4.580314456429741	0.46029702099974845	0.9130157095500602	EEG.T8	test_INSIGHT2_111270_2024.03.02T10.17.57.06.00.bp.csv	INSIGHT
5.8844757553173155	0.9228368116656345	1.8700340357409861	EEG.T8	test_INSIGHT2_111270_2024.03.02T10.17.57.06.00.bp.csv	INSIGHT
8.811845904428436	2.135048175576664	3.3024563550618216	EEG.T8	test_INSIGHT2_111270_2024.03.02T10.17.57.06.00.bp.csv	INSIGHT
12.497018964463955	1.9178765869997585	5.106183670611217	EEG.T8	test_INSIGHT2_111270_2024.03.02T10.17.57.06.00.bp.csv	INSIGHT
18.10280077460455	2.3902056483036063	7.484528334353572	EEG.T8	test_INSIGHT2_111270_2024.03.02T10.17.57.06.00.bp.csv	INSIGHT
26.087373814045666	2.7202335469072163	11.135278551627245	EEG.T8	test_INSIGHT2_111270_2024.03.02T10.17.57.06.00.bp.csv	INSIGHT
26.87164114990998	2.7461240850561444	0.20222637424662723	EEG.T8	test_INSIGHT2_111270_2024.03.02T10.17.57.06.00.bp.csv	INSIGHT
27.64066069700061	2.750691952461369	10.166869160896413	EEG.T8	test_INSIGHT2_111270_2024.03.02T10.17.57.06.00.bp.csv	INSIGHT
36.13658837941619	2.9121482459315393	6.425876187917415	EEG.T8	test_INSIGHT2_111270_2024.03.02T10.17.57.06.00.bp.csv	INSIGHT
40.748027333741724	3.059801158130171	3.8383236902185742	EEG.T8	test_INSIGHT2_111270_2024.03.02T10.17.57.06.00.bp.csv	INSIGHT
43.53141930775808	2.769531701221931	2.3568682622824877	EEG.T8	test_INSIGHT2_111270_2024.03.02T10.17.57.06.00.bp.csv	INSIGHT
8.92390765598878	2.2926639606550303	4.614321906258717	EEG.AF4	test_INSIGHT2_111270_2024.03.02T10.17.57.06.00.bp.csv	INSIGHT
13.288612318635431	1.947152147421195	1.4630453618590613	EEG.AF4	test_INSIGHT2_111270_2024.03.02T10.17.57.06.00.bp.csv	INSIGHT
15.017028622396992	2.0912730353112523	6.5866561943198	EEG.AF4	test_INSIGHT2_111270_2024.03.02T10.17.57.06.00.bp.csv	INSIGHT
18.999521051477064	2.509938675181827	6.29186238124419	EEG.AF4	test_INSIGHT2_111270_2024.03.02T10.17.57.06.00.bp.csv	INSIGHT
19.81858942372125	2.533907163641433	2.960061885197668	EEG.AF4	test_INSIGHT2_111270_2024.03.02T10.17.57.06.00.bp.csv	INSIGHT
20.993763939286865	2.553642039107616	0.38695652447693135	EEG.AF4	test_INSIGHT2_111270_2024.03.02T10.17.57.06.00.bp.csv	INSIGHT
21.61417374399747	2.561402501243976	2.1997308135827844	EEG.AF4	test_INSIGHT2_111270_2024.03.02T10.17.57.06.00.bp.csv	INSIGHT
24.01178344991469	2.7005370559912927	4.087412375138611	EEG.AF4	test_INSIGHT2_111270_2024.03.02T10.17.57.06.00.bp.csv	INSIGHT
27.95738425384323	2.77017160298974	4.630446296627543	EEG.AF4	test_INSIGHT2_111270_2024.03.02T10.17.57.06.00.bp.csv	INSIGHT
32.54632387410904	2.809309499799571	8.213411476115517	EEG.AF4	test_INSIGHT2_111270_2024.03.02T10.17.57.06.00.bp.csv	INSIGHT
34.02398264856189	2.8945973020314	7.0947737596850935	EEG.AF4	test_INSIGHT2_111270_2024.03.02T10.17.57.06.00.bp.csv	INSIGHT
40.058767184508554	3.07023290511961	4.434414324098954	EEG.AF4	test_INSIGHT2_111270_2024.03.02T10.17.57.06.00.bp.csv	INSIGHT
43.31412381387033	2.913573515092571	2.5786995367173926	EEG.AF4	test_INSIGHT2_111270_2024.03.02T10.17.57.06.00.bp.csv	INSIGHT
5.441368558182247	0.5439714508802473	1.8635638827719052	EEG.AF3	test_INSIGHT2_111270_2024.03.01T11.19.02.06.00.md.pm.bp.csv	INSIGHT
8.102277493784708	1.6582093556696496	2.865442759780062	EEG.AF3	test_INSIGHT2_111270_2024.03.01T11.19.02.06.00.md.pm.bp.csv	INSIGHT
9.987856433223149	2.291058270889339	1.2110330063249923	EEG.AF3	test_INSIGHT2_111270_2024.03.01T11.19.02.06.00.md.pm.bp.csv	INSIGHT
11.501467716250165	1.9008226385955094	1.406995117636097	EEG.AF3	test_INSIGHT2_111270_2024.03.01T11.19.02.06.00.md.pm.bp.csv	INSIGHT
13.11717903216024	1.7851519801003104	5.481896622922365	EEG.AF3	test_INSIGHT2_111270_2024.03.01T11.19.02.06.00.md.pm.bp.csv	INSIGHT
20.35486191853699	2.602643310564859	7.788529843654264	EEG.AF3	test_INSIGHT2_111270_2024.03.01T11.19.02.06.00.md.pm.bp.csv	INSIGHT
24.21222580581621	2.5872548097085613	2.372166904044873	EEG.AF3	test_INSIGHT2_111270_2024.03.01T11.19.02.06.00.md.pm.bp.csv	INSIGHT
25.425392459521067	2.599618782783568	0.5745797184853427	EEG.AF3	test_INSIGHT2_111270_2024.03.01T11.19.02.06.00.md.pm.bp.csv	INSIGHT
26.228102200117515	2.6586910307826335	0.7553374688639112	EEG.AF3	test_INSIGHT2_111270_2024.03.01T11.19.02.06.00.md.pm.bp.csv	INSIGHT
26.925222790002	2.577721383630656	2.131797422303231	EEG.AF3	test_INSIGHT2_111270_2024.03.01T11.19.02.06.00.md.pm.bp.csv	INSIGHT
29.136491735535163	2.641695111754709	5.671248050903244	EEG.AF3	test_INSIGHT2_111270_2024.03.01T11.19.02.06.00.md.pm.bp.csv	INSIGHT
34.97789843203538	2.8099243371607425	6.20436556618548	EEG.AF3	test_INSIGHT2_111270_2024.03.01T11.19.02.06.00.md.pm.bp.csv	INSIGHT
39.34118740976954	2.9874402538137996	4.168211261807986	EEG.AF3	test_INSIGHT2_111270_2024.03.01T11.19.02.06.00.md.pm.bp.csv	INSIGHT
41.97419259785724	2.956270314791587	2.766073880717053	EEG.AF3	test_INSIGHT2_111270_2024.03.01T11.19.02.06.00.md.pm.bp.csv	INSIGHT
43.85832763289143	2.624718450874335	2.008551138348898	EEG.AF3	test_INSIGHT2_111270_2024.03.01T11.19.02.06.00.md.pm.bp.csv	INSIGHT
4.0364717053383234	0.13229701087296064	0.6168278761094118	EEG.T7	test_INSIGHT2_111270_2024.03.01T11.19.02.06.00.md.pm.bp.csv	INSIGHT
5.973928687837961	0.5176342927611193	1.945944020078643	EEG.T7	test_INSIGHT2_111270_2024.03.01T11.19.02.06.00.md.pm.bp.csv	INSIGHT
9.307202446527176	1.6342367532391948	3.694957534175268	EEG.T7	test_INSIGHT2_111270_2024.03.01T11.19.02.06.00.md.pm.bp.csv	INSIGHT
15.317020943598127	1.8288957178599625	6.7434793933543835	EEG.T7	test_INSIGHT2_111270_2024.03.01T11.19.02.06.00.md.pm.bp.csv	INSIGHT
18.706088960970366	2.1274897500672196	0.35864485323084166	EEG.T7	test_INSIGHT2_111270_2024.03.01T11.19.02.06.00.md.pm.bp.csv	INSIGHT
21.812726494354866	2.236475222383865	5.731420842896464	EEG.T7	test_INSIGHT2_111270_2024.03.01T11.19.02.06.00.md.pm.bp.csv	INSIGHT
26.455421856774336	2.465466990703509	4.188983919857585	EEG.T7	test_INSIGHT2_111270_2024.03.01T11.19.02.06.00.md.pm.bp.csv	INSIGHT
29.21560467811002	2.5494795894703346	2.2858347404910475	EEG.T7	test_INSIGHT2_111270_2024.03.01T11.19.02.06.00.md.pm.bp.csv	INSIGHT
30.822767284186405	2.6650302554645737	1.1196568141523413	EEG.T7	test_INSIGHT2_111270_2024.03.01T11.19.02.06.00.md.pm.bp.csv	INSIGHT
31.542516576791677	2.709631109152898	0.5703153715941826	EEG.T7	test_INSIGHT2_111270_2024.03.01T11.19.02.06.00.md.pm.bp.csv	INSIGHT
32.38955587419059	2.668348871347003	0.7217002135785154	EEG.T7	test_INSIGHT2_111270_2024.03.01T11.19.02.06.00.md.pm.bp.csv	INSIGHT
33.63699134622668	2.820591481780973	7.091167210780202	EEG.T7	test_INSIGHT2_111270_2024.03.01T11.19.02.06.00.md.pm.bp.csv	INSIGHT
39.90641253391939	3.026289014299691	4.550609539476597	EEG.T7	test_INSIGHT2_111270_2024.03.01T11.19.02.06.00.md.pm.bp.csv	INSIGHT
43.301880418347764	2.860310139711353	2.5643416500344025	EEG.T7	test_INSIGHT2_111270_2024.03.01T11.19.02.06.00.md.pm.bp.csv	INSIGHT
5.296724043531809	0.6122291069343686	1.5712759770583677	EEG.Pz	test_INSIGHT2_111270_2024.03.01T11.19.02.06.00.md.pm.bp.csv	INSIGHT
7.060557138516825	1.341949998106987	1.6463450732259823	EEG.Pz	test_INSIGHT2_111270_2024.03.01T11.19.02.06.00.md.pm.bp.csv	INSIGHT
9.76603769443579	2.1775513754852094	4.299157187254751	EEG.Pz	test_INSIGHT2_111270_2024.03.01T11.19.02.06.00.md.pm.bp.csv	INSIGHT
11.489908224710403	2.215131886915094	0.3770736263143878	EEG.Pz	test_INSIGHT2_111270_2024.03.01T11.19.02.06.00.md.pm.bp.csv	INSIGHT
17.231623615198632	2.3936776273035836	8.214279793614956	EEG.Pz	test_INSIGHT2_111270_2024.03.01T11.19.02.06.00.md.pm.bp.csv	INSIGHT
23.120627863362305	2.699596540859346	5.121538173269532	EEG.Pz	test_INSIGHT2_111270_2024.03.01T11.19.02.06.00.md.pm.bp.csv	INSIGHT
24.884366570845728	2.64726179415354	1.7522143497281477	EEG.Pz	test_INSIGHT2_111270_2024.03.01T11.19.02.06.00.md.pm.bp.csv	INSIGHT
26.007714264528822	2.6325529522282465	2.85317387527075	EEG.Pz	test_INSIGHT2_111270_2024.03.01T11.19.02.06.00.md.pm.bp.csv	INSIGHT
26.49060859834195	2.6733642188074422	0.958672215565189	EEG.Pz	test_INSIGHT2_111270_2024.03.01T11.19.02.06.00.md.pm.bp.csv	INSIGHT
29.13398022118524	2.766927092273662	6.301469918487299	EEG.Pz	test_INSIGHT2_111270_2024.03.01T11.19.02.06.00.md.pm.bp.csv	INSIGHT
36.14638101115641	2.96253449886275	6.2491797093785975	EEG.Pz	test_INSIGHT2_111270_2024.03.01T11.19.02.06.00.md.pm.bp.csv	INSIGHT
40.873918840983535	3.0390717671231844	3.7297820598040508	EEG.Pz	test_INSIGHT2_111270_2024.03.01T11.19.02.06.00.md.pm.bp.csv	INSIGHT
43.56780762736977	2.705850400210754	2.2784255933157924	EEG.Pz	test_INSIGHT2_111270_2024.03.01T11.19.02.06.00.md.pm.bp.csv	INSIGHT
4.680504660268349	0.4571857164909363	1.1206374730831379	EEG.T8	test_INSIGHT2_111270_2024.03.01T11.19.02.06.00.md.pm.bp.csv	INSIGHT
5.794161033911397	0.7828932757073351	1.8543688721109994	EEG.T8	test_INSIGHT2_111270_2024.03.01T11.19.02.06.00.md.pm.bp.csv	INSIGHT
8.85443417228643	2.0411718353014763	3.5290645707179626	EEG.T8	test_INSIGHT2_111270_2024.03.01T11.19.02.06.00.md.pm.bp.csv	INSIGHT
11.708188187620665	2.0600683733261453	0.6300250811182032	EEG.T8	test_INSIGHT2_111270_2024.03.01T11.19.02.06.00.md.pm.bp.csv	INSIGHT
13.667667942584197	2.021484999210092	5.396179094956413	EEG.T8	test_INSIGHT2_111270_2024.03.01T11.19.02.06.00.md.pm.bp.csv	INSIGHT
16.21562875191914	2.287238157905155	0.7840512893874679	EEG.T8	test_INSIGHT2_111270_2024.03.01T11.19.02.06.00.md.pm.bp.csv	INSIGHT
17.449595002206294	2.361858072366577	0.477370471675415	EEG.T8	test_INSIGHT2_111270_2024.03.01T11.19.02.06.00.md.pm.bp.csv	INSIGHT
18.089192590814285	2.414452197976449	3.8815150191528467	EEG.T8	test_INSIGHT2_111270_2024.03.01T11.19.02.06.00.md.pm.bp.csv	INSIGHT
20.281202386167184	2.5527823233692857	0.4918946626706755	EEG.T8	test_INSIGHT2_111270_2024.03.01T11.19.02.06.00.md.pm.bp.csv	INSIGHT
21.65728169989196	2.5444254699518414	7.1066138354283455	EEG.T8	test_INSIGHT2_111270_2024.03.01T11.19.02.06.00.md.pm.bp.csv	INSIGHT
26.79488676071826	2.685150829962135	0.4581376482326944	EEG.T8	test_INSIGHT2_111270_2024.03.01T11.19.02.06.00.md.pm.bp.csv	INSIGHT
29.7718814351376	2.771036682189051	8.493917840206922	EEG.T8	test_INSIGHT2_111270_2024.03.01T11.19.02.06.00.md.pm.bp.csv	INSIGHT
36.84537374557134	3.009027584481466	5.618964042684714	EEG.T8	test_INSIGHT2_111270_2024.03.01T11.19.02.06.00.md.pm.bp.csv	INSIGHT
40.855859073590004	3.059740498451233	3.6691117513957385	EEG.T8	test_INSIGHT2_111270_2024.03.01T11.19.02.06.00.md.pm.bp.csv	INSIGHT
43.49483319907416	2.789113836817643	2.3596894367180297	EEG.T8	test_INSIGHT2_111270_2024.03.01T11.19.02.06.00.md.pm.bp.csv	INSIGHT
5.950681136694112	0.8426782682617713	1.8928922463701785	EEG.AF4	test_INSIGHT2_111270_2024.03.01T11.19.02.06.00.md.pm.bp.csv	INSIGHT
6.783616837272766	1.372194945563606	0.7477447387729123	EEG.AF4	test_INSIGHT2_111270_2024.03.01T11.19.02.06.00.md.pm.bp.csv	INSIGHT
7.649692752900252	1.7999655537302819	0.8068368054509026	EEG.AF4	test_INSIGHT2_111270_2024.03.01T11.19.02.06.00.md.pm.bp.csv	INSIGHT
9.41496622200565	2.2575032096342715	3.6000400423583487	EEG.AF4	test_INSIGHT2_111270_2024.03.01T11.19.02.06.00.md.pm.bp.csv	INSIGHT
14.596587178816693	2.0366445370650483	6.268287157338908	EEG.AF4	test_INSIGHT2_111270_2024.03.01T11.19.02.06.00.md.pm.bp.csv	INSIGHT
20.963054673456675	2.6056634561340895	5.996327950928602	EEG.AF4	test_INSIGHT2_111270_2024.03.01T11.19.02.06.00.md.pm.bp.csv	INSIGHT
23.93814135306175	2.660140774217354	2.2597822414823354	EEG.AF4	test_INSIGHT2_111270_2024.03.01T11.19.02.06.00.md.pm.bp.csv	INSIGHT
26.136955663554875	2.7094938922622855	2.29700744137247	EEG.AF4	test_INSIGHT2_111270_2024.03.01T11.19.02.06.00.md.pm.bp.csv	INSIGHT
28.3511559684554	2.791365771459322	0.48570700822173674	EEG.AF4	test_INSIGHT2_111270_2024.03.01T11.19.02.06.00.md.pm.bp.csv	INSIGHT
29.047962552177253	2.68287640796858	6.385395446728774	EEG.AF4	test_INSIGHT2_111270_2024.03.01T11.19.02.06.00.md.pm.bp.csv	INSIGHT
35.432541700264494	2.9312671761460933	6.038765228774784	EEG.AF4	test_INSIGHT2_111270_2024.03.01T11.19.02.06.00.md.pm.bp.csv	INSIGHT
39.34137698984461	2.997953614087809	4.11822795027407	EEG.AF4	test_INSIGHT2_111270_2024.03.01T11.19.02.06.00.md.pm.bp.csv	INSIGHT
41.6611525265763	2.9346454354448217	2.664685330696648	EEG.AF4	test_INSIGHT2_111270_2024.03.01T11.19.02.06.00.md.pm.bp.csv	INSIGHT
43.547548812308506	2.874538637339816	1.7134156484645913	EEG.AF4	test_INSIGHT2_111270_2024.03.01T11.19.02.06.00.md.pm.bp.csv	INSIGHT
45.03656256256951	1.2653205205307962	1.0149782465107584	EEG.AF4	test_INSIGHT2_111270_2024.03.01T11.19.02.06.00.md.pm.bp.csv	INSIGHT
3.822374901290171	0.23171373182800536	0.3311170673848733	EEG.AF3	test_INSIGHT2_111270_2024.03.08T12.26.06.06.00.md.pm.bp.csv	INSIGHT
4.737357265437012	0.5483705399737424	0.667544926525388	EEG.AF3	test_INSIGHT2_111270_2024.03.08T12.26.06.06.00.md.pm.bp.csv	INSIGHT
5.624404922249715	0.7313837455260879	0.5479510337677114	EEG.AF3	test_INSIGHT2_111270_2024.03.08T12.26.06.06.00.md.pm.bp.csv	INSIGHT
6.820771972137399	1.1486421071384905	1.4310037727694631	EEG.AF3	test_INSIGHT2_111270_2024.03.08T12.26.06.06.00.md.pm.bp.csv	INSIGHT
9.224055642866617	1.8964851204778783	2.4955206295857164	EEG.AF3	test_INSIGHT2_111270_2024.03.08T12.26.06.06.00.md.pm.bp.csv	INSIGHT
12.623731365801211	1.552230446275803	5.224311181717859	EEG.AF3	test_INSIGHT2_111270_2024.03.08T12.26.06.06.00.md.pm.bp.csv	INSIGHT
16.677031050992866	2.0143559515354066	0.20012472946361762	EEG.AF3	test_INSIGHT2_111270_2024.03.08T12.26.06.06.00.md.pm.bp.csv	INSIGHT
17.208239738600334	2.0795249016535213	0.676277550204364	EEG.AF3	test_INSIGHT2_111270_2024.03.08T12.26.06.06.00.md.pm.bp.csv	INSIGHT
18.97124873661374	2.2434833675535923	8.347797039307581	EEG.AF3	test_INSIGHT2_111270_2024.03.08T12.26.06.06.00.md.pm.bp.csv	INSIGHT
26.60504342589362	2.5811235504039414	10.784108684831459	EEG.AF3	test_INSIGHT2_111270_2024.03.08T12.26.06.06.00.md.pm.bp.csv	INSIGHT
29.098028833827023	2.67897642317223	9.479621516900616	EEG.AF3	test_INSIGHT2_111270_2024.03.08T12.26.06.06.00.md.pm.bp.csv	INSIGHT
36.594843086914075	3.062543443292764	6.13311029533144	EEG.AF3	test_INSIGHT2_111270_2024.03.08T12.26.06.06.00.md.pm.bp.csv	INSIGHT
40.995471356465515	3.1390500720442547	3.7079230389249056	EEG.AF3	test_INSIGHT2_111270_2024.03.08T12.26.06.06.00.md.pm.bp.csv	INSIGHT
43.67664784895459	2.7333511500822625	2.2579422202584603	EEG.AF3	test_INSIGHT2_111270_2024.03.08T12.26.06.06.00.md.pm.bp.csv	INSIGHT
4.668106745383568	0.35294894058592896	0.5167551772207368	EEG.T7	test_INSIGHT2_111270_2024.03.08T12.26.06.06.00.md.pm.bp.csv	INSIGHT
5.591533871548224	0.4803831859976557	0.7939814300688117	EEG.T7	test_INSIGHT2_111270_2024.03.08T12.26.06.06.00.md.pm.bp.csv	INSIGHT
6.571273102419607	0.7886845513035416	1.0373927295889713	EEG.T7	test_INSIGHT2_111270_2024.03.08T12.26.06.06.00.md.pm.bp.csv	INSIGHT
9.165965004591845	1.2497001708025322	3.4498667196563533	EEG.T7	test_INSIGHT2_111270_2024.03.08T12.26.06.06.00.md.pm.bp.csv	INSIGHT
13.616158128794742	1.5514247291403147	0.6667411565536642	EEG.T7	test_INSIGHT2_111270_2024.03.08T12.26.06.06.00.md.pm.bp.csv	INSIGHT
13.85399680759087	1.5909451720735504	5.889427718309726	EEG.T7	test_INSIGHT2_111270_2024.03.08T12.26.06.06.00.md.pm.bp.csv	INSIGHT
20.98061087591644	2.161769175305437	8.54371428866649	EEG.T7	test_INSIGHT2_111270_2024.03.08T12.26.06.06.00.md.pm.bp.csv	INSIGHT
27.36986760889913	2.4828037434817123	5.354084180458115	EEG.T7	test_INSIGHT2_111270_2024.03.08T12.26.06.06.00.md.pm.bp.csv	INSIGHT
30.617328839689122	2.7649673404172597	3.3349311712699787	EEG.T7	test_INSIGHT2_111270_2024.03.08T12.26.06.06.00.md.pm.bp.csv	INSIGHT
31.941450862638213	2.827578978352563	1.8507662548719677	EEG.T7	test_INSIGHT2_111270_2024.03.08T12.26.06.06.00.md.pm.bp.csv	INSIGHT
32.79703530781068	2.910206811358819	1.271123707597008	EEG.T7	test_INSIGHT2_111270_2024.03.08T12.26.06.06.00.md.pm.bp.csv	INSIGHT
33.92066613538753	2.965467166554941	0.6863627916924829	EEG.T7	test_INSIGHT2_111270_2024.03.08T12.26.06.06.00.md.pm.bp.csv	INSIGHT
36.02398270042766	3.2431849675968305	7.173641181338338	EEG.T7	test_INSIGHT2_111270_2024.03.08T12.26.06.06.00.md.pm.bp.csv	INSIGHT
42.374021938795934	3.4597345346959605	3.89977012547591	EEG.T7	test_INSIGHT2_111270_2024.03.08T12.26.06.06.00.md.pm.bp.csv	INSIGHT
7.940913761361111	1.0841915638643098	3.4078319930995926	EEG.Pz	test_INSIGHT2_111270_2024.03.08T12.26.06.06.00.md.pm.bp.csv	INSIGHT
11.137257805623488	1.4507711709824342	3.302327551648711	EEG.Pz	test_INSIGHT2_111270_2024.03.08T12.26.06.06.00.md.pm.bp.csv	INSIGHT
13.179851521505505	1.5945305331070192	0.9165722176392769	EEG.Pz	test_INSIGHT2_111270_2024.03.08T12.26.06.06.00.md.pm.bp.csv	INSIGHT
14.860942137197169	1.8562037512365708	1.4577944247728376	EEG.Pz	test_INSIGHT2_111270_2024.03.08T12.26.06.06.00.md.pm.bp.csv	INSIGHT
16.594700039779685	1.8292092334575631	0.9770968625475157	EEG.Pz	test_INSIGHT2_111270_2024.03.08T12.26.06.06.00.md.pm.bp.csv	INSIGHT
17.7762821974107	2.060050611762859	0.6879318961532208	EEG.Pz	test_INSIGHT2_111270_2024.03.08T12.26.06.06.00.md.pm.bp.csv	INSIGHT
19.229161189494462	2.1244070405548223	8.219296201620136	EEG.Pz	test_INSIGHT2_111270_2024.03.08T12.26.06.06.00.md.pm.bp.csv	INSIGHT
22.890816902144678	2.3793643181716138	0.8808898593290166	EEG.Pz	test_INSIGHT2_111270_2024.03.08T12.26.06.06.00.md.pm.bp.csv	INSIGHT
24.175225535071984	2.389910622686052	2.5199777346046845	EEG.Pz	test_INSIGHT2_111270_2024.03.08T12.26.06.06.00.md.pm.bp.csv	INSIGHT
24.78872048698583	2.6612029833619246	0.737086757563823	EEG.Pz	test_INSIGHT2_111270_2024.03.08T12.26.06.06.00.md.pm.bp.csv	INSIGHT
30.482255857006884	2.9414633785423883	9.286330336318565	EEG.Pz	test_INSIGHT2_111270_2024.03.08T12.26.06.06.00.md.pm.bp.csv	INSIGHT
33.6668174920018	3.4983103275134297	0.8654003383545734	EEG.Pz	test_INSIGHT2_111270_2024.03.08T12.26.06.06.00.md.pm.bp.csv	INSIGHT
38.87949506086666	3.442045808817938	5.115053619621839	EEG.Pz	test_INSIGHT2_111270_2024.03.08T12.26.06.06.00.md.pm.bp.csv	INSIGHT
41.398195609409335	3.617909303496951	1.3394746870168242	EEG.Pz	test_INSIGHT2_111270_2024.03.08T12.26.06.06.00.md.pm.bp.csv	INSIGHT
43.53176258824327	3.4726547269374146	2.2576897093095485	EEG.Pz	test_INSIGHT2_111270_2024.03.08T12.26.06.06.00.md.pm.bp.csv	INSIGHT
4.9550059995868345	0.4134896858762884	0.7968418327609267	EEG.T8	test_INSIGHT2_111270_2024.03.08T12.26.06.06.00.md.pm.bp.csv	INSIGHT
5.845577597511376	0.5356710431369502	0.7904060632359711	EEG.T8	test_INSIGHT2_111270_2024.03.08T12.26.06.06.00.md.pm.bp.csv	INSIGHT
6.754841212463018	0.7836301668275345	0.9004881915354678	EEG.T8	test_INSIGHT2_111270_2024.03.08T12.26.06.06.00.md.pm.bp.csv	INSIGHT
8.881150014681815	1.3378235123006894	3.0649460477874366	EEG.T8	test_INSIGHT2_111270_2024.03.08T12.26.06.06.00.md.pm.bp.csv	INSIGHT
12.640153301165869	1.500489370331525	4.911103270299754	EEG.T8	test_INSIGHT2_111270_2024.03.08T12.26.06.06.00.md.pm.bp.csv	INSIGHT
18.608457351549163	2.0346620821529693	7.024688969008348	EEG.T8	test_INSIGHT2_111270_2024.03.08T12.26.06.06.00.md.pm.bp.csv	INSIGHT
21.56999121278333	2.265608936174472	0.5814297604771743	EEG.T8	test_INSIGHT2_111270_2024.03.08T12.26.06.06.00.md.pm.bp.csv	INSIGHT
22.050271071778266	2.2899064508888407	0.25998380039721086	EEG.T8	test_INSIGHT2_111270_2024.03.08T12.26.06.06.00.md.pm.bp.csv	INSIGHT
23.726251526224534	2.4380012500618258	0.4001632389043707	EEG.T8	test_INSIGHT2_111270_2024.03.08T12.26.06.06.00.md.pm.bp.csv	INSIGHT
23.799554208894136	2.4380012500618258	4.578946886994538	EEG.T8	test_INSIGHT2_111270_2024.03.08T12.26.06.06.00.md.pm.bp.csv	INSIGHT
28.046748238320166	2.532780537458211	4.889472075768117	EEG.T8	test_INSIGHT2_111270_2024.03.08T12.26.06.06.00.md.pm.bp.csv	INSIGHT
33.49480123506478	2.9118261102303857	7.693631172519122	EEG.T8	test_INSIGHT2_111270_2024.03.08T12.26.06.06.00.md.pm.bp.csv	INSIGHT
34.38699135019356	2.9579728583945344	6.888194238894091	EEG.T8	test_INSIGHT2_111270_2024.03.08T12.26.06.06.00.md.pm.bp.csv	INSIGHT
40.24223164164273	3.1047699181073796	4.283310912612788	EEG.T8	test_INSIGHT2_111270_2024.03.08T12.26.06.06.00.md.pm.bp.csv	INSIGHT
43.39537994333651	2.8213351712515995	2.493666613646633	EEG.T8	test_INSIGHT2_111270_2024.03.08T12.26.06.06.00.md.pm.bp.csv	INSIGHT
4.712022861548079	0.46614888560954704	0.5226311037437227	EEG.AF4	test_INSIGHT2_111270_2024.03.08T12.26.06.06.00.md.pm.bp.csv	INSIGHT
6.377426977216625	0.9772574297358501	2.029725734628657	EEG.AF4	test_INSIGHT2_111270_2024.03.08T12.26.06.06.00.md.pm.bp.csv	INSIGHT
9.206004968225653	1.8434231044181022	2.9226662413865627	EEG.AF4	test_INSIGHT2_111270_2024.03.08T12.26.06.06.00.md.pm.bp.csv	INSIGHT
13.433349731071447	1.640547682033256	5.411023968168314	EEG.AF4	test_INSIGHT2_111270_2024.03.08T12.26.06.06.00.md.pm.bp.csv	INSIGHT
18.629875530363645	2.1419528739241525	0.27627850560194245	EEG.AF4	test_INSIGHT2_111270_2024.03.08T12.26.06.06.00.md.pm.bp.csv	INSIGHT
19.317653677236276	2.1862057072381686	0.46334785460967043	EEG.AF4	test_INSIGHT2_111270_2024.03.08T12.26.06.06.00.md.pm.bp.csv	INSIGHT
19.54825691292851	2.1956592742430394	6.5628801281062215	EEG.AF4	test_INSIGHT2_111270_2024.03.08T12.26.06.06.00.md.pm.bp.csv	INSIGHT
24.84988627866568	2.4380148592800106	4.906071205292886	EEG.AF4	test_INSIGHT2_111270_2024.03.08T12.26.06.06.00.md.pm.bp.csv	INSIGHT
29.56158949773818	2.6069731266128966	0.5803076964920981	EEG.AF4	test_INSIGHT2_111270_2024.03.08T12.26.06.06.00.md.pm.bp.csv	INSIGHT
30.63699134572601	2.6788293710298015	7.6821595316470255	EEG.AF4	test_INSIGHT2_111270_2024.03.08T12.26.06.06.00.md.pm.bp.csv	INSIGHT
37.16267586925264	2.9478043087220294	5.556028506703066	EEG.AF4	test_INSIGHT2_111270_2024.03.08T12.26.06.06.00.md.pm.bp.csv	INSIGHT
41.189910917500285	3.0055656786616045	3.4747730733158386	EEG.AF4	test_INSIGHT2_111270_2024.03.08T12.26.06.06.00.md.pm.bp.csv	INSIGHT
43.68790843086447	2.6395062497403683	2.1883927615332417	EEG.AF4	test_INSIGHT2_111270_2024.03.08T12.26.06.06.00.md.pm.bp.csv	INSIGHT
4.281984069419304	0.3963385995489752	0.7181838212636952	EEG.AF3	test_INSIGHT2_111270_2024.03.02T10.03.06.06.00.md.pm.bp.csv	INSIGHT
5.386991350215949	0.6781921553748594	2.039235935299061	EEG.AF3	test_INSIGHT2_111270_2024.03.02T10.03.06.06.00.md.pm.bp.csv	INSIGHT
9.444140649064067	2.131430722204163	4.402412201089848	EEG.AF3	test_INSIGHT2_111270_2024.03.02T10.03.06.06.00.md.pm.bp.csv	INSIGHT
14.113008719973934	1.9200833735754834	3.32454048969414	EEG.AF3	test_INSIGHT2_111270_2024.03.02T10.03.06.06.00.md.pm.bp.csv	INSIGHT
18.280352263377658	2.4063681369021355	6.5587926796198825	EEG.AF3	test_INSIGHT2_111270_2024.03.02T10.03.06.06.00.md.pm.bp.csv	INSIGHT
25.487848700813924	2.645850019263799	7.191908386791202	EEG.AF3	test_INSIGHT2_111270_2024.03.02T10.03.06.06.00.md.pm.bp.csv	INSIGHT
30.173018367465573	2.69632340564519	4.480363844099999	EEG.AF3	test_INSIGHT2_111270_2024.03.02T10.03.06.06.00.md.pm.bp.csv	INSIGHT
32.726017299610184	2.7576174398663365	3.018790534949175	EEG.AF3	test_INSIGHT2_111270_2024.03.02T10.03.06.06.00.md.pm.bp.csv	INSIGHT
34.64500811788744	2.8050438606584382	1.6277901156785186	EEG.AF3	test_INSIGHT2_111270_2024.03.02T10.03.06.06.00.md.pm.bp.csv	INSIGHT
35.88438210181652	2.9411487873310884	0.22033337026584074	EEG.AF3	test_INSIGHT2_111270_2024.03.02T10.03.06.06.00.md.pm.bp.csv	INSIGHT
37.63699135021601	3.0739789163402707	5.675384647638291	EEG.AF3	test_INSIGHT2_111270_2024.03.02T10.03.06.06.00.md.pm.bp.csv	INSIGHT
42.67892028839784	3.1106651359908093	3.2735817286518993	EEG.AF3	test_INSIGHT2_111270_2024.03.02T10.03.06.06.00.md.pm.bp.csv	INSIGHT
3.8715777199012957	0.1290255110222428	0.25599942793027686	EEG.T7	test_INSIGHT2_111270_2024.03.02T10.03.06.06.00.md.pm.bp.csv	INSIGHT
4.998968592086369	0.38095306759702396	1.187635922526776	EEG.T7	test_INSIGHT2_111270_2024.03.02T10.03.06.06.00.md.pm.bp.csv	INSIGHT
7.000723492549047	0.9858249954186162	2.250143469364545	EEG.T7	test_INSIGHT2_111270_2024.03.02T10.03.06.06.00.md.pm.bp.csv	INSIGHT
9.408811300901183	2.0563099189276786	1.896652032780077	EEG.T7	test_INSIGHT2_111270_2024.03.02T10.03.06.06.00.md.pm.bp.csv	INSIGHT
12.511343993963266	1.6463293018808964	5.262188521831199	EEG.T7	test_INSIGHT2_111270_2024.03.02T10.03.06.06.00.md.pm.bp.csv	INSIGHT
18.189678002647813	2.113957099358141	5.105618636210226	EEG.T7	test_INSIGHT2_111270_2024.03.02T10.03.06.06.00.md.pm.bp.csv	INSIGHT
19.653428997554062	2.2437819503213148	1.3830032669078056	EEG.T7	test_INSIGHT2_111270_2024.03.02T10.03.06.06.00.md.pm.bp.csv	INSIGHT
20.083168305535178	2.2544130102848103	0.8317400608510473	EEG.T7	test_INSIGHT2_111270_2024.03.02T10.03.06.06.00.md.pm.bp.csv	INSIGHT
21.671997168193318	2.331818553572621	2.4924199862448355	EEG.T7	test_INSIGHT2_111270_2024.03.02T10.03.06.06.00.md.pm.bp.csv	INSIGHT
24.437314333733585	2.501055921011575	4.1089698828755195	EEG.T7	test_INSIGHT2_111270_2024.03.02T10.03.06.06.00.md.pm.bp.csv	INSIGHT
28.664436567291773	2.6681579421439445	2.671518835009824	EEG.T7	test_INSIGHT2_111270_2024.03.02T10.03.06.06.00.md.pm.bp.csv	INSIGHT
30.636991020798593	2.807114239610311	9.167786915218365	EEG.T7	test_INSIGHT2_111270_2024.03.02T10.03.06.06.00.md.pm.bp.csv	INSIGHT
38.64529941203333	3.063425457866981	5.633685377115752	EEG.T7	test_INSIGHT2_111270_2024.03.02T10.03.06.06.00.md.pm.bp.csv	INSIGHT
42.89174037074635	3.075757860846889	3.0737749771171328	EEG.T7	test_INSIGHT2_111270_2024.03.02T10.03.06.06.00.md.pm.bp.csv	INSIGHT
8.598356687819502	2.1570162330904443	4.5971241237275295	EEG.Pz	test_INSIGHT2_111270_2024.03.02T10.03.06.06.00.md.pm.bp.csv	INSIGHT
13.732689851588455	2.004605642632026	6.541751066979976	EEG.Pz	test_INSIGHT2_111270_2024.03.02T10.03.06.06.00.md.pm.bp.csv	INSIGHT
14.807824982677957	2.1471989562418856	0.5635940407040037	EEG.Pz	test_INSIGHT2_111270_2024.03.02T10.03.06.06.00.md.pm.bp.csv	INSIGHT
16.46849394710302	2.3670990549150472	0.7289458400457529	EEG.Pz	test_INSIGHT2_111270_2024.03.02T10.03.06.06.00.md.pm.bp.csv	INSIGHT
21.158086311238474	2.583255038160322	9.013357495960596	EEG.Pz	test_INSIGHT2_111270_2024.03.02T10.03.06.06.00.md.pm.bp.csv	INSIGHT
21.934168343207503	2.583593558799411	3.789945669620185	EEG.Pz	test_INSIGHT2_111270_2024.03.02T10.03.06.06.00.md.pm.bp.csv	INSIGHT
28.141079799743462	2.7165793061420422	5.629724905062046	EEG.Pz	test_INSIGHT2_111270_2024.03.02T10.03.06.06.00.md.pm.bp.csv	INSIGHT
31.89172867208606	2.8136625771468964	3.651051075552278	EEG.Pz	test_INSIGHT2_111270_2024.03.02T10.03.06.06.00.md.pm.bp.csv	INSIGHT
35.05861841118592	2.830879039612932	7.752463873285661	EEG.Pz	test_INSIGHT2_111270_2024.03.02T10.03.06.06.00.md.pm.bp.csv	INSIGHT
35.365199852538474	2.872276383160357	0.5623472245042614	EEG.Pz	test_INSIGHT2_111270_2024.03.02T10.03.06.06.00.md.pm.bp.csv	INSIGHT
37.02398270039688	3.069867523463455	6.2965349451700945	EEG.Pz	test_INSIGHT2_111270_2024.03.02T10.03.06.06.00.md.pm.bp.csv	INSIGHT
42.532833162850096	3.170231799061754	3.494583610216264	EEG.Pz	test_INSIGHT2_111270_2024.03.02T10.03.06.06.00.md.pm.bp.csv	INSIGHT
5.371714333135844	0.6734402243136932	2.034883416960584	EEG.T8	test_INSIGHT2_111270_2024.03.02T10.03.06.06.00.md.pm.bp.csv	INSIGHT
9.133620531517165	2.188812135976736	4.094443552198829	EEG.T8	test_INSIGHT2_111270_2024.03.02T10.03.06.06.00.md.pm.bp.csv	INSIGHT
13.121875459050594	1.9804415627584826	1.9109372661500226	EEG.T8	test_INSIGHT2_111270_2024.03.02T10.03.06.06.00.md.pm.bp.csv	INSIGHT
14.693947364727217	2.136041888324662	0.2909273616894837	EEG.T8	test_INSIGHT2_111270_2024.03.02T10.03.06.06.00.md.pm.bp.csv	INSIGHT
15.820909458484808	2.2084636307526093	6.5816171297783805	EEG.T8	test_INSIGHT2_111270_2024.03.02T10.03.06.06.00.md.pm.bp.csv	INSIGHT
20.179978826831974	2.5210165619621465	4.151763491578644	EEG.T8	test_INSIGHT2_111270_2024.03.02T10.03.06.06.00.md.pm.bp.csv	INSIGHT
21.88563776996566	2.5631378627150267	1.1816393674503949	EEG.T8	test_INSIGHT2_111270_2024.03.02T10.03.06.06.00.md.pm.bp.csv	INSIGHT
22.956634550229843	2.539922502989473	0.7197019715542101	EEG.T8	test_INSIGHT2_111270_2024.03.02T10.03.06.06.00.md.pm.bp.csv	INSIGHT
23.726633461462242	2.645716584691425	0.723159403056821	EEG.T8	test_INSIGHT2_111270_2024.03.02T10.03.06.06.00.md.pm.bp.csv	INSIGHT
25.603449667203314	2.713894331881558	5.94611971394681	EEG.T8	test_INSIGHT2_111270_2024.03.02T10.03.06.06.00.md.pm.bp.csv	INSIGHT
26.1341566064883	2.749580214273562	0.3489654120804893	EEG.T8	test_INSIGHT2_111270_2024.03.02T10.03.06.06.00.md.pm.bp.csv	INSIGHT
31.378679058354763	2.762114114779089	5.041291309963406	EEG.T8	test_INSIGHT2_111270_2024.03.02T10.03.06.06.00.md.pm.bp.csv	INSIGHT
34.615671623249945	2.847525402184373	3.0969365219668332	EEG.T8	test_INSIGHT2_111270_2024.03.02T10.03.06.06.00.md.pm.bp.csv	INSIGHT
36.35787299868459	2.8455867212742434	6.389855963699982	EEG.T8	test_INSIGHT2_111270_2024.03.02T10.03.06.06.00.md.pm.bp.csv	INSIGHT
38.59593080171524	3.075113838076327	5.067236610460503	EEG.T8	test_INSIGHT2_111270_2024.03.02T10.03.06.06.00.md.pm.bp.csv	INSIGHT
42.95282369072314	2.9793920709121857	2.961053770559511	EEG.T8	test_INSIGHT2_111270_2024.03.02T10.03.06.06.00.md.pm.bp.csv	INSIGHT
8.830660456890904	2.1937213065138415	4.613755391653515	EEG.AF4	test_INSIGHT2_111270_2024.03.02T10.03.06.06.00.md.pm.bp.csv	INSIGHT
14.935910129335477	2.1072910520018815	6.808443733445589	EEG.AF4	test_INSIGHT2_111270_2024.03.02T10.03.06.06.00.md.pm.bp.csv	INSIGHT
17.667986954583956	2.417321816456849	0.20405097827201601	EEG.AF4	test_INSIGHT2_111270_2024.03.02T10.03.06.06.00.md.pm.bp.csv	INSIGHT
18.121722076639593	2.4865148501817402	0.20963300300890192	EEG.AF4	test_INSIGHT2_111270_2024.03.02T10.03.06.06.00.md.pm.bp.csv	INSIGHT
22.20938548318632	2.6094841848007535	8.56183358059316	EEG.AF4	test_INSIGHT2_111270_2024.03.02T10.03.06.06.00.md.pm.bp.csv	INSIGHT
28.599259151491637	2.7478389834122248	5.52233523468919	EEG.AF4	test_INSIGHT2_111270_2024.03.02T10.03.06.06.00.md.pm.bp.csv	INSIGHT
29.160876827909664	2.713926453037182	1.2168082136708154	EEG.AF4	test_INSIGHT2_111270_2024.03.02T10.03.06.06.00.md.pm.bp.csv	INSIGHT
29.943502992412817	2.7248163583032214	0.7354169496487121	EEG.AF4	test_INSIGHT2_111270_2024.03.02T10.03.06.06.00.md.pm.bp.csv	INSIGHT
30.77036077052802	2.779811293524555	0.9744131982771888	EEG.AF4	test_INSIGHT2_111270_2024.03.02T10.03.06.06.00.md.pm.bp.csv	INSIGHT
31.365528982406314	2.791549921976305	1.5551831191679844	EEG.AF4	test_INSIGHT2_111270_2024.03.02T10.03.06.06.00.md.pm.bp.csv	INSIGHT
31.838012418607562	2.762132038168713	1.5606566998959273	EEG.AF4	test_INSIGHT2_111270_2024.03.02T10.03.06.06.00.md.pm.bp.csv	INSIGHT
33.47219838424998	2.7738738891930574	2.51461110835421	EEG.AF4	test_INSIGHT2_111270_2024.03.02T10.03.06.06.00.md.pm.bp.csv	INSIGHT
35.54785217425332	2.88115281693412	1.6194849904169633	EEG.AF4	test_INSIGHT2_111270_2024.03.02T10.03.06.06.00.md.pm.bp.csv	INSIGHT
38.184956751080065	3.0767185620102793	5.269220333956512	EEG.AF4	test_INSIGHT2_111270_2024.03.02T10.03.06.06.00.md.pm.bp.csv	INSIGHT
42.84192219406381	3.1252894357106884	3.0619658429136725	EEG.AF4	test_INSIGHT2_111270_2024.03.02T10.03.06.06.00.md.pm.bp.csv	INSIGHT
6.363917233464882	1.2280658441474395	2.6099698938525155	EEG.AF3	shit_INSIGHT2_111270_2024.02.10T13.00.17.06.00.md.pm.bp.csv	INSIGHT
7.135488106485197	1.9278905675245477	1.0299125119566779	EEG.AF3	shit_INSIGHT2_111270_2024.02.10T13.00.17.06.00.md.pm.bp.csv	INSIGHT
9.043289922720259	2.2268229550325835	2.2478020462348716	EEG.AF3	shit_INSIGHT2_111270_2024.02.10T13.00.17.06.00.md.pm.bp.csv	INSIGHT
12.849717031678086	1.8890779321706463	5.731977191604914	EEG.AF3	shit_INSIGHT2_111270_2024.02.10T13.00.17.06.00.md.pm.bp.csv	INSIGHT
15.244645758822715	2.23623617213243	1.3710911393657084	EEG.AF3	shit_INSIGHT2_111270_2024.02.10T13.00.17.06.00.md.pm.bp.csv	INSIGHT
19.138933050336284	2.633279190657005	5.934949445702386	EEG.AF3	shit_INSIGHT2_111270_2024.02.10T13.00.17.06.00.md.pm.bp.csv	INSIGHT
24.15444768988232	2.803441686328734	4.654572119174493	EEG.AF3	shit_INSIGHT2_111270_2024.02.10T13.00.17.06.00.md.pm.bp.csv	INSIGHT
27.372157014768952	2.8173290591652935	0.2726156017826366	EEG.AF3	shit_INSIGHT2_111270_2024.02.10T13.00.17.06.00.md.pm.bp.csv	INSIGHT
28.333793174568775	2.8555878408241027	0.3667131359399623	EEG.AF3	shit_INSIGHT2_111270_2024.02.10T13.00.17.06.00.md.pm.bp.csv	INSIGHT
29.024164919022134	2.8366756158090265	5.639824617339331	EEG.AF3	shit_INSIGHT2_111270_2024.02.10T13.00.17.06.00.md.pm.bp.csv	INSIGHT
33.238893810304326	2.93738112465157	3.791499658408477	EEG.AF3	shit_INSIGHT2_111270_2024.02.10T13.00.17.06.00.md.pm.bp.csv	INSIGHT
38.02398270043202	3.2156721430051327	5.535049476281657	EEG.AF3	shit_INSIGHT2_111270_2024.02.10T13.00.17.06.00.md.pm.bp.csv	INSIGHT
42.799604542615086	3.2016111431055996	3.186463591183004	EEG.AF3	shit_INSIGHT2_111270_2024.02.10T13.00.17.06.00.md.pm.bp.csv	INSIGHT
4.52860815458804	0.4761116978904236	0.9657833958804958	EEG.T7	shit_INSIGHT2_111270_2024.02.10T13.00.17.06.00.md.pm.bp.csv	INSIGHT
6.285149043244349	1.0692360962885885	1.7495250049613569	EEG.T7	shit_INSIGHT2_111270_2024.02.10T13.00.17.06.00.md.pm.bp.csv	INSIGHT
8.810769910180289	1.632272394644003	3.3880597900377807	EEG.T7	shit_INSIGHT2_111270_2024.02.10T13.00.17.06.00.md.pm.bp.csv	INSIGHT
13.593159456964376	1.7920678691467544	6.144663459808349	EEG.T7	shit_INSIGHT2_111270_2024.02.10T13.00.17.06.00.md.pm.bp.csv	INSIGHT
20.96985798508723	2.4216703906693136	8.285889071055692	EEG.T7	shit_INSIGHT2_111270_2024.02.10T13.00.17.06.00.md.pm.bp.csv	INSIGHT
22.622979149608053	2.4320851728437907	0.20045414235141137	EEG.T7	shit_INSIGHT2_111270_2024.02.10T13.00.17.06.00.md.pm.bp.csv	INSIGHT
23.152409518506545	2.4909394605191872	0.38765743526467966	EEG.T7	shit_INSIGHT2_111270_2024.02.10T13.00.17.06.00.md.pm.bp.csv	INSIGHT
28.241816525646946	2.6606973409705286	5.985964242018862	EEG.T7	shit_INSIGHT2_111270_2024.02.10T13.00.17.06.00.md.pm.bp.csv	INSIGHT
32.257400112797136	2.8558441836888573	3.883948990440267	EEG.T7	shit_INSIGHT2_111270_2024.02.10T13.00.17.06.00.md.pm.bp.csv	INSIGHT
36.336309560072905	3.1074385438669805	7.008546985275666	EEG.T7	shit_INSIGHT2_111270_2024.02.10T13.00.17.06.00.md.pm.bp.csv	INSIGHT
37.38699135021601	3.1828355554520504	6.033304782568285	EEG.T7	shit_INSIGHT2_111270_2024.02.10T13.00.17.06.00.md.pm.bp.csv	INSIGHT
42.62341828265475	3.234895760903631	3.393972921687791	EEG.T7	shit_INSIGHT2_111270_2024.02.10T13.00.17.06.00.md.pm.bp.csv	INSIGHT
3.7026886977739455	0.267379238923535	0.43166384770903615	EEG.Pz	shit_INSIGHT2_111270_2024.02.10T13.00.17.06.00.md.pm.bp.csv	INSIGHT
4.648780690314238	0.418431009763895	0.5033395992978799	EEG.Pz	shit_INSIGHT2_111270_2024.02.10T13.00.17.06.00.md.pm.bp.csv	INSIGHT
6.011439138110204	0.7198984469319822	1.5221276933120333	EEG.Pz	shit_INSIGHT2_111270_2024.02.10T13.00.17.06.00.md.pm.bp.csv	INSIGHT
7.203246747177745	1.3673363419230307	0.752008704303817	EEG.Pz	shit_INSIGHT2_111270_2024.02.10T13.00.17.06.00.md.pm.bp.csv	INSIGHT
8.914558065885641	1.9052147941954047	3.196971228490464	EEG.Pz	shit_INSIGHT2_111270_2024.02.10T13.00.17.06.00.md.pm.bp.csv	INSIGHT
12.371205637482003	1.6469035035817436	0.2746250249478483	EEG.Pz	shit_INSIGHT2_111270_2024.02.10T13.00.17.06.00.md.pm.bp.csv	INSIGHT
12.90882601372792	1.6929584760935334	4.8131821116710904	EEG.Pz	shit_INSIGHT2_111270_2024.02.10T13.00.17.06.00.md.pm.bp.csv	INSIGHT
17.87291286497348	2.2715801547625745	5.945932685674668	EEG.Pz	shit_INSIGHT2_111270_2024.02.10T13.00.17.06.00.md.pm.bp.csv	INSIGHT
21.503193700604225	2.45483600521178	0.5537941962884382	EEG.Pz	shit_INSIGHT2_111270_2024.02.10T13.00.17.06.00.md.pm.bp.csv	INSIGHT
22.741825651785103	2.4454057545951446	0.6046894206438932	EEG.Pz	shit_INSIGHT2_111270_2024.02.10T13.00.17.06.00.md.pm.bp.csv	INSIGHT
23.400437708377535	2.5153120022171245	0.29102867164124463	EEG.Pz	shit_INSIGHT2_111270_2024.02.10T13.00.17.06.00.md.pm.bp.csv	INSIGHT
24.879643765918544	2.5811968631169844	7.636777231306944	EEG.Pz	shit_INSIGHT2_111270_2024.02.10T13.00.17.06.00.md.pm.bp.csv	INSIGHT
32.7491821080815	2.8672543469700904	7.3829667451034835	EEG.Pz	shit_INSIGHT2_111270_2024.02.10T13.00.17.06.00.md.pm.bp.csv	INSIGHT
38.304117468088485	3.258605853352252	4.824255817880842	EEG.Pz	shit_INSIGHT2_111270_2024.02.10T13.00.17.06.00.md.pm.bp.csv	INSIGHT
41.83366662035573	3.4804243655639513	3.1483033352611263	EEG.Pz	shit_INSIGHT2_111270_2024.02.10T13.00.17.06.00.md.pm.bp.csv	INSIGHT
44.227484531946416	2.497267910126461	1.8781229202015501	EEG.Pz	shit_INSIGHT2_111270_2024.02.10T13.00.17.06.00.md.pm.bp.csv	INSIGHT
4.438071257478536	0.4388003542216504	1.083941296823493	EEG.T8	shit_INSIGHT2_111270_2024.02.10T13.00.17.06.00.md.pm.bp.csv	INSIGHT
5.989325929484826	1.0940909861184072	1.62603947644292	EEG.T8	shit_INSIGHT2_111270_2024.02.10T13.00.17.06.00.md.pm.bp.csv	INSIGHT
7.252605421256499	1.6815826996243006	0.7866910469209677	EEG.T8	shit_INSIGHT2_111270_2024.02.10T13.00.17.06.00.md.pm.bp.csv	INSIGHT
8.73313132795683	1.9542137821782144	3.0624531977308256	EEG.T8	shit_INSIGHT2_111270_2024.02.10T13.00.17.06.00.md.pm.bp.csv	INSIGHT
11.353404090111951	1.7900083821999921	1.8978975296561391	EEG.T8	shit_INSIGHT2_111270_2024.02.10T13.00.17.06.00.md.pm.bp.csv	INSIGHT
11.625525966621653	1.8240690241603952	0.39110913569950645	EEG.T8	shit_INSIGHT2_111270_2024.02.10T13.00.17.06.00.md.pm.bp.csv	INSIGHT
13.136093054479534	1.9538257783070236	2.8550764751169226	EEG.T8	shit_INSIGHT2_111270_2024.02.10T13.00.17.06.00.md.pm.bp.csv	INSIGHT
16.15522750967807	2.3019176044426755	7.821955154538542	EEG.T8	shit_INSIGHT2_111270_2024.02.10T13.00.17.06.00.md.pm.bp.csv	INSIGHT
26.115981936981967	2.707183917693133	11.183249835831328	EEG.T8	shit_INSIGHT2_111270_2024.02.10T13.00.17.06.00.md.pm.bp.csv	INSIGHT
35.05173760655701	2.9104231290049656	6.742163878864354	EEG.T8	shit_INSIGHT2_111270_2024.02.10T13.00.17.06.00.md.pm.bp.csv	INSIGHT
39.95893723009122	3.156685043972096	4.287569745314915	EEG.T8	shit_INSIGHT2_111270_2024.02.10T13.00.17.06.00.md.pm.bp.csv	INSIGHT
43.24086255214768	2.9623657139421526	2.6821896675626884	EEG.T8	shit_INSIGHT2_111270_2024.02.10T13.00.17.06.00.md.pm.bp.csv	INSIGHT
4.643826960058398	0.6417212787383453	1.4435615228364527	EEG.AF4	shit_INSIGHT2_111270_2024.02.10T13.00.17.06.00.md.pm.bp.csv	INSIGHT
7.278071837569373	2.102778529056063	2.5651964708826025	EEG.AF4	shit_INSIGHT2_111270_2024.02.10T13.00.17.06.00.md.pm.bp.csv	INSIGHT
9.29055967690467	2.4293335479240836	1.4304931842395001	EEG.AF4	shit_INSIGHT2_111270_2024.02.10T13.00.17.06.00.md.pm.bp.csv	INSIGHT
10.789055523166288	1.8578321292814688	1.9871457983694913	EEG.AF4	shit_INSIGHT2_111270_2024.02.10T13.00.17.06.00.md.pm.bp.csv	INSIGHT
12.591749105283746	1.8744008827719518	3.9338622369631424	EEG.AF4	shit_INSIGHT2_111270_2024.02.10T13.00.17.06.00.md.pm.bp.csv	INSIGHT
14.372969336475347	2.174848069796009	5.210194077834463	EEG.AF4	shit_INSIGHT2_111270_2024.02.10T13.00.17.06.00.md.pm.bp.csv	INSIGHT
19.847600560095422	2.6561959425514434	7.963800795668912	EEG.AF4	shit_INSIGHT2_111270_2024.02.10T13.00.17.06.00.md.pm.bp.csv	INSIGHT
22.372838317378825	2.734526696058299	0.6448782533554608	EEG.AF4	shit_INSIGHT2_111270_2024.02.10T13.00.17.06.00.md.pm.bp.csv	INSIGHT
22.93001108756354	2.784273369085135	0.32278666719127114	EEG.AF4	shit_INSIGHT2_111270_2024.02.10T13.00.17.06.00.md.pm.bp.csv	INSIGHT
24.163643870834647	2.855977918194807	1.3137277733733586	EEG.AF4	shit_INSIGHT2_111270_2024.02.10T13.00.17.06.00.md.pm.bp.csv	INSIGHT
25.457710285891512	2.8573562847279352	4.996434057658194	EEG.AF4	shit_INSIGHT2_111270_2024.02.10T13.00.17.06.00.md.pm.bp.csv	INSIGHT
30.609898632965397	2.8738128369575815	7.47466090234568	EEG.AF4	shit_INSIGHT2_111270_2024.02.10T13.00.17.06.00.md.pm.bp.csv	INSIGHT
36.11168389587768	3.045281515902894	5.553554882376878	EEG.AF4	shit_INSIGHT2_111270_2024.02.10T13.00.17.06.00.md.pm.bp.csv	INSIGHT
37.6364039601662	3.114681993526457	2.858816216358126	EEG.AF4	shit_INSIGHT2_111270_2024.02.10T13.00.17.06.00.md.pm.bp.csv	INSIGHT
41.07399210505542	3.211605937049124	3.4557534942879307	EEG.AF4	shit_INSIGHT2_111270_2024.02.10T13.00.17.06.00.md.pm.bp.csv	INSIGHT
43.73828863904925	2.6717710443185734	2.175625680367491	EEG.AF4	shit_INSIGHT2_111270_2024.02.10T13.00.17.06.00.md.pm.bp.csv	INSIGHT
8.780838523832456	1.2810673103192316	3.335443529888456	EEG.AF3	testing_INSIGHT2_111270_2024.02.13T08.26.34.06.00.md.pm.bp.csv	INSIGHT
12.380961872104939	1.5078964263885493	4.358811099090144	EEG.AF3	testing_INSIGHT2_111270_2024.02.13T08.26.34.06.00.md.pm.bp.csv	INSIGHT
13.231713011417915	1.6445307351938683	4.881106917408209	EEG.AF3	testing_INSIGHT2_111270_2024.02.13T08.26.34.06.00.md.pm.bp.csv	INSIGHT
15.319870622235559	1.8681071482596947	4.1959363947190695	EEG.AF3	testing_INSIGHT2_111270_2024.02.13T08.26.34.06.00.md.pm.bp.csv	INSIGHT
16.840156075539213	2.162810925113242	1.8370294044881952	EEG.AF3	testing_INSIGHT2_111270_2024.02.13T08.26.34.06.00.md.pm.bp.csv	INSIGHT
18.12600936102773	2.2249962289178815	0.23334086173176496	EEG.AF3	testing_INSIGHT2_111270_2024.02.13T08.26.34.06.00.md.pm.bp.csv	INSIGHT
20.31752038183381	2.452444538325843	5.259789340503312	EEG.AF3	testing_INSIGHT2_111270_2024.02.13T08.26.34.06.00.md.pm.bp.csv	INSIGHT
23.036022693444067	2.6893897934898834	1.2248047593564304	EEG.AF3	testing_INSIGHT2_111270_2024.02.13T08.26.34.06.00.md.pm.bp.csv	INSIGHT
24.30763506042407	2.8119218531923567	1.4396802934894923	EEG.AF3	testing_INSIGHT2_111270_2024.02.13T08.26.34.06.00.md.pm.bp.csv	INSIGHT
25.630167916422714	2.9114705885237475	0.4983142009030575	EEG.AF3	testing_INSIGHT2_111270_2024.02.13T08.26.34.06.00.md.pm.bp.csv	INSIGHT
26.247177397027688	2.9012004088345766	0.5202618884482132	EEG.AF3	testing_INSIGHT2_111270_2024.02.13T08.26.34.06.00.md.pm.bp.csv	INSIGHT
27.386828098728273	3.0099168037868425	6.257938835753403	EEG.AF3	testing_INSIGHT2_111270_2024.02.13T08.26.34.06.00.md.pm.bp.csv	INSIGHT
33.88124540034614	3.6811581388088697	5.489936104649358	EEG.AF3	testing_INSIGHT2_111270_2024.02.13T08.26.34.06.00.md.pm.bp.csv	INSIGHT
37.09264919564968	3.459003082928724	5.699398089455936	EEG.AF3	testing_INSIGHT2_111270_2024.02.13T08.26.34.06.00.md.pm.bp.csv	INSIGHT
39.52398270042825	3.7599496990208436	4.524025189807682	EEG.AF3	testing_INSIGHT2_111270_2024.02.13T08.26.34.06.00.md.pm.bp.csv	INSIGHT
43.28465542867826	3.7578746637637037	3.052829729988905	EEG.AF3	testing_INSIGHT2_111270_2024.02.13T08.26.34.06.00.md.pm.bp.csv	INSIGHT
7.257440821725359	0.7589183682054403	0.5882051914901504	EEG.T7	testing_INSIGHT2_111270_2024.02.13T08.26.34.06.00.md.pm.bp.csv	INSIGHT
8.042348599333167	0.9650083502138351	3.193438997535782	EEG.T7	testing_INSIGHT2_111270_2024.02.13T08.26.34.06.00.md.pm.bp.csv	INSIGHT
11.087077925333293	1.4978651802458975	0.26276139164512907	EEG.T7	testing_INSIGHT2_111270_2024.02.13T08.26.34.06.00.md.pm.bp.csv	INSIGHT
11.404880159927755	1.5803993365164861	0.24756040255418707	EEG.T7	testing_INSIGHT2_111270_2024.02.13T08.26.34.06.00.md.pm.bp.csv	INSIGHT
12.158491960963131	1.7085851106964265	4.905908617036502	EEG.T7	testing_INSIGHT2_111270_2024.02.13T08.26.34.06.00.md.pm.bp.csv	INSIGHT
15.34301624397839	2.0623557627581923	0.7088466231842413	EEG.T7	testing_INSIGHT2_111270_2024.02.13T08.26.34.06.00.md.pm.bp.csv	INSIGHT
16.546984355449375	2.2867191675398666	1.2635278574512434	EEG.T7	testing_INSIGHT2_111270_2024.02.13T08.26.34.06.00.md.pm.bp.csv	INSIGHT
18.968529831751777	2.3957981217654676	7.669251865479013	EEG.T7	testing_INSIGHT2_111270_2024.02.13T08.26.34.06.00.md.pm.bp.csv	INSIGHT
23.375784686520753	2.8062206563891516	3.857877199308923	EEG.T7	testing_INSIGHT2_111270_2024.02.13T08.26.34.06.00.md.pm.bp.csv	INSIGHT
26.38924652796782	2.998110904429965	0.22577291018232293	EEG.T7	testing_INSIGHT2_111270_2024.02.13T08.26.34.06.00.md.pm.bp.csv	INSIGHT
27.1289831001433	3.056926442809944	0.5454496567003865	EEG.T7	testing_INSIGHT2_111270_2024.02.13T08.26.34.06.00.md.pm.bp.csv	INSIGHT
28.617063583892037	3.1325670547509405	7.509295426761237	EEG.T7	testing_INSIGHT2_111270_2024.02.13T08.26.34.06.00.md.pm.bp.csv	INSIGHT
33.83499800021331	3.70947076730663	4.070687137935358	EEG.T7	testing_INSIGHT2_111270_2024.02.13T08.26.34.06.00.md.pm.bp.csv	INSIGHT
38.67634990255129	3.744768238490746	5.102201900468874	EEG.T7	testing_INSIGHT2_111270_2024.02.13T08.26.34.06.00.md.pm.bp.csv	INSIGHT
38.88699135021332	3.733962735213928	4.9052898410193935	EEG.T7	testing_INSIGHT2_111270_2024.02.13T08.26.34.06.00.md.pm.bp.csv	INSIGHT
43.14849552223194	3.6986163481756096	3.1453893995082813	EEG.T7	testing_INSIGHT2_111270_2024.02.13T08.26.34.06.00.md.pm.bp.csv	INSIGHT
4.106260154392755	0.2317664529572636	0.2042294802983367	EEG.Pz	testing_INSIGHT2_111270_2024.02.13T08.26.34.06.00.md.pm.bp.csv	INSIGHT
4.507938204046239	0.2482135443480149	0.21543650066621814	EEG.Pz	testing_INSIGHT2_111270_2024.02.13T08.26.34.06.00.md.pm.bp.csv	INSIGHT
5.772669037099013	0.4112136658871499	0.24323412778172526	EEG.Pz	testing_INSIGHT2_111270_2024.02.13T08.26.34.06.00.md.pm.bp.csv	INSIGHT
6.617092519281386	0.5550906011085006	0.2035288959504051	EEG.Pz	testing_INSIGHT2_111270_2024.02.13T08.26.34.06.00.md.pm.bp.csv	INSIGHT
8.141773593208677	0.37261098772233137	0.2003218409693254	EEG.Pz	testing_INSIGHT2_111270_2024.02.13T08.26.34.06.00.md.pm.bp.csv	INSIGHT
9.623666937725998	0.642989893928926	1.0564508143490636	EEG.Pz	testing_INSIGHT2_111270_2024.02.13T08.26.34.06.00.md.pm.bp.csv	INSIGHT
10.614044793861343	0.5326235922957665	0.3701038725199898	EEG.Pz	testing_INSIGHT2_111270_2024.02.13T08.26.34.06.00.md.pm.bp.csv	INSIGHT
11.057209149897297	0.668448126235365	0.2967463893159467	EEG.Pz	testing_INSIGHT2_111270_2024.02.13T08.26.34.06.00.md.pm.bp.csv	INSIGHT
11.584936198680314	0.635652989306301	0.6187272580008385	EEG.Pz	testing_INSIGHT2_111270_2024.02.13T08.26.34.06.00.md.pm.bp.csv	INSIGHT
12.5770122501491	0.9987981938790746	0.9025460316590548	EEG.Pz	testing_INSIGHT2_111270_2024.02.13T08.26.34.06.00.md.pm.bp.csv	INSIGHT
13.696544339369824	1.1376357153351662	0.6243856130896276	EEG.Pz	testing_INSIGHT2_111270_2024.02.13T08.26.34.06.00.md.pm.bp.csv	INSIGHT
16.706373273791375	1.520374471827464	6.720644737765889	EEG.Pz	testing_INSIGHT2_111270_2024.02.13T08.26.34.06.00.md.pm.bp.csv	INSIGHT
19.752635327169834	1.8601245486454139	0.39680191685649746	EEG.Pz	testing_INSIGHT2_111270_2024.02.13T08.26.34.06.00.md.pm.bp.csv	INSIGHT
26.395486628405152	2.481362603223904	10.319611844918814	EEG.Pz	testing_INSIGHT2_111270_2024.02.13T08.26.34.06.00.md.pm.bp.csv	INSIGHT
34.1049437599251	3.2559811452381027	5.6299100667381	EEG.Pz	testing_INSIGHT2_111270_2024.02.13T08.26.34.06.00.md.pm.bp.csv	INSIGHT
39.5208921044737	3.4169401915944326	4.424647183234639	EEG.Pz	testing_INSIGHT2_111270_2024.02.13T08.26.34.06.00.md.pm.bp.csv	INSIGHT
43.20202623394514	3.4571637069452628	2.947125648602135	EEG.Pz	testing_INSIGHT2_111270_2024.02.13T08.26.34.06.00.md.pm.bp.csv	INSIGHT
5.413220942813275	0.3761830115835598	1.3722816760535292	EEG.T8	testing_INSIGHT2_111270_2024.02.13T08.26.34.06.00.md.pm.bp.csv	INSIGHT
6.564809813051202	0.7655877917555687	1.0377277041587367	EEG.T8	testing_INSIGHT2_111270_2024.02.13T08.26.34.06.00.md.pm.bp.csv	INSIGHT
8.921378170058983	1.5247519730935215	3.04587454079412	EEG.T8	testing_INSIGHT2_111270_2024.02.13T08.26.34.06.00.md.pm.bp.csv	INSIGHT
12.136884704642197	1.7960252486561836	2.885464230527253	EEG.T8	testing_INSIGHT2_111270_2024.02.13T08.26.34.06.00.md.pm.bp.csv	INSIGHT
14.805899801422893	2.1164334990672433	0.23368207591772705	EEG.T8	testing_INSIGHT2_111270_2024.02.13T08.26.34.06.00.md.pm.bp.csv	INSIGHT
15.551496456691286	2.198240747970052	5.097079834287476	EEG.T8	testing_INSIGHT2_111270_2024.02.13T08.26.34.06.00.md.pm.bp.csv	INSIGHT
20.689970102113897	2.692395688599406	5.826309964939296	EEG.T8	testing_INSIGHT2_111270_2024.02.13T08.26.34.06.00.md.pm.bp.csv	INSIGHT
24.203277542466815	2.9621247691426964	6.535001989559797	EEG.T8	testing_INSIGHT2_111270_2024.02.13T08.26.34.06.00.md.pm.bp.csv	INSIGHT
25.517471725764253	3.0953869774336216	0.2003157307441764	EEG.T8	testing_INSIGHT2_111270_2024.02.13T08.26.34.06.00.md.pm.bp.csv	INSIGHT
26.763344202868275	3.1740537323116196	11.7781406745944	EEG.T8	testing_INSIGHT2_111270_2024.02.13T08.26.34.06.00.md.pm.bp.csv	INSIGHT
27.636922151287347	3.21553146581532	8.153708015424092	EEG.T8	testing_INSIGHT2_111270_2024.02.13T08.26.34.06.00.md.pm.bp.csv	INSIGHT
34.13083966286	3.8242314049088275	5.131483596199632	EEG.T8	testing_INSIGHT2_111270_2024.02.13T08.26.34.06.00.md.pm.bp.csv	INSIGHT
39.52398268594458	3.9505280041420967	4.632138004442427	EEG.T8	testing_INSIGHT2_111270_2024.02.13T08.26.34.06.00.md.pm.bp.csv	INSIGHT
43.35974057608786	3.9062715216805457	3.061772560319502	EEG.T8	testing_INSIGHT2_111270_2024.02.13T08.26.34.06.00.md.pm.bp.csv	INSIGHT
5.79015928137688	0.3293576530564175	1.3150167860080533	EEG.AF4	testing_INSIGHT2_111270_2024.02.13T08.26.34.06.00.md.pm.bp.csv	INSIGHT
7.016808240309873	0.8543409482752389	1.670195339289027	EEG.AF4	testing_INSIGHT2_111270_2024.02.13T08.26.34.06.00.md.pm.bp.csv	INSIGHT
9.241393022662027	1.5559127030037345	2.3914329687884996	EEG.AF4	testing_INSIGHT2_111270_2024.02.13T08.26.34.06.00.md.pm.bp.csv	INSIGHT
12.234262290647164	1.5691311473503498	3.2001901439369873	EEG.AF4	testing_INSIGHT2_111270_2024.02.13T08.26.34.06.00.md.pm.bp.csv	INSIGHT
15.861138004087929	2.039121213240403	4.741036815857071	EEG.AF4	testing_INSIGHT2_111270_2024.02.13T08.26.34.06.00.md.pm.bp.csv	INSIGHT
22.686422776322004	2.720230559448971	9.554117577081884	EEG.AF4	testing_INSIGHT2_111270_2024.02.13T08.26.34.06.00.md.pm.bp.csv	INSIGHT
27.877253989602135	3.0965708783283774	5.262285069494169	EEG.AF4	testing_INSIGHT2_111270_2024.02.13T08.26.34.06.00.md.pm.bp.csv	INSIGHT
28.33040941956596	3.1129263385375343	1.7278648895616648	EEG.AF4	testing_INSIGHT2_111270_2024.02.13T08.26.34.06.00.md.pm.bp.csv	INSIGHT
29.092324668704794	3.1806125500980182	0.5282044973342424	EEG.AF4	testing_INSIGHT2_111270_2024.02.13T08.26.34.06.00.md.pm.bp.csv	INSIGHT
34.108259028200344	3.688810160944476	6.971080261721948	EEG.AF4	testing_INSIGHT2_111270_2024.02.13T08.26.34.06.00.md.pm.bp.csv	INSIGHT
40.169885857069225	3.8249263380391865	4.37816540302122	EEG.AF4	testing_INSIGHT2_111270_2024.02.13T08.26.34.06.00.md.pm.bp.csv	INSIGHT
43.505796482616475	3.6380979506500672	2.8653327514128426	EEG.AF4	testing_INSIGHT2_111270_2024.02.13T08.26.34.06.00.md.pm.bp.csv	INSIGHT
5.136990098826437	0.6372993759672845	1.901456369095963	EEG.AF3	testing_INSIGHT2_111270_2024.02.10T10.25.53.06.00.md.pm.bp.csv	INSIGHT
9.075258683162403	1.9793162533796052	4.296704689123673	EEG.AF3	testing_INSIGHT2_111270_2024.02.10T10.25.53.06.00.md.pm.bp.csv	INSIGHT
13.457531525775398	1.88784473422598	2.040100723583902	EEG.AF3	testing_INSIGHT2_111270_2024.02.10T10.25.53.06.00.md.pm.bp.csv	INSIGHT
16.919521765179763	2.2703544369392965	7.032500577211554	EEG.AF3	testing_INSIGHT2_111270_2024.02.10T10.25.53.06.00.md.pm.bp.csv	INSIGHT
19.55639281236279	2.607785758382639	1.660864936883383	EEG.AF3	testing_INSIGHT2_111270_2024.02.10T10.25.53.06.00.md.pm.bp.csv	INSIGHT
20.61221621201439	2.6084201149631556	0.6559479025293292	EEG.AF3	testing_INSIGHT2_111270_2024.02.10T10.25.53.06.00.md.pm.bp.csv	INSIGHT
22.003632784822923	2.6189860491042523	1.5141290972656611	EEG.AF3	testing_INSIGHT2_111270_2024.02.10T10.25.53.06.00.md.pm.bp.csv	INSIGHT
23.95941873766316	2.6079786549135933	2.0278121309013613	EEG.AF3	testing_INSIGHT2_111270_2024.02.10T10.25.53.06.00.md.pm.bp.csv	INSIGHT
27.293448653568493	2.748940595257155	8.737151053847164	EEG.AF3	testing_INSIGHT2_111270_2024.02.10T10.25.53.06.00.md.pm.bp.csv	INSIGHT
33.867517007664965	2.836573132544017	4.893480988113773	EEG.AF3	testing_INSIGHT2_111270_2024.02.10T10.25.53.06.00.md.pm.bp.csv	INSIGHT
36.38410982580117	3.0037973687330437	2.5833041485042245	EEG.AF3	testing_INSIGHT2_111270_2024.02.10T10.25.53.06.00.md.pm.bp.csv	INSIGHT
39.8219405944179	3.150893230724957	4.055289330414251	EEG.AF3	testing_INSIGHT2_111270_2024.02.10T10.25.53.06.00.md.pm.bp.csv	INSIGHT
43.29253257841167	2.935456775309698	2.6153198166436384	EEG.AF3	testing_INSIGHT2_111270_2024.02.10T10.25.53.06.00.md.pm.bp.csv	INSIGHT
7.6996219044746645	0.7531286199461146	2.4809571764920695	EEG.T7	testing_INSIGHT2_111270_2024.02.10T10.25.53.06.00.md.pm.bp.csv	INSIGHT
9.698288008231026	1.237236084354557	1.0051869297663731	EEG.T7	testing_INSIGHT2_111270_2024.02.10T10.25.53.06.00.md.pm.bp.csv	INSIGHT
10.896250031674738	1.095707061895312	0.9525283433568524	EEG.T7	testing_INSIGHT2_111270_2024.02.10T10.25.53.06.00.md.pm.bp.csv	INSIGHT
12.068363991564947	1.1397312581868355	4.019250051235435	EEG.T7	testing_INSIGHT2_111270_2024.02.10T10.25.53.06.00.md.pm.bp.csv	INSIGHT
12.259408545141586	1.1799558497147622	3.3515056933038747	EEG.T7	testing_INSIGHT2_111270_2024.02.10T10.25.53.06.00.md.pm.bp.csv	INSIGHT
16.20219624475565	1.6768736037960237	4.410418242137627	EEG.T7	testing_INSIGHT2_111270_2024.02.10T10.25.53.06.00.md.pm.bp.csv	INSIGHT
19.283262237518542	1.911246432838896	1.1584667019221664	EEG.T7	testing_INSIGHT2_111270_2024.02.10T10.25.53.06.00.md.pm.bp.csv	INSIGHT
20.681500221586465	2.0319983755648683	0.38953336695778745	EEG.T7	testing_INSIGHT2_111270_2024.02.10T10.25.53.06.00.md.pm.bp.csv	INSIGHT
21.64706934134677	2.089595581780808	0.2229907253351965	EEG.T7	testing_INSIGHT2_111270_2024.02.10T10.25.53.06.00.md.pm.bp.csv	INSIGHT
22.88690977608682	2.123029520462437	9.200240841231096	EEG.T7	testing_INSIGHT2_111270_2024.02.10T10.25.53.06.00.md.pm.bp.csv	INSIGHT
31.970082711867637	2.5531923388296796	7.631153253044118	EEG.T7	testing_INSIGHT2_111270_2024.02.10T10.25.53.06.00.md.pm.bp.csv	INSIGHT
35.61300865972144	2.7690289580899545	3.0672720214622804	EEG.T7	testing_INSIGHT2_111270_2024.02.10T10.25.53.06.00.md.pm.bp.csv	INSIGHT
39.20893945151012	2.9349445927714646	3.5654747620166307	EEG.T7	testing_INSIGHT2_111270_2024.02.10T10.25.53.06.00.md.pm.bp.csv	INSIGHT
42.813705602347824	2.991233137412755	2.9489258854946447	EEG.T7	testing_INSIGHT2_111270_2024.02.10T10.25.53.06.00.md.pm.bp.csv	INSIGHT
6.957286922891616	1.4774623570423133	3.30580973667795	EEG.Pz	testing_INSIGHT2_111270_2024.02.10T10.25.53.06.00.md.pm.bp.csv	INSIGHT
10.339065900860009	2.117776798107105	3.5467733242968285	EEG.Pz	testing_INSIGHT2_111270_2024.02.10T10.25.53.06.00.md.pm.bp.csv	INSIGHT
13.114473611812004	1.990788903329434	2.024663216287348	EEG.Pz	testing_INSIGHT2_111270_2024.02.10T10.25.53.06.00.md.pm.bp.csv	INSIGHT
15.310833865543353	2.202251610916483	3.3779998381402097	EEG.Pz	testing_INSIGHT2_111270_2024.02.10T10.25.53.06.00.md.pm.bp.csv	INSIGHT
19.528214315998213	2.636861275905805	7.895827056442784	EEG.Pz	testing_INSIGHT2_111270_2024.02.10T10.25.53.06.00.md.pm.bp.csv	INSIGHT
20.656121710235475	2.713611988608534	0.20245776881400526	EEG.Pz	testing_INSIGHT2_111270_2024.02.10T10.25.53.06.00.md.pm.bp.csv	INSIGHT
28.968983858853026	2.7893685175280782	8.875398004435842	EEG.Pz	testing_INSIGHT2_111270_2024.02.10T10.25.53.06.00.md.pm.bp.csv	INSIGHT
29.910082419984146	2.8475172035973664	0.24236102428938322	EEG.Pz	testing_INSIGHT2_111270_2024.02.10T10.25.53.06.00.md.pm.bp.csv	INSIGHT
30.654374766573753	2.849085953963081	0.8000245871682999	EEG.Pz	testing_INSIGHT2_111270_2024.02.10T10.25.53.06.00.md.pm.bp.csv	INSIGHT
36.30846963374678	2.9060893105436554	5.67398811267649	EEG.Pz	testing_INSIGHT2_111270_2024.02.10T10.25.53.06.00.md.pm.bp.csv	INSIGHT
40.31277693870264	3.0207892481835947	3.534675727450211	EEG.Pz	testing_INSIGHT2_111270_2024.02.10T10.25.53.06.00.md.pm.bp.csv	INSIGHT
42.746305124777656	2.923728206808327	2.2486228439109595	EEG.Pz	testing_INSIGHT2_111270_2024.02.10T10.25.53.06.00.md.pm.bp.csv	INSIGHT
44.38727811020019	1.8770654703152585	1.4524391733995816	EEG.Pz	testing_INSIGHT2_111270_2024.02.10T10.25.53.06.00.md.pm.bp.csv	INSIGHT
3.632220952189471	0.41812068992953666	0.515906671872584	EEG.T8	testing_INSIGHT2_111270_2024.02.10T10.25.53.06.00.md.pm.bp.csv	INSIGHT
4.282783248550496	0.5208915307597879	0.8557276088900434	EEG.T8	testing_INSIGHT2_111270_2024.02.10T10.25.53.06.00.md.pm.bp.csv	INSIGHT
5.289486362042372	0.7870741345974324	1.0779968398769801	EEG.T8	testing_INSIGHT2_111270_2024.02.10T10.25.53.06.00.md.pm.bp.csv	INSIGHT
6.891934513924521	1.3732196146772728	2.012442780835408	EEG.T8	testing_INSIGHT2_111270_2024.02.10T10.25.53.06.00.md.pm.bp.csv	INSIGHT
9.19989881485395	1.9943866227368208	2.686847372396503	EEG.T8	testing_INSIGHT2_111270_2024.02.10T10.25.53.06.00.md.pm.bp.csv	INSIGHT
12.367476094149977	1.8864500767457772	4.942550162515268	EEG.T8	testing_INSIGHT2_111270_2024.02.10T10.25.53.06.00.md.pm.bp.csv	INSIGHT
13.596188363347624	2.0602388526029802	3.2041819187259084	EEG.T8	testing_INSIGHT2_111270_2024.02.10T10.25.53.06.00.md.pm.bp.csv	INSIGHT
18.544471088764418	2.516910949605422	7.902393550988277	EEG.T8	testing_INSIGHT2_111270_2024.02.10T10.25.53.06.00.md.pm.bp.csv	INSIGHT
19.567792945068163	2.578103994324624	1.2707172147230659	EEG.T8	testing_INSIGHT2_111270_2024.02.10T10.25.53.06.00.md.pm.bp.csv	INSIGHT
20.754798128456407	2.6220939515240014	0.5253460291232676	EEG.T8	testing_INSIGHT2_111270_2024.02.10T10.25.53.06.00.md.pm.bp.csv	INSIGHT
22.30636936012111	2.6118932694623798	1.3455266384139648	EEG.T8	testing_INSIGHT2_111270_2024.02.10T10.25.53.06.00.md.pm.bp.csv	INSIGHT
23.781601860213964	2.6762425953896236	0.8150262092817803	EEG.T8	testing_INSIGHT2_111270_2024.02.10T10.25.53.06.00.md.pm.bp.csv	INSIGHT
27.930659067332908	2.825196616514241	7.741868995496659	EEG.T8	testing_INSIGHT2_111270_2024.02.10T10.25.53.06.00.md.pm.bp.csv	INSIGHT
33.27572070182172	3.002494439127475	4.321393719552651	EEG.T8	testing_INSIGHT2_111270_2024.02.10T10.25.53.06.00.md.pm.bp.csv	INSIGHT
37.82181525050565	3.27208585353269	5.837197859684349	EEG.T8	testing_INSIGHT2_111270_2024.02.10T10.25.53.06.00.md.pm.bp.csv	INSIGHT
38.41097404212674	3.2654697622225597	5.352870335203278	EEG.T8	testing_INSIGHT2_111270_2024.02.10T10.25.53.06.00.md.pm.bp.csv	INSIGHT
42.90984707964842	3.2265443860945138	3.181818906291644	EEG.T8	testing_INSIGHT2_111270_2024.02.10T10.25.53.06.00.md.pm.bp.csv	INSIGHT
5.083782028189202	0.6429133496628268	1.718375415632955	EEG.AF4	testing_INSIGHT2_111270_2024.02.10T10.25.53.06.00.md.pm.bp.csv	INSIGHT
7.717432802538859	1.7974689883898753	2.8981543381676813	EEG.AF4	testing_INSIGHT2_111270_2024.02.10T10.25.53.06.00.md.pm.bp.csv	INSIGHT
9.728875041486726	2.3605755862704245	1.0909370324198147	EEG.AF4	testing_INSIGHT2_111270_2024.02.10T10.25.53.06.00.md.pm.bp.csv	INSIGHT
10.814516945500921	1.8328952572580002	2.92223788694105	EEG.AF4	testing_INSIGHT2_111270_2024.02.10T10.25.53.06.00.md.pm.bp.csv	INSIGHT
14.080771469817545	1.9885505112495643	5.350932090837355	EEG.AF4	testing_INSIGHT2_111270_2024.02.10T10.25.53.06.00.md.pm.bp.csv	INSIGHT
19.295774690451207	2.5625714612987407	5.545051051508127	EEG.AF4	testing_INSIGHT2_111270_2024.02.10T10.25.53.06.00.md.pm.bp.csv	INSIGHT
22.225269198212438	2.6880073997800067	0.4431694877685803	EEG.AF4	testing_INSIGHT2_111270_2024.02.10T10.25.53.06.00.md.pm.bp.csv	INSIGHT
22.804867336285543	2.700503481103642	0.3049089166854322	EEG.AF4	testing_INSIGHT2_111270_2024.02.10T10.25.53.06.00.md.pm.bp.csv	INSIGHT
23.888215975266803	2.7053406719512183	0.47991048058581376	EEG.AF4	testing_INSIGHT2_111270_2024.02.10T10.25.53.06.00.md.pm.bp.csv	INSIGHT
24.72311936709551	2.6967144159822998	0.6280485450518734	EEG.AF4	testing_INSIGHT2_111270_2024.02.10T10.25.53.06.00.md.pm.bp.csv	INSIGHT
26.136855086409028	2.7600064616173285	7.381676023036489	EEG.AF4	testing_INSIGHT2_111270_2024.02.10T10.25.53.06.00.md.pm.bp.csv	INSIGHT
26.49573475838116	2.824895296706756	0.20848806088915262	EEG.AF4	testing_INSIGHT2_111270_2024.02.10T10.25.53.06.00.md.pm.bp.csv	INSIGHT
31.91515366599694	2.835830412554339	4.678066161755767	EEG.AF4	testing_INSIGHT2_111270_2024.02.10T10.25.53.06.00.md.pm.bp.csv	INSIGHT
34.61300865074763	2.9014958034095155	2.775749772032709	EEG.AF4	testing_INSIGHT2_111270_2024.02.10T10.25.53.06.00.md.pm.bp.csv	INSIGHT
37.052963438363484	3.027237277856821	6.292142297797885	EEG.AF4	testing_INSIGHT2_111270_2024.02.10T10.25.53.06.00.md.pm.bp.csv	INSIGHT
38.27398270043202	3.1187920913231575	5.233202447374351	EEG.AF4	testing_INSIGHT2_111270_2024.02.10T10.25.53.06.00.md.pm.bp.csv	INSIGHT
42.82879772406538	3.129671383357379	3.1180483932649317	EEG.AF4	testing_INSIGHT2_111270_2024.02.10T10.25.53.06.00.md.pm.bp.csv	INSIGHT
3.998073225624509	0.23010555491574114	0.7482149334384183	EEG.AF3	tet_INSIGHT2_111270_2024.03.05T07.49.33.06.00.md.pm.bp.csv	INSIGHT
6.143874478949739	0.9455590928158673	1.7348169939531992	EEG.AF3	tet_INSIGHT2_111270_2024.03.05T07.49.33.06.00.md.pm.bp.csv	INSIGHT
7.552818735627696	1.481991996143586	1.4857158103988923	EEG.AF3	tet_INSIGHT2_111270_2024.03.05T07.49.33.06.00.md.pm.bp.csv	INSIGHT
9.481542468289511	2.4358543460903674	1.843450369077369	EEG.AF3	tet_INSIGHT2_111270_2024.03.05T07.49.33.06.00.md.pm.bp.csv	INSIGHT
11.667807053059171	1.8323052382697755	1.8741414943160606	EEG.AF3	tet_INSIGHT2_111270_2024.03.05T07.49.33.06.00.md.pm.bp.csv	INSIGHT
13.588635278154554	1.7370740496602366	4.969432740222527	EEG.AF3	tet_INSIGHT2_111270_2024.03.05T07.49.33.06.00.md.pm.bp.csv	INSIGHT
15.778184492381337	2.099672280740677	0.25647760360904637	EEG.AF3	tet_INSIGHT2_111270_2024.03.05T07.49.33.06.00.md.pm.bp.csv	INSIGHT
19.685932878312823	2.5675508595536733	6.77946013154596	EEG.AF3	tet_INSIGHT2_111270_2024.03.05T07.49.33.06.00.md.pm.bp.csv	INSIGHT
23.230174725291477	2.6608617142538757	3.1160892018452886	EEG.AF3	tet_INSIGHT2_111270_2024.03.05T07.49.33.06.00.md.pm.bp.csv	INSIGHT
25.067473560271335	2.6660074438601296	0.2946218582466211	EEG.AF3	tet_INSIGHT2_111270_2024.03.05T07.49.33.06.00.md.pm.bp.csv	INSIGHT
27.118225628189457	2.684185910761581	5.094201142332599	EEG.AF3	tet_INSIGHT2_111270_2024.03.05T07.49.33.06.00.md.pm.bp.csv	INSIGHT
32.31076039574648	2.7690922950404784	4.862063815494527	EEG.AF3	tet_INSIGHT2_111270_2024.03.05T07.49.33.06.00.md.pm.bp.csv	INSIGHT
36.23793510333444	2.943400060035237	5.729626483658467	EEG.AF3	tet_INSIGHT2_111270_2024.03.05T07.49.33.06.00.md.pm.bp.csv	INSIGHT
37.636991350211424	2.99238177045143	4.891718092374981	EEG.AF3	tet_INSIGHT2_111270_2024.03.05T07.49.33.06.00.md.pm.bp.csv	INSIGHT
41.639114485019135	3.0295543090149155	3.093365175079114	EEG.AF3	tet_INSIGHT2_111270_2024.03.05T07.49.33.06.00.md.pm.bp.csv	INSIGHT
43.90452120756015	2.417850366368568	1.960556099542415	EEG.AF3	tet_INSIGHT2_111270_2024.03.05T07.49.33.06.00.md.pm.bp.csv	INSIGHT
5.886817604022327	0.657673949509535	2.005969896614272	EEG.T7	tet_INSIGHT2_111270_2024.03.05T07.49.33.06.00.md.pm.bp.csv	INSIGHT
9.704724079454115	1.7032994679520945	4.135276891876457	EEG.T7	tet_INSIGHT2_111270_2024.03.05T07.49.33.06.00.md.pm.bp.csv	INSIGHT
13.458392711338284	1.602743605417591	2.7426768163876845	EEG.T7	tet_INSIGHT2_111270_2024.03.05T07.49.33.06.00.md.pm.bp.csv	INSIGHT
14.749949126853672	1.7267532593424981	1.1201408336830945	EEG.T7	tet_INSIGHT2_111270_2024.03.05T07.49.33.06.00.md.pm.bp.csv	INSIGHT
15.648894999185702	1.8266678083127492	1.2165217440332488	EEG.T7	tet_INSIGHT2_111270_2024.03.05T07.49.33.06.00.md.pm.bp.csv	INSIGHT
16.58612713476872	1.9180713106186997	1.1545937618471942	EEG.T7	tet_INSIGHT2_111270_2024.03.05T07.49.33.06.00.md.pm.bp.csv	INSIGHT
17.31256863642043	1.9915579297516601	3.067165126027373	EEG.T7	tet_INSIGHT2_111270_2024.03.05T07.49.33.06.00.md.pm.bp.csv	INSIGHT
22.001137575175626	2.404061865770496	7.592240199490625	EEG.T7	tet_INSIGHT2_111270_2024.03.05T07.49.33.06.00.md.pm.bp.csv	INSIGHT
23.952875376609143	2.503381551115432	0.7187361195614322	EEG.T7	tet_INSIGHT2_111270_2024.03.05T07.49.33.06.00.md.pm.bp.csv	INSIGHT
25.19877312821712	2.5782246489363176	0.3560154937782499	EEG.T7	tet_INSIGHT2_111270_2024.03.05T07.49.33.06.00.md.pm.bp.csv	INSIGHT
27.10195180459169	2.61946121974383	3.7605483677554643	EEG.T7	tet_INSIGHT2_111270_2024.03.05T07.49.33.06.00.md.pm.bp.csv	INSIGHT
30.95246062087362	2.818115074789609	4.336097565261591	EEG.T7	tet_INSIGHT2_111270_2024.03.05T07.49.33.06.00.md.pm.bp.csv	INSIGHT
36.88699135021433	3.142385675988027	6.517665145013732	EEG.T7	tet_INSIGHT2_111270_2024.03.05T07.49.33.06.00.md.pm.bp.csv	INSIGHT
42.51705494841753	3.265038064486033	3.584459195772932	EEG.T7	tet_INSIGHT2_111270_2024.03.05T07.49.33.06.00.md.pm.bp.csv	INSIGHT
8.912086345673961	2.353773333806928	4.488333296491994	EEG.Pz	tet_INSIGHT2_111270_2024.03.05T07.49.33.06.00.md.pm.bp.csv	INSIGHT
14.055502252315573	2.0654236181810113	6.204322212519296	EEG.Pz	tet_INSIGHT2_111270_2024.03.05T07.49.33.06.00.md.pm.bp.csv	INSIGHT
21.231033187773498	2.7330434554290104	8.547834730297948	EEG.Pz	tet_INSIGHT2_111270_2024.03.05T07.49.33.06.00.md.pm.bp.csv	INSIGHT
23.3433206976063	2.757033350108509	2.0501179326531442	EEG.Pz	tet_INSIGHT2_111270_2024.03.05T07.49.33.06.00.md.pm.bp.csv	INSIGHT
24.156464813181955	2.832239600072183	0.7661688090174673	EEG.Pz	tet_INSIGHT2_111270_2024.03.05T07.49.33.06.00.md.pm.bp.csv	INSIGHT
25.231496899400966	2.7588482088398285	0.47122540075218927	EEG.Pz	tet_INSIGHT2_111270_2024.03.05T07.49.33.06.00.md.pm.bp.csv	INSIGHT
26.0262283399193	2.679747066270779	0.32921903327481084	EEG.Pz	tet_INSIGHT2_111270_2024.03.05T07.49.33.06.00.md.pm.bp.csv	INSIGHT
27.7879144350833	2.733534114210997	4.593807040132352	EEG.Pz	tet_INSIGHT2_111270_2024.03.05T07.49.33.06.00.md.pm.bp.csv	INSIGHT
32.584435198115976	2.8286903396589054	5.042350628983306	EEG.Pz	tet_INSIGHT2_111270_2024.03.05T07.49.33.06.00.md.pm.bp.csv	INSIGHT
37.698213465796506	2.9969700582884684	4.892315676659688	EEG.Pz	tet_INSIGHT2_111270_2024.03.05T07.49.33.06.00.md.pm.bp.csv	INSIGHT
37.88689170044096	2.9772228569990262	4.746960380418961	EEG.Pz	tet_INSIGHT2_111270_2024.03.05T07.49.33.06.00.md.pm.bp.csv	INSIGHT
41.67745142524471	3.0296429590947147	3.0360425974187755	EEG.Pz	tet_INSIGHT2_111270_2024.03.05T07.49.33.06.00.md.pm.bp.csv	INSIGHT
43.90411284978811	2.3605396806274643	1.9142957122575261	EEG.Pz	tet_INSIGHT2_111270_2024.03.05T07.49.33.06.00.md.pm.bp.csv	INSIGHT
3.957556375059798	0.17103748983500144	0.31059574591056016	EEG.T8	tet_INSIGHT2_111270_2024.03.05T07.49.33.06.00.md.pm.bp.csv	INSIGHT
5.3527448371969735	0.580214072299526	1.1843513080738641	EEG.T8	tet_INSIGHT2_111270_2024.03.05T07.49.33.06.00.md.pm.bp.csv	INSIGHT
6.552969338490767	0.9572021191183412	1.2522618319099572	EEG.T8	tet_INSIGHT2_111270_2024.03.05T07.49.33.06.00.md.pm.bp.csv	INSIGHT
9.21264560763874	2.2671931837848525	3.114629510050146	EEG.T8	tet_INSIGHT2_111270_2024.03.05T07.49.33.06.00.md.pm.bp.csv	INSIGHT
12.86305456581338	1.8295288060895796	3.034620206473156	EEG.T8	tet_INSIGHT2_111270_2024.03.05T07.49.33.06.00.md.pm.bp.csv	INSIGHT
17.48326355624568	2.305962125344157	7.266330482353773	EEG.T8	tet_INSIGHT2_111270_2024.03.05T07.49.33.06.00.md.pm.bp.csv	INSIGHT
18.673975875363826	2.463954035966712	0.4008934105385128	EEG.T8	tet_INSIGHT2_111270_2024.03.05T07.49.33.06.00.md.pm.bp.csv	INSIGHT
24.59100916307625	2.6040103859971966	6.331652468085235	EEG.T8	tet_INSIGHT2_111270_2024.03.05T07.49.33.06.00.md.pm.bp.csv	INSIGHT
29.352088755637944	2.6622273753586	4.323422064200044	EEG.T8	tet_INSIGHT2_111270_2024.03.05T07.49.33.06.00.md.pm.bp.csv	INSIGHT
31.28295058082467	2.7557648970761375	0.20574691824964603	EEG.T8	tet_INSIGHT2_111270_2024.03.05T07.49.33.06.00.md.pm.bp.csv	INSIGHT
32.31720254304272	2.8438334107599776	2.676870313106663	EEG.T8	tet_INSIGHT2_111270_2024.03.05T07.49.33.06.00.md.pm.bp.csv	INSIGHT
36.63699135021601	3.091487572598435	6.5114464262705365	EEG.T8	tet_INSIGHT2_111270_2024.03.05T07.49.33.06.00.md.pm.bp.csv	INSIGHT
36.660974050648036	3.091487572598435	6.523265645413101	EEG.T8	tet_INSIGHT2_111270_2024.03.05T07.49.33.06.00.md.pm.bp.csv	INSIGHT
42.41067048825089	3.1639057721404664	3.6357838983388504	EEG.T8	tet_INSIGHT2_111270_2024.03.05T07.49.33.06.00.md.pm.bp.csv	INSIGHT
8.913349725527615	2.303565468820734	4.352428329992012	EEG.AF4	tet_INSIGHT2_111270_2024.03.05T07.49.33.06.00.md.pm.bp.csv	INSIGHT
13.581906588568094	1.8745227368077728	5.742389004372058	EEG.AF4	tet_INSIGHT2_111270_2024.03.05T07.49.33.06.00.md.pm.bp.csv	INSIGHT
13.928262005975123	1.9642882321082227	0.29850442302467795	EEG.AF4	tet_INSIGHT2_111270_2024.03.05T07.49.33.06.00.md.pm.bp.csv	INSIGHT
18.13508099252781	2.504316997752384	0.6105395340442356	EEG.AF4	tet_INSIGHT2_111270_2024.03.05T07.49.33.06.00.md.pm.bp.csv	INSIGHT
19.335845739878888	2.565525540234552	7.829447209319522	EEG.AF4	tet_INSIGHT2_111270_2024.03.05T07.49.33.06.00.md.pm.bp.csv	INSIGHT
23.945872328177742	2.8363010391309116	0.5041844328552268	EEG.AF4	tet_INSIGHT2_111270_2024.03.05T07.49.33.06.00.md.pm.bp.csv	INSIGHT
27.794359806197804	2.7201690787273374	8.922603232717144	EEG.AF4	tet_INSIGHT2_111270_2024.03.05T07.49.33.06.00.md.pm.bp.csv	INSIGHT
32.93156888354541	2.8091107270205296	4.154950929799998	EEG.AF4	tet_INSIGHT2_111270_2024.03.05T07.49.33.06.00.md.pm.bp.csv	INSIGHT
34.86783919438987	2.810110658994083	2.9485893704469555	EEG.AF4	tet_INSIGHT2_111270_2024.03.05T07.49.33.06.00.md.pm.bp.csv	INSIGHT
35.74194562286601	2.922619154923685	1.9466424405931015	EEG.AF4	tet_INSIGHT2_111270_2024.03.05T07.49.33.06.00.md.pm.bp.csv	INSIGHT
38.2739827004294	3.018480848418798	4.16730341590293	EEG.AF4	tet_INSIGHT2_111270_2024.03.05T07.49.33.06.00.md.pm.bp.csv	INSIGHT
41.84244733685733	3.073683097181448	2.882636638407301	EEG.AF4	tet_INSIGHT2_111270_2024.03.05T07.49.33.06.00.md.pm.bp.csv	INSIGHT
43.97766740276144	2.434653597515738	1.876462057608858	EEG.AF4	tet_INSIGHT2_111270_2024.03.05T07.49.33.06.00.md.pm.bp.csv	INSIGHT
9.774874945189529	2.461879576269422	5.1283055103910185	EEG.AF3	test_INSIGHT2_111270_2024.03.05T07.14.31.06.00.md.pm.bp.csv	INSIGHT
12.933712176433467	1.933466763439016	0.773364067473373	EEG.AF3	test_INSIGHT2_111270_2024.03.05T07.14.31.06.00.md.pm.bp.csv	INSIGHT
13.907917906561238	2.0888461109374465	1.2475869294045436	EEG.AF3	test_INSIGHT2_111270_2024.03.05T07.14.31.06.00.md.pm.bp.csv	INSIGHT
16.083926268278972	2.3074098226315845	3.440033547310057	EEG.AF3	test_INSIGHT2_111270_2024.03.05T07.14.31.06.00.md.pm.bp.csv	INSIGHT
20.215125840324667	2.7663359018388274	4.005136505405258	EEG.AF3	test_INSIGHT2_111270_2024.03.05T07.14.31.06.00.md.pm.bp.csv	INSIGHT
21.847358803614465	2.81848187697867	1.162077164004774	EEG.AF3	test_INSIGHT2_111270_2024.03.05T07.14.31.06.00.md.pm.bp.csv	INSIGHT
22.135656396349866	2.8854220195833573	0.20000000000000076	EEG.AF3	test_INSIGHT2_111270_2024.03.05T07.14.31.06.00.md.pm.bp.csv	INSIGHT
22.768440406997115	2.851448113043985	0.8522787039390959	EEG.AF3	test_INSIGHT2_111270_2024.03.05T07.14.31.06.00.md.pm.bp.csv	INSIGHT
23.72794769836188	2.779753588629268	1.3258935675089463	EEG.AF3	test_INSIGHT2_111270_2024.03.05T07.14.31.06.00.md.pm.bp.csv	INSIGHT
24.879195981517466	2.6369439515781905	2.5353528551819555	EEG.AF3	test_INSIGHT2_111270_2024.03.05T07.14.31.06.00.md.pm.bp.csv	INSIGHT
27.01254020263851	2.7041054917732255	4.584041306910125	EEG.AF3	test_INSIGHT2_111270_2024.03.05T07.14.31.06.00.md.pm.bp.csv	INSIGHT
33.29793920237492	2.848008358432058	7.377050324653389	EEG.AF3	test_INSIGHT2_111270_2024.03.05T07.14.31.06.00.md.pm.bp.csv	INSIGHT
39.57833838053286	3.0505344851063	4.718483721647677	EEG.AF3	test_INSIGHT2_111270_2024.03.05T07.14.31.06.00.md.pm.bp.csv	INSIGHT
43.10067739811629	2.993513770205431	2.779635082303952	EEG.AF3	test_INSIGHT2_111270_2024.03.05T07.14.31.06.00.md.pm.bp.csv	INSIGHT
4.781384429582692	0.4454609012602284	1.033614292797377	EEG.T7	test_INSIGHT2_111270_2024.03.05T07.14.31.06.00.md.pm.bp.csv	INSIGHT
6.136341863032399	0.790764777138838	2.285880910411382	EEG.T7	test_INSIGHT2_111270_2024.03.05T07.14.31.06.00.md.pm.bp.csv	INSIGHT
9.698937533955847	1.7937063859179339	3.91614836704507	EEG.T7	test_INSIGHT2_111270_2024.03.05T07.14.31.06.00.md.pm.bp.csv	INSIGHT
15.858544079090946	1.9168573557345905	6.648598790017499	EEG.T7	test_INSIGHT2_111270_2024.03.05T07.14.31.06.00.md.pm.bp.csv	INSIGHT
21.849034492991947	2.327745997202911	5.864370163765409	EEG.T7	test_INSIGHT2_111270_2024.03.05T07.14.31.06.00.md.pm.bp.csv	INSIGHT
25.160027794370155	2.406155292836844	5.79517527155867	EEG.T7	test_INSIGHT2_111270_2024.03.05T07.14.31.06.00.md.pm.bp.csv	INSIGHT
25.42693555729437	2.43755815174098	0.2221866466570879	EEG.T7	test_INSIGHT2_111270_2024.03.05T07.14.31.06.00.md.pm.bp.csv	INSIGHT
27.40009999172636	2.5033762057078874	3.7099297149536996	EEG.T7	test_INSIGHT2_111270_2024.03.05T07.14.31.06.00.md.pm.bp.csv	INSIGHT
31.395242131504208	2.6608961994793505	4.116064467658794	EEG.T7	test_INSIGHT2_111270_2024.03.05T07.14.31.06.00.md.pm.bp.csv	INSIGHT
34.456994659659465	2.82009345367744	2.33674301712172	EEG.T7	test_INSIGHT2_111270_2024.03.05T07.14.31.06.00.md.pm.bp.csv	INSIGHT
36.4457127542697	2.87028032298773	1.0415549788941945	EEG.T7	test_INSIGHT2_111270_2024.03.05T07.14.31.06.00.md.pm.bp.csv	INSIGHT
38.27398269809566	2.9688952591612594	5.120022934796249	EEG.T7	test_INSIGHT2_111270_2024.03.05T07.14.31.06.00.md.pm.bp.csv	INSIGHT
42.793822410739025	3.0070930400619815	3.031528785636892	EEG.T7	test_INSIGHT2_111270_2024.03.05T07.14.31.06.00.md.pm.bp.csv	INSIGHT
6.271987531663323	1.2914797922008474	2.541419143617645	EEG.Pz	test_INSIGHT2_111270_2024.03.05T07.14.31.06.00.md.pm.bp.csv	INSIGHT
9.341497698679133	2.572594478391382	3.0883981200373594	EEG.Pz	test_INSIGHT2_111270_2024.03.05T07.14.31.06.00.md.pm.bp.csv	INSIGHT
13.002236428369029	2.0950359099118985	3.560894899996574	EEG.Pz	test_INSIGHT2_111270_2024.03.05T07.14.31.06.00.md.pm.bp.csv	INSIGHT
15.619361403775834	2.35426676298036	2.291908896173806	EEG.Pz	test_INSIGHT2_111270_2024.03.05T07.14.31.06.00.md.pm.bp.csv	INSIGHT
15.988310987299696	2.450223421242435	0.23895504191181732	EEG.Pz	test_INSIGHT2_111270_2024.03.05T07.14.31.06.00.md.pm.bp.csv	INSIGHT
17.106852804098807	2.561352508479525	1.337505391286016	EEG.Pz	test_INSIGHT2_111270_2024.03.05T07.14.31.06.00.md.pm.bp.csv	INSIGHT
18.667580234605456	2.6263976631637416	4.341507488709267	EEG.Pz	test_INSIGHT2_111270_2024.03.05T07.14.31.06.00.md.pm.bp.csv	INSIGHT
21.506143186649233	2.801415748228263	2.9226351360356304	EEG.Pz	test_INSIGHT2_111270_2024.03.05T07.14.31.06.00.md.pm.bp.csv	INSIGHT
21.888197599099545	2.8251911807629893	0.8277111810769158	EEG.Pz	test_INSIGHT2_111270_2024.03.05T07.14.31.06.00.md.pm.bp.csv	INSIGHT
23.67583188388556	2.733774328659563	2.797800842953363	EEG.Pz	test_INSIGHT2_111270_2024.03.05T07.14.31.06.00.md.pm.bp.csv	INSIGHT
26.204637391637426	2.658518163419275	3.3561536352503283	EEG.Pz	test_INSIGHT2_111270_2024.03.05T07.14.31.06.00.md.pm.bp.csv	INSIGHT
30.584960416215086	2.674444699464992	6.381005310084236	EEG.Pz	test_INSIGHT2_111270_2024.03.05T07.14.31.06.00.md.pm.bp.csv	INSIGHT
35.27125725615515	2.7786797504628185	3.752384657451246	EEG.Pz	test_INSIGHT2_111270_2024.03.05T07.14.31.06.00.md.pm.bp.csv	INSIGHT
39.10994361005264	2.8564645718198713	4.095316474393564	EEG.Pz	test_INSIGHT2_111270_2024.03.05T07.14.31.06.00.md.pm.bp.csv	INSIGHT
42.2233301641219	2.8509874879953063	2.5485446720013227	EEG.Pz	test_INSIGHT2_111270_2024.03.05T07.14.31.06.00.md.pm.bp.csv	INSIGHT
44.074864443817745	2.149495106139654	1.6737780748355318	EEG.Pz	test_INSIGHT2_111270_2024.03.05T07.14.31.06.00.md.pm.bp.csv	INSIGHT
3.854512941815732	0.21063278510662697	0.5409954652642286	EEG.T8	test_INSIGHT2_111270_2024.03.05T07.14.31.06.00.md.pm.bp.csv	INSIGHT
4.728075317135757	0.5129245855853994	0.9313725988697018	EEG.T8	test_INSIGHT2_111270_2024.03.05T07.14.31.06.00.md.pm.bp.csv	INSIGHT
6.03018925265671	1.0002033484273545	1.4111767314475336	EEG.T8	test_INSIGHT2_111270_2024.03.05T07.14.31.06.00.md.pm.bp.csv	INSIGHT
7.200545864456894	1.451109394615607	0.6542388530764195	EEG.T8	test_INSIGHT2_111270_2024.03.05T07.14.31.06.00.md.pm.bp.csv	INSIGHT
9.067063392258154	2.3692108103212646	2.966594951564857	EEG.T8	test_INSIGHT2_111270_2024.03.05T07.14.31.06.00.md.pm.bp.csv	INSIGHT
12.512343941956876	2.005225138846559	4.1509956854545145	EEG.T8	test_INSIGHT2_111270_2024.03.05T07.14.31.06.00.md.pm.bp.csv	INSIGHT
16.823560685056098	2.3479864822687757	5.355437698277113	EEG.T8	test_INSIGHT2_111270_2024.03.05T07.14.31.06.00.md.pm.bp.csv	INSIGHT
18.250427957721712	2.567317626670556	0.41007196404349233	EEG.T8	test_INSIGHT2_111270_2024.03.05T07.14.31.06.00.md.pm.bp.csv	INSIGHT
21.696480972318938	2.659169539353339	8.86676545579418	EEG.T8	test_INSIGHT2_111270_2024.03.05T07.14.31.06.00.md.pm.bp.csv	INSIGHT
28.647824981113132	2.6995599693772574	9.118107331760978	EEG.T8	test_INSIGHT2_111270_2024.03.05T07.14.31.06.00.md.pm.bp.csv	INSIGHT
29.82553306526509	2.7167952525622936	0.5149971226220215	EEG.T8	test_INSIGHT2_111270_2024.03.05T07.14.31.06.00.md.pm.bp.csv	INSIGHT
31.133629038718176	2.701361809010975	5.036971343200433	EEG.T8	test_INSIGHT2_111270_2024.03.05T07.14.31.06.00.md.pm.bp.csv	INSIGHT
36.810948955273645	2.945513446340512	5.760512093584638	EEG.T8	test_INSIGHT2_111270_2024.03.05T07.14.31.06.00.md.pm.bp.csv	INSIGHT
41.18369987794775	3.0379952186995682	3.4316120211357983	EEG.T8	test_INSIGHT2_111270_2024.03.05T07.14.31.06.00.md.pm.bp.csv	INSIGHT
43.65749487898067	2.5038559703096355	2.213261078721415	EEG.T8	test_INSIGHT2_111270_2024.03.05T07.14.31.06.00.md.pm.bp.csv	INSIGHT
9.402415091636973	2.5379874226130235	4.7886700757541	EEG.AF4	test_INSIGHT2_111270_2024.03.05T07.14.31.06.00.md.pm.bp.csv	INSIGHT
13.593352982411664	2.07633317593429	1.271515928996495	EEG.AF4	test_INSIGHT2_111270_2024.03.05T07.14.31.06.00.md.pm.bp.csv	INSIGHT
16.83547157048983	2.4505742683154947	5.647293686047453	EEG.AF4	test_INSIGHT2_111270_2024.03.05T07.14.31.06.00.md.pm.bp.csv	INSIGHT
21.043944218457643	2.78863499229147	3.311686828208348	EEG.AF4	test_INSIGHT2_111270_2024.03.05T07.14.31.06.00.md.pm.bp.csv	INSIGHT
22.18770356669271	2.9389454668811754	1.3874744546324091	EEG.AF4	test_INSIGHT2_111270_2024.03.05T07.14.31.06.00.md.pm.bp.csv	INSIGHT
22.852974238380558	2.965515355246907	0.2000000000001152	EEG.AF4	test_INSIGHT2_111270_2024.03.05T07.14.31.06.00.md.pm.bp.csv	INSIGHT
23.718733628285584	2.917383301936599	1.7922563663956153	EEG.AF4	test_INSIGHT2_111270_2024.03.05T07.14.31.06.00.md.pm.bp.csv	INSIGHT
25.562198830432298	2.7416177544129163	2.4141398110019137	EEG.AF4	test_INSIGHT2_111270_2024.03.05T07.14.31.06.00.md.pm.bp.csv	INSIGHT
27.922432533792804	2.741542637255217	2.7953460254664426	EEG.AF4	test_INSIGHT2_111270_2024.03.05T07.14.31.06.00.md.pm.bp.csv	INSIGHT
29.55241866486524	2.6696799449830753	0.38729969334204944	EEG.AF4	test_INSIGHT2_111270_2024.03.05T07.14.31.06.00.md.pm.bp.csv	INSIGHT
31.432816070552633	2.8152804805797134	4.050835011555922	EEG.AF4	test_INSIGHT2_111270_2024.03.05T07.14.31.06.00.md.pm.bp.csv	INSIGHT
34.638921667201416	2.9170042791212802	2.617699255590691	EEG.AF4	test_INSIGHT2_111270_2024.03.05T07.14.31.06.00.md.pm.bp.csv	INSIGHT
36.737162253298486	2.9452227146298613	6.245960496855783	EEG.AF4	test_INSIGHT2_111270_2024.03.05T07.14.31.06.00.md.pm.bp.csv	INSIGHT
38.273982624711415	3.125130812726369	5.236478748583494	EEG.AF4	test_INSIGHT2_111270_2024.03.05T07.14.31.06.00.md.pm.bp.csv	INSIGHT
42.83548308620372	3.0998185857789915	3.0933251625038776	EEG.AF4	test_INSIGHT2_111270_2024.03.05T07.14.31.06.00.md.pm.bp.csv	INSIGHT
8.01666221001856	1.4261315934367085	2.7470021275591474	EEG.AF3	testing_INSIGHT2_111270_2024.02.15T11.43.15.06.00.md.pm.bp.csv	INSIGHT
11.306027163770892	1.5495633653223126	4.059811943866453	EEG.AF3	testing_INSIGHT2_111270_2024.02.15T11.43.15.06.00.md.pm.bp.csv	INSIGHT
13.354093007954136	1.650038652424698	0.91878769022228	EEG.AF3	testing_INSIGHT2_111270_2024.02.15T11.43.15.06.00.md.pm.bp.csv	INSIGHT
14.447803077196644	1.7297105737936147	0.6079286945185554	EEG.AF3	testing_INSIGHT2_111270_2024.02.15T11.43.15.06.00.md.pm.bp.csv	INSIGHT
15.768605287680968	2.00115397646977	1.599229882884997	EEG.AF3	testing_INSIGHT2_111270_2024.02.15T11.43.15.06.00.md.pm.bp.csv	INSIGHT
17.47844587474466	2.017178731874412	0.821230442078849	EEG.AF3	testing_INSIGHT2_111270_2024.02.15T11.43.15.06.00.md.pm.bp.csv	INSIGHT
18.360717761072817	2.0309652365376247	0.6746273216374412	EEG.AF3	testing_INSIGHT2_111270_2024.02.15T11.43.15.06.00.md.pm.bp.csv	INSIGHT
18.640469805844788	1.9648904380787005	4.313326976186876	EEG.AF3	testing_INSIGHT2_111270_2024.02.15T11.43.15.06.00.md.pm.bp.csv	INSIGHT
23.433682156294804	2.297235168710274	9.233137334421404	EEG.AF3	testing_INSIGHT2_111270_2024.02.15T11.43.15.06.00.md.pm.bp.csv	INSIGHT
28.688716936277885	2.769457407382951	4.735493015631011	EEG.AF3	testing_INSIGHT2_111270_2024.02.15T11.43.15.06.00.md.pm.bp.csv	INSIGHT
33.23236817067492	3.232031542440242	4.397337663655954	EEG.AF3	testing_INSIGHT2_111270_2024.02.15T11.43.15.06.00.md.pm.bp.csv	INSIGHT
36.1464377847384	3.5181746489771775	2.411283231371202	EEG.AF3	testing_INSIGHT2_111270_2024.02.15T11.43.15.06.00.md.pm.bp.csv	INSIGHT
39.52398269991402	4.101589254124097	4.8728439399386865	EEG.AF3	testing_INSIGHT2_111270_2024.02.15T11.43.15.06.00.md.pm.bp.csv	INSIGHT
39.636990357861606	4.106110594230105	4.7878270078453955	EEG.AF3	testing_INSIGHT2_111270_2024.02.15T11.43.15.06.00.md.pm.bp.csv	INSIGHT
43.79721980588958	4.1040193316298685	3.1097259710150023	EEG.AF3	testing_INSIGHT2_111270_2024.02.15T11.43.15.06.00.md.pm.bp.csv	INSIGHT
4.676813469240661	0.3541250054479854	0.7833039479300511	EEG.T7	testing_INSIGHT2_111270_2024.02.15T11.43.15.06.00.md.pm.bp.csv	INSIGHT
5.998125686711183	0.8223972251908944	1.5146180120342323	EEG.T7	testing_INSIGHT2_111270_2024.02.15T11.43.15.06.00.md.pm.bp.csv	INSIGHT
7.8820152213911925	1.7245548497564211	1.4837786450572397	EEG.T7	testing_INSIGHT2_111270_2024.02.15T11.43.15.06.00.md.pm.bp.csv	INSIGHT
9.800694597076964	1.7188813605343691	3.6756320026161813	EEG.T7	testing_INSIGHT2_111270_2024.02.15T11.43.15.06.00.md.pm.bp.csv	INSIGHT
14.471475395052657	2.024053627572265	6.1122488062362486	EEG.T7	testing_INSIGHT2_111270_2024.02.15T11.43.15.06.00.md.pm.bp.csv	INSIGHT
20.869644727205447	2.49972853856069	0.32610157229843684	EEG.T7	testing_INSIGHT2_111270_2024.02.15T11.43.15.06.00.md.pm.bp.csv	INSIGHT
22.0514993782226	2.4881920173593923	9.00687885636764	EEG.T7	testing_INSIGHT2_111270_2024.02.15T11.43.15.06.00.md.pm.bp.csv	INSIGHT
28.85862348438639	3.0833629670794664	5.947589778172105	EEG.T7	testing_INSIGHT2_111270_2024.02.15T11.43.15.06.00.md.pm.bp.csv	INSIGHT
33.793744391928485	3.5683622781353534	4.850118601620711	EEG.T7	testing_INSIGHT2_111270_2024.02.15T11.43.15.06.00.md.pm.bp.csv	INSIGHT
38.343359722025156	4.213990769000846	6.038933038068108	EEG.T7	testing_INSIGHT2_111270_2024.02.15T11.43.15.06.00.md.pm.bp.csv	INSIGHT
38.88699135021584	4.332418976283199	5.663581797947175	EEG.T7	testing_INSIGHT2_111270_2024.02.15T11.43.15.06.00.md.pm.bp.csv	INSIGHT
39.38699135021601	4.331148481912878	5.276714259886972	EEG.T7	testing_INSIGHT2_111270_2024.02.15T11.43.15.06.00.md.pm.bp.csv	INSIGHT
43.79124258999026	4.3573850472112134	3.279708988834465	EEG.T7	testing_INSIGHT2_111270_2024.02.15T11.43.15.06.00.md.pm.bp.csv	INSIGHT
4.387571041747539	0.3716844893198341	0.4701299686407404	EEG.Pz	testing_INSIGHT2_111270_2024.02.15T11.43.15.06.00.md.pm.bp.csv	INSIGHT
5.506065308181478	0.6065971445704834	1.1686277121913438	EEG.Pz	testing_INSIGHT2_111270_2024.02.15T11.43.15.06.00.md.pm.bp.csv	INSIGHT
8.184245401482372	1.7672905991030214	3.1066639837446246	EEG.Pz	testing_INSIGHT2_111270_2024.02.15T11.43.15.06.00.md.pm.bp.csv	INSIGHT
12.621807275789411	1.7765776250418972	5.254950608902028	EEG.Pz	testing_INSIGHT2_111270_2024.02.15T11.43.15.06.00.md.pm.bp.csv	INSIGHT
15.988338853280665	2.2382517782528843	1.198013921616735	EEG.Pz	testing_INSIGHT2_111270_2024.02.15T11.43.15.06.00.md.pm.bp.csv	INSIGHT
17.250241441774172	2.178421102753053	0.5095089441314007	EEG.Pz	testing_INSIGHT2_111270_2024.02.15T11.43.15.06.00.md.pm.bp.csv	INSIGHT
18.0793103438193	2.296207734432558	0.7114216777776143	EEG.Pz	testing_INSIGHT2_111270_2024.02.15T11.43.15.06.00.md.pm.bp.csv	INSIGHT
18.602623824931023	2.212989902571923	5.494958793236593	EEG.Pz	testing_INSIGHT2_111270_2024.02.15T11.43.15.06.00.md.pm.bp.csv	INSIGHT
19.001569223959603	2.2146129716994443	0.6570627086145603	EEG.Pz	testing_INSIGHT2_111270_2024.02.15T11.43.15.06.00.md.pm.bp.csv	INSIGHT
22.82468158903561	2.426959161454008	9.161869688157195	EEG.Pz	testing_INSIGHT2_111270_2024.02.15T11.43.15.06.00.md.pm.bp.csv	INSIGHT
25.776685031219035	2.7241139671394254	2.4019559765684093	EEG.Pz	testing_INSIGHT2_111270_2024.02.15T11.43.15.06.00.md.pm.bp.csv	INSIGHT
28.141693810858794	3.000380007145799	0.2686173009178188	EEG.Pz	testing_INSIGHT2_111270_2024.02.15T11.43.15.06.00.md.pm.bp.csv	INSIGHT
28.929147294108056	2.932296323029181	4.244901957209818	EEG.Pz	testing_INSIGHT2_111270_2024.02.15T11.43.15.06.00.md.pm.bp.csv	INSIGHT
33.13033321180525	3.4437468993816815	4.489391150935707	EEG.Pz	testing_INSIGHT2_111270_2024.02.15T11.43.15.06.00.md.pm.bp.csv	INSIGHT
38.886991349327694	4.185854848660786	5.542912719229227	EEG.Pz	testing_INSIGHT2_111270_2024.02.15T11.43.15.06.00.md.pm.bp.csv	INSIGHT
43.62682723194758	4.240404283060351	3.389935396281907	EEG.Pz	testing_INSIGHT2_111270_2024.02.15T11.43.15.06.00.md.pm.bp.csv	INSIGHT
4.731362420858965	0.4380472528112189	0.8070859976068527	EEG.T8	testing_INSIGHT2_111270_2024.02.15T11.43.15.06.00.md.pm.bp.csv	INSIGHT
5.966590667257557	0.6957971262555642	1.0856203164860896	EEG.T8	testing_INSIGHT2_111270_2024.02.15T11.43.15.06.00.md.pm.bp.csv	INSIGHT
8.011699641518623	1.6659632883653632	2.2122018294182197	EEG.T8	testing_INSIGHT2_111270_2024.02.15T11.43.15.06.00.md.pm.bp.csv	INSIGHT
10.137687480715098	1.6522219986345525	1.6887956622030105	EEG.T8	testing_INSIGHT2_111270_2024.02.15T11.43.15.06.00.md.pm.bp.csv	INSIGHT
13.034361637899845	1.833356405469776	4.552582828025601	EEG.T8	testing_INSIGHT2_111270_2024.02.15T11.43.15.06.00.md.pm.bp.csv	INSIGHT
15.882818921713758	2.158956370984607	0.8740772368912872	EEG.T8	testing_INSIGHT2_111270_2024.02.15T11.43.15.06.00.md.pm.bp.csv	INSIGHT
16.756101891510674	2.160945538744411	0.40572527049214097	EEG.T8	testing_INSIGHT2_111270_2024.02.15T11.43.15.06.00.md.pm.bp.csv	INSIGHT
17.731425709897042	2.191675025788851	2.748891174658235	EEG.T8	testing_INSIGHT2_111270_2024.02.15T11.43.15.06.00.md.pm.bp.csv	INSIGHT
22.73316441621906	2.43884843481032	9.32271046856758	EEG.T8	testing_INSIGHT2_111270_2024.02.15T11.43.15.06.00.md.pm.bp.csv	INSIGHT
25.555181303183247	2.714900621324856	0.779591637304034	EEG.T8	testing_INSIGHT2_111270_2024.02.15T11.43.15.06.00.md.pm.bp.csv	INSIGHT
29.396020159253414	2.9664871005834614	5.4020400440672045	EEG.T8	testing_INSIGHT2_111270_2024.02.15T11.43.15.06.00.md.pm.bp.csv	INSIGHT
33.53626898175139	3.450637974181788	4.211144530776992	EEG.T8	testing_INSIGHT2_111270_2024.02.15T11.43.15.06.00.md.pm.bp.csv	INSIGHT
38.886991350215915	4.180608629542421	5.506195610221806	EEG.T8	testing_INSIGHT2_111270_2024.02.15T11.43.15.06.00.md.pm.bp.csv	INSIGHT
43.618574026880495	4.373512710701386	3.3991034228431003	EEG.T8	testing_INSIGHT2_111270_2024.02.15T11.43.15.06.00.md.pm.bp.csv	INSIGHT
8.285228832171773	1.5765636379290777	3.30262966409371	EEG.AF4	testing_INSIGHT2_111270_2024.02.15T11.43.15.06.00.md.pm.bp.csv	INSIGHT
12.665752064768542	1.584101638796748	5.504048693614567	EEG.AF4	testing_INSIGHT2_111270_2024.02.15T11.43.15.06.00.md.pm.bp.csv	INSIGHT
13.097641965276367	1.6059167114492194	0.29486681471412735	EEG.AF4	testing_INSIGHT2_111270_2024.02.15T11.43.15.06.00.md.pm.bp.csv	INSIGHT
13.414071279790456	1.7026405110563982	0.20398823170924515	EEG.AF4	testing_INSIGHT2_111270_2024.02.15T11.43.15.06.00.md.pm.bp.csv	INSIGHT
17.477793896943925	2.0130773398089192	3.9896430305163406	EEG.AF4	testing_INSIGHT2_111270_2024.02.15T11.43.15.06.00.md.pm.bp.csv	INSIGHT
19.121373403464073	1.9799406332860552	0.20096442667354356	EEG.AF4	testing_INSIGHT2_111270_2024.02.15T11.43.15.06.00.md.pm.bp.csv	INSIGHT
20.87928037927426	2.2113079680619805	2.8708939708447407	EEG.AF4	testing_INSIGHT2_111270_2024.02.15T11.43.15.06.00.md.pm.bp.csv	INSIGHT
25.14321393702428	2.5126120156514973	6.683076590162232	EEG.AF4	testing_INSIGHT2_111270_2024.02.15T11.43.15.06.00.md.pm.bp.csv	INSIGHT
30.27331108731692	2.9077362113298557	4.4108446065102225	EEG.AF4	testing_INSIGHT2_111270_2024.02.15T11.43.15.06.00.md.pm.bp.csv	INSIGHT
34.128897656625405	3.322294769479842	4.37174845608294	EEG.AF4	testing_INSIGHT2_111270_2024.02.15T11.43.15.06.00.md.pm.bp.csv	INSIGHT
38.88684052412873	4.05308184504922	5.511026576994278	EEG.AF4	testing_INSIGHT2_111270_2024.02.15T11.43.15.06.00.md.pm.bp.csv	INSIGHT
39.38699135021601	4.06195211297678	5.117759645382709	EEG.AF4	testing_INSIGHT2_111270_2024.02.15T11.43.15.06.00.md.pm.bp.csv	INSIGHT
43.729211605760085	4.074931857966626	3.1823911984014974	EEG.AF4	testing_INSIGHT2_111270_2024.02.15T11.43.15.06.00.md.pm.bp.csv	INSIGHT
8.260641048306306	1.7847074331977906	4.231137168780206	EEG.AF3	testing_INSIGHT2_111270_2024.02.12T10.25.21.06.00.md.pm.bp.csv	INSIGHT
13.745779207240354	1.9306067147312973	6.307089222697804	EEG.AF3	testing_INSIGHT2_111270_2024.02.12T10.25.21.06.00.md.pm.bp.csv	INSIGHT
13.911363435454982	1.9584699269350125	0.6108307768555823	EEG.AF3	testing_INSIGHT2_111270_2024.02.12T10.25.21.06.00.md.pm.bp.csv	INSIGHT
18.303885120328836	2.433657898091889	0.4775748939705896	EEG.AF3	testing_INSIGHT2_111270_2024.02.12T10.25.21.06.00.md.pm.bp.csv	INSIGHT
19.556858681461023	2.461911989832066	5.359964347733506	EEG.AF3	testing_INSIGHT2_111270_2024.02.12T10.25.21.06.00.md.pm.bp.csv	INSIGHT
22.10360953911004	2.569085740707529	2.600731753054942	EEG.AF3	testing_INSIGHT2_111270_2024.02.12T10.25.21.06.00.md.pm.bp.csv	INSIGHT
24.102982991207288	2.620184475711099	2.809245661108647	EEG.AF3	testing_INSIGHT2_111270_2024.02.12T10.25.21.06.00.md.pm.bp.csv	INSIGHT
27.16300525784182	2.7476558169956466	4.716123994475979	EEG.AF3	testing_INSIGHT2_111270_2024.02.12T10.25.21.06.00.md.pm.bp.csv	INSIGHT
30.78646701460813	2.8678424969570138	3.047220058788833	EEG.AF3	testing_INSIGHT2_111270_2024.02.12T10.25.21.06.00.md.pm.bp.csv	INSIGHT
32.758016997666225	2.9259839728422743	1.948832698994589	EEG.AF3	testing_INSIGHT2_111270_2024.02.12T10.25.21.06.00.md.pm.bp.csv	INSIGHT
34.18491690903348	2.9950360501792095	1.0266991800542673	EEG.AF3	testing_INSIGHT2_111270_2024.02.12T10.25.21.06.00.md.pm.bp.csv	INSIGHT
34.37788367681869	3.0063418174629204	7.971242887814988	EEG.AF3	testing_INSIGHT2_111270_2024.02.12T10.25.21.06.00.md.pm.bp.csv	INSIGHT
36.458939451512094	3.2378354128875646	6.717675108135233	EEG.AF3	testing_INSIGHT2_111270_2024.02.12T10.25.21.06.00.md.pm.bp.csv	INSIGHT
42.408123843050426	3.367303833340027	3.775812156418408	EEG.AF3	testing_INSIGHT2_111270_2024.02.12T10.25.21.06.00.md.pm.bp.csv	INSIGHT
4.002756542031023	0.28433124640415514	0.6359496744603392	EEG.T7	testing_INSIGHT2_111270_2024.02.12T10.25.21.06.00.md.pm.bp.csv	INSIGHT
5.170433908437262	0.6515562831383341	1.1990084522811204	EEG.T7	testing_INSIGHT2_111270_2024.02.12T10.25.21.06.00.md.pm.bp.csv	INSIGHT
7.107965500995595	1.380022949914148	2.0001546592651596	EEG.T7	testing_INSIGHT2_111270_2024.02.12T10.25.21.06.00.md.pm.bp.csv	INSIGHT
9.357132921330223	1.8118250377202798	1.9556185328701887	EEG.T7	testing_INSIGHT2_111270_2024.02.12T10.25.21.06.00.md.pm.bp.csv	INSIGHT
10.770922393011059	1.746628383607232	0.20027567331072185	EEG.T7	testing_INSIGHT2_111270_2024.02.12T10.25.21.06.00.md.pm.bp.csv	INSIGHT
11.514887833410926	1.7868885743475873	1.779106973571305	EEG.T7	testing_INSIGHT2_111270_2024.02.12T10.25.21.06.00.md.pm.bp.csv	INSIGHT
13.594913073605937	1.8827923455188327	5.888081290645123	EEG.T7	testing_INSIGHT2_111270_2024.02.12T10.25.21.06.00.md.pm.bp.csv	INSIGHT
20.17960957151168	2.4528953101079196	8.728680648965508	EEG.T7	testing_INSIGHT2_111270_2024.02.12T10.25.21.06.00.md.pm.bp.csv	INSIGHT
21.868853843300503	2.571582533557892	2.1548790067362353	EEG.T7	testing_INSIGHT2_111270_2024.02.12T10.25.21.06.00.md.pm.bp.csv	INSIGHT
28.764450714715455	2.824387036800389	8.91264607378549	EEG.T7	testing_INSIGHT2_111270_2024.02.12T10.25.21.06.00.md.pm.bp.csv	INSIGHT
32.77651567589966	2.9928389361394405	7.37704387981643	EEG.T7	testing_INSIGHT2_111270_2024.02.12T10.25.21.06.00.md.pm.bp.csv	INSIGHT
34.607195660636634	3.1274860682752763	0.28427638156589985	EEG.T7	testing_INSIGHT2_111270_2024.02.12T10.25.21.06.00.md.pm.bp.csv	INSIGHT
34.767284131919965	3.130144900239524	6.826155937481205	EEG.T7	testing_INSIGHT2_111270_2024.02.12T10.25.21.06.00.md.pm.bp.csv	INSIGHT
35.38650131261608	3.1033998384145516	3.8895009706067274	EEG.T7	testing_INSIGHT2_111270_2024.02.12T10.25.21.06.00.md.pm.bp.csv	INSIGHT
40.04928500647761	3.3235153509351263	4.4489874673606895	EEG.T7	testing_INSIGHT2_111270_2024.02.12T10.25.21.06.00.md.pm.bp.csv	INSIGHT
43.42606527223742	2.9421265703792034	2.598583276796421	EEG.T7	testing_INSIGHT2_111270_2024.02.12T10.25.21.06.00.md.pm.bp.csv	INSIGHT
8.015234818596396	2.0757373994891006	4.091906889452375	EEG.Pz	testing_INSIGHT2_111270_2024.02.12T10.25.21.06.00.md.pm.bp.csv	INSIGHT
12.863008649783994	1.9642667279950048	6.050004856708384	EEG.Pz	testing_INSIGHT2_111270_2024.02.12T10.25.21.06.00.md.pm.bp.csv	INSIGHT
14.016959973355542	2.1046399373330202	0.2040992297597007	EEG.Pz	testing_INSIGHT2_111270_2024.02.12T10.25.21.06.00.md.pm.bp.csv	INSIGHT
14.795383914408236	2.196027170890905	0.22819377348031053	EEG.Pz	testing_INSIGHT2_111270_2024.02.12T10.25.21.06.00.md.pm.bp.csv	INSIGHT
19.486478109682615	2.5945953263587396	7.039973489380594	EEG.Pz	testing_INSIGHT2_111270_2024.02.12T10.25.21.06.00.md.pm.bp.csv	INSIGHT
19.670008278873112	2.606250076715813	0.4978593107848238	EEG.Pz	testing_INSIGHT2_111270_2024.02.12T10.25.21.06.00.md.pm.bp.csv	INSIGHT
23.79135257709909	2.624194576958157	3.980361195158796	EEG.Pz	testing_INSIGHT2_111270_2024.02.12T10.25.21.06.00.md.pm.bp.csv	INSIGHT
24.470747694792305	2.6406147285055317	0.5374014054074197	EEG.Pz	testing_INSIGHT2_111270_2024.02.12T10.25.21.06.00.md.pm.bp.csv	INSIGHT
24.99881888108008	2.6736356457592247	0.37920847292581117	EEG.Pz	testing_INSIGHT2_111270_2024.02.12T10.25.21.06.00.md.pm.bp.csv	INSIGHT
27.677693958829853	2.717438225969299	4.3778370447176576	EEG.Pz	testing_INSIGHT2_111270_2024.02.12T10.25.21.06.00.md.pm.bp.csv	INSIGHT
30.753139381316398	2.841153997204267	2.7465074875115416	EEG.Pz	testing_INSIGHT2_111270_2024.02.12T10.25.21.06.00.md.pm.bp.csv	INSIGHT
32.25371801287991	2.915640367969032	1.3962311073576799	EEG.Pz	testing_INSIGHT2_111270_2024.02.12T10.25.21.06.00.md.pm.bp.csv	INSIGHT
33.55072984067677	2.9091472265189533	0.6370754196426667	EEG.Pz	testing_INSIGHT2_111270_2024.02.12T10.25.21.06.00.md.pm.bp.csv	INSIGHT
35.773982700431425	3.150756905807007	7.232718863850888	EEG.Pz	testing_INSIGHT2_111270_2024.02.12T10.25.21.06.00.md.pm.bp.csv	INSIGHT
42.17424840616966	3.3158647638873022	3.9529969905088707	EEG.Pz	testing_INSIGHT2_111270_2024.02.12T10.25.21.06.00.md.pm.bp.csv	INSIGHT
3.8161904881396156	0.341382376849523	0.4698986366224419	EEG.T8	testing_INSIGHT2_111270_2024.02.12T10.25.21.06.00.md.pm.bp.csv	INSIGHT
4.653149572960017	0.5812658190102955	0.9980075856624213	EEG.T8	testing_INSIGHT2_111270_2024.02.12T10.25.21.06.00.md.pm.bp.csv	INSIGHT
5.404554025393343	0.7071910855228232	1.2410266439938353	EEG.T8	testing_INSIGHT2_111270_2024.02.12T10.25.21.06.00.md.pm.bp.csv	INSIGHT
6.531122642074162	1.2382261617576038	1.3085350621564398	EEG.T8	testing_INSIGHT2_111270_2024.02.12T10.25.21.06.00.md.pm.bp.csv	INSIGHT
8.361395612401672	1.9120058063470833	2.6112499792197865	EEG.T8	testing_INSIGHT2_111270_2024.02.12T10.25.21.06.00.md.pm.bp.csv	INSIGHT
10.724406775166043	1.8960300046540792	0.25868537177697115	EEG.T8	testing_INSIGHT2_111270_2024.02.12T10.25.21.06.00.md.pm.bp.csv	INSIGHT
11.481756189504463	1.904561068251947	4.5913878916693225	EEG.T8	testing_INSIGHT2_111270_2024.02.12T10.25.21.06.00.md.pm.bp.csv	INSIGHT
16.58963061776697	2.399050203848241	6.142382525863834	EEG.T8	testing_INSIGHT2_111270_2024.02.12T10.25.21.06.00.md.pm.bp.csv	INSIGHT
23.615270154631094	2.7184156198714633	7.20437627889443	EEG.T8	testing_INSIGHT2_111270_2024.02.12T10.25.21.06.00.md.pm.bp.csv	INSIGHT
29.12115998805835	2.8678553476320054	4.559240770262344	EEG.T8	testing_INSIGHT2_111270_2024.02.12T10.25.21.06.00.md.pm.bp.csv	INSIGHT
32.1130087073231	2.9866592195345865	2.2976808789351804	EEG.T8	testing_INSIGHT2_111270_2024.02.12T10.25.21.06.00.md.pm.bp.csv	INSIGHT
32.907576777404415	3.000075512673879	0.9251417678256378	EEG.T8	testing_INSIGHT2_111270_2024.02.12T10.25.21.06.00.md.pm.bp.csv	INSIGHT
34.581855341439955	3.0986330409661376	0.2508958189479155	EEG.T8	testing_INSIGHT2_111270_2024.02.12T10.25.21.06.00.md.pm.bp.csv	INSIGHT
36.02398270043202	3.2488933021478887	7.10849971086323	EEG.T8	testing_INSIGHT2_111270_2024.02.12T10.25.21.06.00.md.pm.bp.csv	INSIGHT
42.27497817786819	3.433495695426626	3.9442242212519334	EEG.T8	testing_INSIGHT2_111270_2024.02.12T10.25.21.06.00.md.pm.bp.csv	INSIGHT
8.149905886510346	2.0144330571599722	4.154390663929587	EEG.AF4	testing_INSIGHT2_111270_2024.02.12T10.25.21.06.00.md.pm.bp.csv	INSIGHT
13.370657690508603	1.9712715551721745	6.17775313687446	EEG.AF4	testing_INSIGHT2_111270_2024.02.12T10.25.21.06.00.md.pm.bp.csv	INSIGHT
14.956493715133487	2.1610870452743387	0.3120661600314475	EEG.AF4	testing_INSIGHT2_111270_2024.02.12T10.25.21.06.00.md.pm.bp.csv	INSIGHT
16.137047974832367	2.318285812480274	0.4565344966470099	EEG.AF4	testing_INSIGHT2_111270_2024.02.12T10.25.21.06.00.md.pm.bp.csv	INSIGHT
19.647830407233656	2.5699087482708354	6.107950193091175	EEG.AF4	testing_INSIGHT2_111270_2024.02.12T10.25.21.06.00.md.pm.bp.csv	INSIGHT
23.65080963388333	2.7002144899540617	3.955399359028898	EEG.AF4	testing_INSIGHT2_111270_2024.02.12T10.25.21.06.00.md.pm.bp.csv	INSIGHT
27.596646707702714	2.8306999315199275	4.76185328648961	EEG.AF4	testing_INSIGHT2_111270_2024.02.12T10.25.21.06.00.md.pm.bp.csv	INSIGHT
30.836769389820876	2.912067138434418	2.9956461706047106	EEG.AF4	testing_INSIGHT2_111270_2024.02.12T10.25.21.06.00.md.pm.bp.csv	INSIGHT
32.21579675852128	2.98536427179485	1.5567078776741294	EEG.AF4	testing_INSIGHT2_111270_2024.02.12T10.25.21.06.00.md.pm.bp.csv	INSIGHT
32.66624089345488	2.9390039796433363	1.6817312262926005	EEG.AF4	testing_INSIGHT2_111270_2024.02.12T10.25.21.06.00.md.pm.bp.csv	INSIGHT
33.64538827563462	3.029548022306748	1.0150894732357598	EEG.AF4	testing_INSIGHT2_111270_2024.02.12T10.25.21.06.00.md.pm.bp.csv	INSIGHT
35.113018816669125	3.099518088663564	6.521517271246733	EEG.AF4	testing_INSIGHT2_111270_2024.02.12T10.25.21.06.00.md.pm.bp.csv	INSIGHT
35.63699134961755	3.1729719381868353	5.98393799352391	EEG.AF4	testing_INSIGHT2_111270_2024.02.12T10.25.21.06.00.md.pm.bp.csv	INSIGHT
40.89892672042927	3.3086751167371924	3.817967403707065	EEG.AF4	testing_INSIGHT2_111270_2024.02.12T10.25.21.06.00.md.pm.bp.csv	INSIGHT
43.71209540366731	2.838050888837004	2.3100286182390333	EEG.AF4	testing_INSIGHT2_111270_2024.02.12T10.25.21.06.00.md.pm.bp.csv	INSIGHT
3.7085687496525725	0.19190082768237526	0.9146497826522948	EEG.AF3	s4_no_flow.csv	PHYSF
5.132138197277866	0.3284297966375447	1.6357223867555477	EEG.AF3	s4_no_flow.csv	PHYSF
7.0731355206494575	0.3883451712908581	2.5868800861598924	EEG.AF3	s4_no_flow.csv	PHYSF
9.796882034086893	0.539472995528786	3.870537101173432	EEG.AF3	s4_no_flow.csv	PHYSF
12.74490278893551	0.5788255424875105	0.46860634308581767	EEG.AF3	s4_no_flow.csv	PHYSF
14.322245126495996	0.5083495918849735	5.933160560701273	EEG.AF3	s4_no_flow.csv	PHYSF
22.85268818062617	0.6747389137497618	8.968723070661618	EEG.AF3	s4_no_flow.csv	PHYSF
25.137588097125246	0.789796678532953	1.2260413422758858	EEG.AF3	s4_no_flow.csv	PHYSF
27.199193958737172	0.8330524843145642	1.717819468687078	EEG.AF3	s4_no_flow.csv	PHYSF
29.446132830494044	0.9376460930663147	4.965617797993395	EEG.AF3	s4_no_flow.csv	PHYSF
30.003832292083825	0.9647301895256207	1.8911065945839722	EEG.AF3	s4_no_flow.csv	PHYSF
34.725437677235675	1.1143706685622965	5.7837464551738735	EEG.AF3	s4_no_flow.csv	PHYSF
39.22848237706302	1.028158391317832	3.9317706641492056	EEG.AF3	s4_no_flow.csv	PHYSF
41.5715189630755	0.9015466308522952	2.231885802109088	EEG.AF3	s4_no_flow.csv	PHYSF
42.63628800481401	0.7699512515599274	0.30973537488301023	EEG.AF3	s4_no_flow.csv	PHYSF
43.008509695817246	0.7530764312949891	1.2187682587213375	EEG.AF3	s4_no_flow.csv	PHYSF
44.386989336429416	0.5329101435204371	1.9983299868989566	EEG.AF3	s4_no_flow.csv	PHYSF
4.115475202955115	0.060255146201975585	0.5712915378721519	EEG.F7	s4_no_flow.csv	PHYSF
5.04299804318636	0.0864176284001712	0.5086277186569206	EEG.F7	s4_no_flow.csv	PHYSF
7.435003195812009	0.1952878607838231	0.7159238619975337	EEG.F7	s4_no_flow.csv	PHYSF
8.784675920575939	0.576737298774471	1.3333503482624212	EEG.F7	s4_no_flow.csv	PHYSF
11.20801478222089	0.41590720451856233	2.533872612484637	EEG.F7	s4_no_flow.csv	PHYSF
12.849479890948308	0.4459652814683013	0.8420270399296083	EEG.F7	s4_no_flow.csv	PHYSF
13.855231836591724	0.39101715748940064	0.5580085075818834	EEG.F7	s4_no_flow.csv	PHYSF
14.964440182804102	0.40011837972264913	3.0734707360509357	EEG.F7	s4_no_flow.csv	PHYSF
20.253575747297806	0.5827877970323603	7.6698190289231905	EEG.F7	s4_no_flow.csv	PHYSF
23.279569928962673	0.6920453447400697	2.63792658435058	EEG.F7	s4_no_flow.csv	PHYSF
24.87490472024905	0.7377124630884334	0.3046749457496601	EEG.F7	s4_no_flow.csv	PHYSF
25.81830446971402	0.7723424647365406	0.34620108186408943	EEG.F7	s4_no_flow.csv	PHYSF
27.311418583073387	0.7884732787500707	5.335726742580922	EEG.F7	s4_no_flow.csv	PHYSF
33.323079442777924	1.0358639859011105	6.8997499376023335	EEG.F7	s4_no_flow.csv	PHYSF
38.41367867974437	1.069487891420135	4.722779163318847	EEG.F7	s4_no_flow.csv	PHYSF
41.58912403223262	0.9142723078524672	3.128952924702686	EEG.F7	s4_no_flow.csv	PHYSF
44.133295994831514	0.555883167254149	2.347042393327806	EEG.F7	s4_no_flow.csv	PHYSF
3.8477658033886546	0.09836020517795974	0.46335153319417494	EEG.F3	s4_no_flow.csv	PHYSF
4.404485350182349	0.1497525890487812	0.3789353020457496	EEG.F3	s4_no_flow.csv	PHYSF
5.043113798806679	0.19695905374215839	0.47403452639559324	EEG.F3	s4_no_flow.csv	PHYSF
5.912933439379721	0.23520038932271625	0.5034546088422875	EEG.F3	s4_no_flow.csv	PHYSF
10.091519630025976	0.648345027768364	5.094256761571788	EEG.F3	s4_no_flow.csv	PHYSF
17.921355346827962	0.6235840568802149	9.615279938862997	EEG.F3	s4_no_flow.csv	PHYSF
19.981998108966476	0.6998725864306585	0.21906058272541507	EEG.F3	s4_no_flow.csv	PHYSF
29.373002695859668	0.9017743126434998	9.325338596272292	EEG.F3	s4_no_flow.csv	PHYSF
35.948377892695305	0.9800513501509139	5.821281464989312	EEG.F3	s4_no_flow.csv	PHYSF
[truncated: 242,956 more rows]
